# Supplementary material for: Outer Membrane Proteome of Veillonella parvula: A Diderm Firmicute of the Human Microbiome
Source: Front Microbiol. 2017 Jun 30;8:1215. doi: 10.3389/fmicb.2017.01215 (PMC5491611; doi:10.3389/fmicb.2017.01215)
Supplement: Table S1 — Localization prediction and Mass spectrometry results for all proteins of V. parvula DSM 2008. Proteins predicted to be in the OM are in red. [file Table1.XLSX]

## Sheet: Sheet1
Identifiers				COGs			Localization					Secretion Signal											Localization Summation							Mass Spec
GeneID	Nuccore Acc	Uniprot	Gene Description	COG	COG Class	Description	PSORT	CELLO	SOUSUI	BOMP	TMHMM	LipoP	SignalP	Phobius	PRED-LIPO	Number of SEC signals	PRED-TAT	TatP	TAT Consenseus	ESPR	Secretion Summary	Lipo Consenseus	Cytoplasm\4	Inner Membrane\5	Periplasm\3	Outer membrane\4	Secreted\3	Robust Prediction	Potential OM Proteins	Control	OM	Surface Exposed
Vpar_0001	ACZ23690.1	D1BQ77	Chromosomal replication initiator protein DnaA	COG0593	Chromosomal replication initiation ATPase DnaA	L	Cytoplasmic	Unknown	Cytoplasmic	No	0	CYT	0	CYT	No	0	No						3	0	0	0	0	Cytoplasmic		Detected	Detected	Detected
Vpar_0002	ACZ23691.1	D1BQ78	DNA polymerase III subunit beta (EC 2.7.7.7)	COG0592	DNA polymerase III sliding clamp (beta) subunit, PCNA homolog	L	Cytoplasmic	Cytoplasmic	Extracellular	No	0	CYT	CYT	CYT	No	0	No						3	0	0	0	1	Cytoplasmic		Detected	Detected	Detected
Vpar_0003	ACZ23692.1	D1BQ79	RNA-binding S4 domain protein	COG2501	Ribosome-associated protein YbcJ, S4-like RNA binding protein	J	Cytoplasmic	Cytoplasmic	Cytoplasmic	No	0	CYT	CYT	CYT	No	0	No						4	0	0	0	0	Cytoplasmic		Detected
Vpar_0004	ACZ23693.1	D1BQ80	DNA replication and repair protein RecF	COG1195	Recombinational DNA repair ATPase RecF	L	Cytoplasmic	Cytoplasmic	Cytoplasmic	No	0	CYT	CYT	CYT	No	0	No						4	0	0	0	0	Cytoplasmic		Detected	Detected
Vpar_0005	ACZ23694.1	D1BQ81	Uncharacterized protein	COG5512	Predicted nucleic acid-binding protein, contains Zn-ribbon domain (includes truncated derivatives)	R	Cytoplasmic	Cytoplasmic	Cytoplasmic	No	0	CYT	CYT	CYT	No	0	No						4	0	0	0	0	Cytoplasmic		Detected	Detected
Vpar_0006	ACZ23695.1	D1BQ82	Uncharacterized protein				Unknown	Cytoplasmic	Cytoplasmic	No	0	CYT	CYT	CYT	No	0	No						3	0	0	0	0	Cytoplasmic		Detected
Vpar_0007	ACZ23696.1	D1BQ83	DNA gyrase subunit B (EC 5.99.1.3)	COG0187	DNA gyrase/topoisomerase IV, subunit B	L	Cytoplasmic	Cytoplasmic	Cytoplasmic	No	0	CYT	CYT	CYT	No	0	No						4	0	0	0	0	Cytoplasmic		Detected	Detected	Detected
Vpar_0008	ACZ23697.1	D1BQ84	Amino acid permease-associated region	COG0833	Amino acid permease	E	Inner Membrane	Inner Membrane	Inner Membrane	No	12	TMH	CYT	TMH	TMH	0	TMH	TAT					0	5	0	0	0	Inner Membrane		Detected	Detected
Vpar_0009	ACZ23698.1	D1BQ85	UPF0145 protein Vpar_0009	COG0393	Uncharacterized conserved protein YbjQ, UPF0145 family	S	Unknown	Cytoplasmic	Cytoplasmic	No	0	CYT	CYT	CYT	No	0	No						3	0	0	0	0	Cytoplasmic		Detected	Detected	Detected
Vpar_0010	ACZ23699.1	D1BQ86	Acriflavin resistance protein	COG0841	Multidrug efflux pump subunit AcrB	V	Inner Membrane	Inner Membrane	Inner Membrane	No	11	TMH	CYT	TMH	TMH	0	TMH						0	5	0	0	0	Inner Membrane		Detected	Detected	Detected
Vpar_0011	ACZ23700.1	D1BQ87	RND family efflux pump	COG0845	Multidrug efflux pump subunit AcrA (membrane-fusion protein)	MV	Inner Membrane	Unknown	Outer Membrane	No	0	LIP	CYT	SEC	LIP	2	SEC				SEC	LIP	0	1	0	1	0	Unclear	Potential OM	Detected	Detected
Vpar_0012	ACZ23701.1	D1BQ88	Uncharacterized protein	COG1253	Hemolysin or related protein, contains CBS domains	R	Inner Membrane	Cytoplasmic	Inner Membrane	No	4	CYT	CYT	TMH	TMH	0	TMH						2	3	0	0	0	Inner Membrane
Vpar_0013	ACZ23702.1	D1BQ89	Uncharacterized protein	COG4123	tRNA1(Val) A37 N6-methylase TrmN6	J	Cytoplasmic	Cytoplasmic	Cytoplasmic	No	0	CYT	CYT	CYT	No	0	No						4	0	0	0	0	Cytoplasmic
Vpar_0014	ACZ23703.1	D1BQ90	Uncharacterized protein				Cytoplasmic	Cytoplasmic	Cytoplasmic	No	0	CYT	CYT	CYT	No	0	No						4	0	0	0	0	Cytoplasmic		Detected	Detected	Detected
Vpar_0015	ACZ23704.1	D1BQ91	Sulfatase	COG1368	Phosphoglycerol transferase MdoB or a related enzyme of AlkP superfamily	M	Inner Membrane	Inner Membrane	Inner Membrane	No	5	TMH	CYT	TMH	TMH	0	TMH						0	5	0	0	0	Inner Membrane		Detected	Detected	Detected
Vpar_0016	ACZ23705.1	D1BQ92	Glycosyl transferase family 2	COG1215	Glycosyltransferase, catalytic subunit of cellulose synthase and poly-beta-1,6-N-acetylglucosamine synthase	N	Inner Membrane	Cytoplasmic	Cytoplasmic	No	0	CYT	CYT	CYT	No	0	No						3	1	0	0	0	Cytoplasmic		Detected	Detected
Vpar_0017	ACZ23706.1	D1BQ93	Glycosyl transferase family 2	COG0463	Glycosyltransferase involved in cell wall bisynthesis	M	Unknown	Cytoplasmic	Cytoplasmic	No	0	CYT	CYT	CYT	No	0	No						3	0	0	0	0	Cytoplasmic		Detected	Detected	Detected
Vpar_0018	ACZ23707.1	D1BQ94	Uncharacterized protein	COG2990	Uncharacterized protein VirK/YbjX	S	Cytoplasmic	Cytoplasmic	Cytoplasmic	No	0	CYT	CYT	CYT	No	0	No						4	0	0	0	0	Cytoplasmic		Detected	Detected	Detected
Vpar_0019	ACZ23708.1	D1BQ95	Glycosyl transferase group 1	COG0438	Glycosyltransferase involved in cell wall bisynthesis	M	Cytoplasmic	Cytoplasmic	Cytoplasmic	No	0	CYT	CYT	CYT	No	0	No						4	0	0	0	0	Cytoplasmic		Detected	Detected	Detected
Vpar_0020	ACZ23709.1	D1BQ96	O-antigen polymerase	COG3307	O-antigen ligase	M	Inner Membrane	Inner Membrane	Inner Membrane	No	9	TMH	CYT	TMH	No	0	TMH						0	5	0	0	0	Inner Membrane		Detected
Vpar_0021	ACZ23710.1	D1BQ97	Exopolysaccharide biosynthesis polyprenyl glycosylphosphotransferase	COG1086	NDP-sugar epimerase, includes UDP-GlcNAc-inverting 4,6-dehydratase FlaA1 and capsular polysaccharide biosynthesis protein EpsC	MO	Inner Membrane	Inner Membrane	Inner Membrane	No	5	TMH	CYT	TMH	TMH	0	TMH						0	5	0	0	0	Inner Membrane		Detected	Detected
Vpar_0022	ACZ23711.1	D1BQ98	Acyltransferase 3	COG3594	Fucose 4-O-acetylase or related acetyltransferase	G	Inner Membrane	Inner Membrane	Inner Membrane	No	7	TMH	CYT	SEC	TMH	1	No						0	5	0	0	0	Inner Membrane
Vpar_0023	ACZ23712.1	D1BQ99	UDP-galactopyranose mutase	COG0562	UDP-galactopyranose mutase	M	Cytoplasmic	Cytoplasmic	Cytoplasmic	No	0	CYT	CYT	SEC	No	1	SEC						4	0	0	0	0	Cytoplasmic		Detected	Detected	Detected
Vpar_0024	ACZ23713.1	D1BQA0	Uncharacterized protein				Unknown	Cytoplasmic	Unknown	No	0	CYT	CYT	CYT	No	0	No						2	0	0	0	0	Unclear
Vpar_0025	ACZ23714.1	D1BQA1	Uncharacterized protein				Inner Membrane	Inner Membrane	Inner Membrane	No	12	TMH	CYT	TMH	TMH	0	TMH						0	5	0	0	0	Inner Membrane		Detected	Detected
Vpar_0026	ACZ23715.1	D1BQA2	Uncharacterized protein	COG1442	Lipopolysaccharide biosynthesis protein, LPS:glycosyltransferase	M	Cytoplasmic	Cytoplasmic	Cytoplasmic	No	0	CYT	CYT	CYT	No	0	No						4	0	0	0	0	Cytoplasmic		Detected	Detected	Detected
Vpar_0027	ACZ23716.1	D1BQA3	Glycosyl transferase group 1	COG0438	Glycosyltransferase involved in cell wall bisynthesis	M	Cytoplasmic	Cytoplasmic	Cytoplasmic	No	0	CYT	CYT	CYT	No	0	No						4	0	0	0	0	Cytoplasmic		Detected	Detected
Vpar_0028	ACZ23717.1	D1BQA4	Polysaccharide deacetylase	COG0726	Peptidoglycan/xylan/chitin deacetylase, PgdA/CDA1 family	GM	Cytoplasmic	Cytoplasmic	Cytoplasmic	No	0	CYT	CYT	CYT	No	0	No						4	0	0	0	0	Cytoplasmic		Detected	Detected
Vpar_0029	ACZ23718.1	D1BQA5	LicD family protein	COG3475	Phosphorylcholine metabolism protein LicD	I	Cytoplasmic	Cytoplasmic	Cytoplasmic	No	0	CYT	CYT	CYT	No	0	No						4	0	0	0	0	Cytoplasmic		Detected	Detected
Vpar_0030	ACZ23719.1	D1BQA6	2-C-methyl-D-erythritol 4-phosphate cytidylyltransferase (EC 2.7.7.60) (4-diphosphocytidyl-2C-methyl-D-erythritol synthase) (MEP cytidylyltransferase)	COG1211	2-C-methyl-D-erythritol 4-phosphate cytidylyltransferase	I	Cytoplasmic	Cytoplasmic	Cytoplasmic	No	0	CYT	CYT	CYT	No	0	No						4	0	0	0	0	Cytoplasmic		Detected	Detected	Detected
Vpar_0031	ACZ23720.1	D1BQA7	Uncharacterized protein	COG2244	Membrane protein involved in the export of O-antigen and teichoic acid	M	Inner Membrane	Inner Membrane	Inner Membrane	No	12	TMH	CYT	TMH	TMH	0	No						0	5	0	0	0	Inner Membrane		Detected
Vpar_0032	ACZ23721.1	D1BQA8	NAD-dependent epimerase/dehydratase	COG1087	UDP-glucose 4-epimerase	M	Cytoplasmic	Cytoplasmic	Cytoplasmic	No	0	CYT	CYT	CYT	No	0	No						4	0	0	0	0	Cytoplasmic		Detected	Detected	Detected
Vpar_0033	ACZ23722.1	D1BQA9	NAD-dependent epimerase/dehydratase	COG0451	Nucleoside-diphosphate-sugar epimerase	M	Cytoplasmic	Outer Membrane	Cytoplasmic	No	1	CYT	CYT	TMH	TMH	0	TMH						3	0	0	1	0	Cytoplasmic		Detected	Detected
Vpar_0034	ACZ23723.1	D1BQB0	Uncharacterized protein	COG3274	Surface polysaccharide O-acyltransferase, integral membrane enzyme	M	Inner Membrane	Inner Membrane	Inner Membrane	No	10	TMH	CYT	TMH	TMH	0	TMH						0	5	0	0	0	Inner Membrane
Vpar_0035	ACZ23724.1	D1BQB1	Uncharacterized protein				Unknown	Unknown	Extracellular	No	0	SEC	SEC	SEC	SEC	3	SEC				SEC		0	0	0	0	1	Unclear	Potential OM
Vpar_0036	ACZ23725.1	D1BQB2	Uncharacterized protein	COG0810	Periplasmic protein TonB, links inner and outer membranes	M	Unknown	Periplasmic	Periplasmic	No	0	SEC	SEC	SEC	SEC	3	SEC				SEC		0	0	2	0	0	Periplasmic		Detected
Vpar_0037	ACZ23726.1	D1BQB3	Autotransporter barrel-domain containing protein	COG3468	Type V secretory pathway, adhesin AidA	MU	Unknown	Extracellular	Outer Membrane	PREDICTED	0	CYT	CYT	CYT	No	0	No						1	0	0	2	1	Unclear
Vpar_0038	ACZ23727.1	D1BQB4	Uncharacterized protein				Inner Membrane	Cytoplasmic	Unknown	No	1	CYT	CYT	TMH	TMH	0	TMH						2	1	0	0	0	Unclear
Vpar_0039	ACZ23728.1	D1BQB5	Uncharacterized protein				Inner Membrane	Inner Membrane	Periplasmic	No	2	TMH	CYT	TMH	SEC	1	SEC						0	3	1	0	0	Inner Membrane
Vpar_0040	ACZ23729.1	D1BQB6	Uncharacterized protein				Unknown	Extracellular	Inner Membrane	No	0	SEC	SEC	SEC	SEC	3	SEC				SEC		0	1	0	0	1	Unclear	Potential OM	Detected
Vpar_0041	ACZ23730.1	D1BQB7	Trimeric Autotransporter Adhesin	COG5295	Autotransporter adhesin	UW	Outer Membrane	Extracellular	Outer Membrane	No	1	SEC	SEC	SEC	SEC	3	SEC				SEC		0	0	0	2	1	Unclear	Potential OM	Detected	Detected	Detected
Vpar_0042	ACZ23731.1	D1BQB8	Trimeric Autotransporter Adhesin	COG5295	Autotransporter adhesin	UW	Outer Membrane	Extracellular	Outer Membrane	No	0	CYT	CYT	CYT	SEC	1	SEC			Yes	ESP		1	0	0	2	1	Unclear	Potential OM	Detected	Detected	Detected
Vpar_0043	ACZ23732.1	D1BQB9	Uncharacterized protein				Unknown	Cytoplasmic	Outer Membrane	No	0	SEC	SEC	SEC	SEC	3	SEC				SEC		1	0	0	1	0	Unclear	Potential OM	Detected		Detected
Vpar_0044	ACZ23733.1	D1BQC0	Uncharacterized protein				Unknown	Cytoplasmic	Cytoplasmic	No	0	CYT	CYT	CYT	No	0	No						3	0	0	0	0	Cytoplasmic
Vpar_0045	ACZ23734.1	D1BQC1	Trimeric Autotransporter Adhesin like gene	COG5295	Autotransporter adhesin	UW	Unknown	Unknown	Periplasmic	No	1	SEC	CYT	SEC	SEC	2	SEC				SEC		0	0	1	0	0	Unclear	Potential OM
Vpar_0046	ACZ23735.1	D1BQC2	Trimeric Autotransporter Adhesin	COG5295	Autotransporter adhesin	UW	Unknown	Extracellular	Outer Membrane	No	0	SEC	SEC	SEC	SEC	3	SEC				SEC		0	0	0	1	1	Unclear	Potential OM	Detected	Detected	Detected
Vpar_0047	ACZ23736.1	D1BQC3	Uncharacterized protein				Unknown	Unknown	Outer Membrane	No	0	SEC	SEC	SEC	SEC	3	SEC				SEC		0	0	0	1	0	Unclear	Potential OM	Detected		Detected
Vpar_0048	ACZ23737.1	D1BQC4	Trimeric Autotransporter Adhesin	COG5295	Autotransporter adhesin	UW	Unknown	Extracellular	Outer Membrane	No	0	CYT	CYT	CYT	TMH	0	TMH			Yes	ESP		1	0	0	1	1	Unclear	Potential OM	Detected	Detected	Detected
Vpar_0049	ACZ23738.1	D1BQC5	Uncharacterized protein				Unknown	Unknown	Outer Membrane	No	0	SEC	SEC	SEC	SEC	3	SEC				SEC		0	0	0	1	0	Unclear	Potential OM	Detected		Detected
Vpar_0050	ACZ23739.1	D1BQC6	Uncharacterized protein				Unknown	Cytoplasmic	Cytoplasmic	No	0	CYT	CYT	CYT	No	0	No						3	0	0	0	0	Cytoplasmic
Vpar_0051	ACZ23740.1	D1BQC7	Trimeric Autotransporter Adhesin	COG5295	Autotransporter adhesin	UW	Extracellular	Extracellular	Outer Membrane	No	1	CYT	CYT	TMH	TMH	0	TMH			Yes	ESP		1	0	0	1	2	Secreted	Potential OM	Detected	Detected	Detected
Vpar_0052	ACZ23741.1	D1BQC8	Trimeric Autotransporter Adhesin	COG5295	Autotransporter adhesin	UW	Extracellular	Extracellular	Outer Membrane	No	0	SEC	CYT	TMH	TMH	0	TMH			Yes	ESP		0	0	0	1	2	Secreted	Potential OM	Detected	Detected	Detected
Vpar_0053	ACZ23742.1	D1BQC9	Hemagluttinin domain protein	COG5295	Autotransporter adhesin	UW	Unknown	Extracellular	Unknown	No	0	CYT	CYT	CYT	No	0	TMH			YES	ESP		1	0	0	0	1	Unclear	Potential OM	Detected	Detected	Detected
Vpar_0054	ACZ23743.1	D1BQD0	Uncharacterized protein				Unknown	Periplasmic	Periplasmic	No	1	SEC	SEC	SEC	SEC	3	SEC				SEC		0	0	2	0	0	Periplasmic		Detected		Detected
Vpar_0055	ACZ23744.1	D1BQD1	Pirin domain protein	COG1741	Redox-sensitive bicupin YhaK, pirin superfamily	R	Cytoplasmic	Cytoplasmic	Cytoplasmic	No	0	CYT	CYT	CYT	No	0	No						4	0	0	0	0	Cytoplasmic
Vpar_0056	ACZ23745.1	D1BQD2	Uncharacterized protein	COG5561	Predicted metal-binding protein	S	Unknown	Unknown	Cytoplasmic	No	0	CYT	CYT	CYT	No	0	No						2	0	0	0	0	Unclear		Detected
Vpar_0057	ACZ23746.1	D1BQD3	Peptidase M48 family	COG4783	Putative Zn-dependent protease, contains TPR repeats	R	Unknown	Unknown	Unknown	No	1	SEC	SEC	SEC	SEC	3	SEC				SEC		0	0	0	0	0	Unclear	Potential OM	Detected	Detected	Detected
Vpar_0058	ACZ23747.1	D1BQD4	MotA/TolQ/ExbB proton channel	COG0811	Biopolymer transport protein ExbB/TolQ	U	Inner Membrane	Inner Membrane	Inner Membrane	No	3	CYT	CYT	TMH	TMH	0	TMH						1	4	0	0	0	Inner Membrane		Detected
Vpar_0059	ACZ23748.1	D1BQD5	Biopolymer transport protein ExbD/TolR	COG0848	Biopolymer transport protein ExbD	U	Inner Membrane	Unknown	Inner Membrane	No	1	TMH	CYT	TMH	TMH	0	TMH						0	3	0	0	0	Inner Membrane		Detected
Vpar_0060	ACZ23749.1	D1BQD6	TonB family protein	COG0810	Periplasmic protein TonB, links inner and outer membranes	M	Unknown	Extracellular	Inner Membrane	No	1	CYT	CYT	TMH	No	0	TMH						1	1	0	0	1	Unclear
Vpar_0061	ACZ23750.1	D1BQD7	TonB family protein	COG4771	Outer membrane receptor for ferrienterochelin and colicins	P	Outer Membrane	Outer Membrane	Outer Membrane	PREDICTED	0	SEC	SEC	SEC	SEC	3	SEC				SEC		0	0	0	4	0	Outer Membrane	Potential OM	Detected	Detected	Detected
Vpar_0062	ACZ23751.1	D1BQD8	Periplasmic binding protein	COG0614	ABC-type Fe3+-hydroxamate transport system, periplasmic component	P	Cytoplasmic	Unknown	Periplasmic	No	0	SEC	SEC	SEC	LIP	3	SEC				SEC		1	0	1	0	0	Unclear	Potential OM
Vpar_0063	ACZ23752.1	D1BQD9	Transport system permease protein	COG0609	ABC-type Fe3+-siderophore transport system, permease component	P	Inner Membrane	Inner Membrane	Inner Membrane	No	9	TMH	CYT	TMH	TMH	0	TMH						0	5	0	0	0	Inner Membrane
Vpar_0064	ACZ23753.1	D1BQE0	ABC transporter related protein	COG1120	ABC-type cobalamin/Fe3+-siderophores transport system, ATPase component	PH	Inner Membrane	Cytoplasmic	Cytoplasmic	No	0	CYT	CYT	CYT	No	0	No						3	1	0	0	0	Cytoplasmic
Vpar_0065	ACZ23754.1	D1BQE1	TonB family protein	COG4771	Outer membrane receptor for ferrienterochelin and colicins	P	Outer Membrane	Outer Membrane	Outer Membrane	PREDICTED	0	SEC	SEC	SEC	SEC	3	SEC				SEC		0	0	0	4	0	Outer Membrane	Potential OM	Detected	Detected	Detected
Vpar_0066	ACZ23755.1	D1BQE2	TonB family protein	COG4771	Outer membrane receptor for ferrienterochelin and colicins	P	Outer Membrane	Outer Membrane	Outer Membrane	PREDICTED	1	SEC	SEC	SEC	SEC	3	SEC				SEC		0	0	0	4	0	Outer Membrane	Potential OM	Detected	Detected	Detected
Vpar_0067	ACZ23756.1	D1BQE3	Periplasmic binding protein	COG0614	ABC-type Fe3+-hydroxamate transport system, periplasmic component	P	Cytoplasmic	Cytoplasmic	Periplasmic	No	1	LIP	SEC	SEC	SEC	3	SEC				SEC		2	0	1	0	0	Unclear	Potential OM
Vpar_0068	ACZ23757.1	D1BQE4	Transport system permease protein	COG0609	ABC-type Fe3+-siderophore transport system, permease component	P	Inner Membrane	Inner Membrane	Inner Membrane	No	9	TMH	CYT	TMH	TMH	0	TMH						0	5	0	0	0	Inner Membrane
Vpar_0069	ACZ23758.1	D1BQE5	ABC transporter related protein	COG1120	ABC-type cobalamin/Fe3+-siderophores transport system, ATPase component	PH	Inner Membrane	Cytoplasmic	Cytoplasmic	No	0	CYT	CYT	CYT	No	0	SEC						3	1	0	0	0	Cytoplasmic		Detected		Detected
Vpar_0070	ACZ23759.1	D1BQE6	ATPase associated with various cellular activities AAA_5	COG1239	Mg-chelatase subunit ChlI	H	Cytoplasmic	Cytoplasmic	Cytoplasmic	No	0	CYT	CYT	CYT	No	0	No						4	0	0	0	0	Cytoplasmic		Detected
Vpar_0071	ACZ23760.1	D1BQE7	von Willebrand factor type A	COG1239	Mg-chelatase subunit ChlI	H	Cytoplasmic	Cytoplasmic	Cytoplasmic	No	0	CYT	CYT	CYT	No	0	No						4	0	0	0	0	Cytoplasmic
Vpar_0072	ACZ23761.1	D1BQE8	CobN/magnesium chelatase	COG1429	Cobalamin biosynthesis protein CobN, Mg-chelatase	H	Cytoplasmic	Cytoplasmic	Outer Membrane	No	0	CYT	CYT	CYT	No	0	No						3	0	0	1	0	Cytoplasmic
Vpar_0073	ACZ23762.1	D1BQE9	Periplasmic binding protein	COG0614	ABC-type Fe3+-hydroxamate transport system, periplasmic component	P	Unknown	Periplasmic	Periplasmic	No	1	LIP	SEC	SEC	LIP	3	SEC				SEC	LIP	0	0	2	0	0	Periplasmic		Detected	Detected
Vpar_0074	ACZ23763.1	D1BQF0	TonB family protein	COG4206	Outer membrane cobalamin receptor protein	H	Outer Membrane	Unknown	Outer Membrane	PREDICTED	1	SEC	SEC	SEC	SEC	3	SEC				SEC		0	0	0	3	0	Outer Membrane	Potential OM	Detected	Detected	Detected
Vpar_0075	ACZ23764.1	D1BQF1	Aminotransferase class I and II	COG0436	Aspartate/methionine/tyrosine aminotransferase	E	Cytoplasmic	Cytoplasmic	Cytoplasmic	No	0	CYT	CYT	CYT	No	0	No						4	0	0	0	0	Cytoplasmic		Detected	Detected	Detected
Vpar_0076	ACZ23765.1	D1BQF2	Putative transcriptional regulator, ArsR family	COG0640	DNA-binding transcriptional regulator, ArsR family	K	Cytoplasmic	Cytoplasmic	Cytoplasmic	No	0	CYT	CYT	CYT	No	0	No						4	0	0	0	0	Cytoplasmic		Detected		Detected
Vpar_0077	ACZ23766.1	D1BQF3	FAD dependent oxidoreductase	COG0644	Dehydrogenase (flavoprotein)	C	Cytoplasmic	Cytoplasmic	Cytoplasmic	No	0	CYT	CYT	CYT	No	0	No						4	0	0	0	0	Cytoplasmic		Detected	Detected	Detected
Vpar_0078	ACZ23767.1	D1BQF4	Putative ferredoxin	COG2440	Ferredoxin-like protein FixX	C	Unknown	Cytoplasmic	Cytoplasmic	No	0	CYT	CYT	CYT	No	0	No						3	0	0	0	0	Cytoplasmic		Detected		Detected
Vpar_0079	ACZ23768.1	D1BQF5	Electron transfer flavoprotein alpha/beta-subunit	COG2086	Electron transfer flavoprotein, alpha and beta subunits	C	Cytoplasmic	Cytoplasmic	Cytoplasmic	No	0	CYT	CYT	CYT	No	0	No						4	0	0	0	0	Cytoplasmic		Detected	Detected	Detected
Vpar_0080	ACZ23769.1	D1BQF6	Electron transfer flavoprotein alpha subunit	COG2025	Electron transfer flavoprotein, alpha subunit	C	Cytoplasmic	Cytoplasmic	Cytoplasmic	No	0	CYT	CYT	CYT	No	0	No						4	0	0	0	0	Cytoplasmic		Detected	Detected	Detected
Vpar_0081	ACZ23770.1	D1BQF7	Short-chain dehydrogenase/reductase SDR	COG4221	NADP-dependent 3-hydroxy acid dehydrogenase YdfG	C	Cytoplasmic	Cytoplasmic	Periplasmic	No	0	CYT	CYT	SEC	No	1	SEC						3	0	1	0	0	Cytoplasmic		Detected	Detected	Detected
Vpar_0082	ACZ23771.1	D1BQF8	Uncharacterized protein				Unknown	Unknown	Periplasmic	No	1	SEC	CYT	SEC	SEC	2	SEC				SEC		0	0	1	0	0	Unclear	Potential OM	Detected		Detected
Vpar_0083	ACZ23772.1	D1BQF9	Uncharacterized protein				Unknown	Periplasmic	Extracellular	No	0	SEC	SEC	SEC	SEC	3	SEC				SEC		0	0	1	0	1	Unclear	Potential OM	Detected		Detected
Vpar_0084	ACZ23773.1	D1BQG0	Binding-protein-dependent transport systemsInner membrane component	COG0601	ABC-type dipeptide/oligopeptide/nickel transport system, permease component	EP	Inner Membrane	Inner Membrane	Inner Membrane	No	6	TMH	CYT	TMH	TMH	0	TMH						0	5	0	0	0	Inner Membrane
Vpar_0085	ACZ23774.1	D1BQG1	Binding-protein-dependent transport systemsInner membrane component	COG1173	ABC-type dipeptide/oligopeptide/nickel transport system, permease component	EP	Inner Membrane	Inner Membrane	Inner Membrane	No	5	TMH	CYT	TMH	SEC	1	TMH						0	5	0	0	0	Inner Membrane
Vpar_0086	ACZ23775.1	D1BQG2	Extracellular solute-binding protein family 5	COG0747	ABC-type transport system, periplasmic component	E	Periplasmic	Periplasmic	Outer Membrane	No	0	LIP	SEC	SEC	LIP	3	SEC				SEC	LIP	0	0	2	1	0	Periplasmic		Detected	Detected
Vpar_0087	ACZ23776.1	D1BQG3	ABC transporter related protein	COG0444	ABC-type dipeptide/oligopeptide/nickel transport system, ATPase component	EP	Inner Membrane	Unknown	Cytoplasmic	No	0	CYT	CYT	CYT	No	0	No						2	1	0	0	0	Unclear
Vpar_0088	ACZ23777.1	D1BQG4	ABC transporter related protein	COG4608	ABC-type oligopeptide transport system, ATPase component	E	Inner Membrane	Cytoplasmic	Cytoplasmic	No	0	CYT	CYT	CYT	No	0	No						3	1	0	0	0	Cytoplasmic
Vpar_0089	ACZ23778.1	D1BQG5	Uncharacterized protein				Inner Membrane	Inner Membrane	Inner Membrane	No	4	TMH	CYT	SEC	No	1	TMH						0	5	0	0	0	Inner Membrane
Vpar_0090	ACZ23779.1	D1BQG6	Uncharacterized protein				Cytoplasmic	Cytoplasmic	Cytoplasmic	No	0	CYT	CYT	CYT	No	0	No						4	0	0	0	0	Cytoplasmic		Detected
Vpar_0091	ACZ23780.1	D1BQG7	Uncharacterized protein				Unknown	Cytoplasmic	Cytoplasmic	No	0	CYT	CYT	CYT	No	0	No						3	0	0	0	0	Cytoplasmic		Detected
Vpar_0092	ACZ23781.1	D1BQG8	Uncharacterized protein				Cytoplasmic	Cytoplasmic	Cytoplasmic	No	1	SEC	SEC	SEC	No	2	SEC				SEC		3	0	0	0	0	Cytoplasmic
Vpar_0093	ACZ23782.1	D1BQG9	Uncharacterized protein				Cytoplasmic	Cytoplasmic	Cytoplasmic	No	0	CYT	CYT	CYT	No	0	No						4	0	0	0	0	Cytoplasmic
Vpar_0094	ACZ23783.1	D1BQH0	2-isopropylmalate synthase (EC 2.3.3.13) (Alpha-IPM synthase) (Alpha-isopropylmalate synthase)	COG0119	Isopropylmalate/homocitrate/citramalate synthases	E	Cytoplasmic	Cytoplasmic	Cytoplasmic	No	0	CYT	CYT	CYT	No	0	No						4	0	0	0	0	Cytoplasmic		Detected	Detected	Detected
Vpar_0095	ACZ23784.1	D1BQH1	3-isopropylmalate dehydratase large subunit (EC 4.2.1.33) (Alpha-IPM isomerase) (Isopropylmalate isomerase)	COG0065	Homoaconitase/3-isopropylmalate dehydratase large subunit	E	Cytoplasmic	Cytoplasmic	Cytoplasmic	No	0	CYT	CYT	CYT	No	0	No						4	0	0	0	0	Cytoplasmic		Detected	Detected
Vpar_0096	ACZ23785.1	D1BQH2	3-isopropylmalate dehydratase small subunit (EC 4.2.1.33) (Alpha-IPM isomerase) (Isopropylmalate isomerase)	COG0066	3-isopropylmalate dehydratase small subunit	E	Cytoplasmic	Cytoplasmic	Cytoplasmic	No	0	CYT	CYT	CYT	No	0	No						4	0	0	0	0	Cytoplasmic		Detected		Detected
Vpar_0097	ACZ23786.1	D1BQH3	3-isopropylmalate dehydrogenase (EC 1.1.1.85) (3-IPM-DH) (Beta-IPM dehydrogenase)	COG0473	Isocitrate/isopropylmalate dehydrogenase	CE	Cytoplasmic	Cytoplasmic	Cytoplasmic	No	0	CYT	CYT	CYT	No	0	SEC						4	0	0	0	0	Cytoplasmic		Detected	Detected	Detected
Vpar_0098	ACZ23787.1	D1BQH4	Uncharacterized protein				Inner Membrane	Inner Membrane	Inner Membrane	No	5	TMH	CYT	SEC	TMH	1	TMH						0	5	0	0	0	Inner Membrane
Vpar_0099	ACZ23788.1	D1BQH5	Beta-lactamase domain protein	COG0426	Flavorubredoxin	C	Cytoplasmic	Cytoplasmic	Cytoplasmic	No	0	CYT	CYT	CYT	No	0	No						4	0	0	0	0	Cytoplasmic		Detected	Detected
Vpar_0100	ACZ23789.1	D1BQH6	Trimeric Autotransporter Adhesin	COG5295	Autotransporter adhesin	UW	Outer Membrane	Unknown	Outer Membrane	No	0	SEC	SEC	SEC	SEC	3	SEC				SEC		0	0	0	2	0	Unclear	Potential OM	Detected	Detected	Detected
Vpar_0101	ACZ23790.1	D1BQH7	GCN5-related N-acetyltransferase	COG0456	Ribosomal protein S18 acetylase RimI and related acetyltransferases	J	Cytoplasmic	Cytoplasmic	Cytoplasmic	No	0	CYT	CYT	CYT	No	0	No						4	0	0	0	0	Cytoplasmic
Vpar_0102	ACZ23791.1	D1BQH8	Uncharacterized protein	COG3819	Uncharacterized membrane protein	S	Inner Membrane	Inner Membrane	Inner Membrane	No	4	TMH	CYT	TMH	TMH	0	TMH						0	5	0	0	0	Inner Membrane		Detected
Vpar_0103	ACZ23792.1	D1BQH9	Uncharacterized protein	COG3817	Uncharacterized membrane protein	S	Inner Membrane	Inner Membrane	Inner Membrane	No	9	TMH	CYT	TMH	TMH	0	TMH						0	5	0	0	0	Inner Membrane		Detected
Vpar_0104	ACZ23793.1	D1BQI0	Pyrrolidone-carboxylate peptidase (EC 3.4.19.3) (5-oxoprolyl-peptidase) (Pyroglutamyl-peptidase I)	COG2039	Pyrrolidone-carboxylate peptidase (N-terminal pyroglutamyl peptidase)	O	Cytoplasmic	Unknown	Cytoplasmic	No	0	CYT	CYT	CYT	No	0	SEC						3	0	0	0	0	Cytoplasmic		Detected		Detected
Vpar_0105	ACZ23794.1	D1BQI1	Periplasmic binding protein/LacI transcriptional regulator	COG1879	ABC-type sugar transport system, periplasmic component, contains N-terminal xre family HTH domain	G	Periplasmic	Periplasmic	Unknown	No	0	LIP	SEC	SEC	LIP	3	SEC				SEC	LIP	0	0	2	0	0	Periplasmic		Detected	Detected	Detected
Vpar_0106	ACZ23795.1	D1BQI2	Inner-membrane translocator	COG1172	Ribose/xylose/arabinose/galactoside ABC-type transport system, permease component	G	Inner Membrane	Inner Membrane	Inner Membrane	No	6	TMH	CYT	TMH	TMH	0	TMH						0	5	0	0	0	Inner Membrane		Detected
Vpar_0107	ACZ23796.1	D1BQI3	ABC transporter related protein	COG1129	ABC-type sugar transport system, ATPase component	G	Inner Membrane	Cytoplasmic	Unknown	No	0	CYT	CYT	CYT	No	0	No						2	1	0	0	0	Unclear		Detected	Detected	Detected
Vpar_0108	ACZ23797.1	D1BQI4	D-ribose pyranase (EC 5.4.99.62)	COG1869	D-ribose pyranose/furanose isomerase RbsD	G	Cytoplasmic	Cytoplasmic	Cytoplasmic	No	0	CYT	CYT	CYT	No	0	No						4	0	0	0	0	Cytoplasmic		Detected		Detected
Vpar_0109	ACZ23798.1	D1BQI5	Ribokinase	COG0524	Sugar or nucleoside kinase, ribokinase family	G	Cytoplasmic	Cytoplasmic	Cytoplasmic	No	0	CYT	CYT	CYT	No	0	SEC						4	0	0	0	0	Cytoplasmic		Detected
Vpar_0110	ACZ23799.1	D1BQI6	Uncharacterized protein				Unknown	Cytoplasmic	Cytoplasmic	No	0	CYT	CYT	CYT	No	0	No						3	0	0	0	0	Cytoplasmic
Vpar_0111	ACZ23800.1	D1BQI7	NAD-dependent epimerase/dehydratase	COG0702	Uncharacterized conserved protein YbjT, contains NAD(P)-binding and DUF2867 domains	R	Cytoplasmic	Cytoplasmic	Cytoplasmic	No	0	CYT	CYT	CYT	No	0	No						4	0	0	0	0	Cytoplasmic		Detected	Detected	Detected
Vpar_0112	ACZ23801.1	D1BQI8	Isochorismatase hydrolase	COG1335	Nicotinamidase-related amidase	HR	Cytoplasmic	Cytoplasmic	Cytoplasmic	No	0	CYT	CYT	CYT	No	0	No						4	0	0	0	0	Cytoplasmic
Vpar_0113	ACZ23802.1	D1BQI9	Prevent-host-death family protein	COG2161	Antitoxin component YafN of the YafNO toxin-antitoxin module, PHD/YefM family	V	Unknown	Cytoplasmic	Cytoplasmic	No	0	CYT	CYT	CYT	No	0	No						3	0	0	0	0	Cytoplasmic
Vpar_0114	ACZ23803.1	D1BQJ0	N-6 DNA methylase	COG0286	Type I restriction-modification system, DNA methylase subunit	V	Cytoplasmic	Unknown	Unknown	No	0	CYT	CYT	CYT	No	0	No						2	0	0	0	0	Unclear		Detected	Detected	Detected
Vpar_0115	ACZ23804.1	D1BQJ1	Uncharacterized protein				Unknown	Cytoplasmic	Cytoplasmic	No	0	CYT	CYT	CYT	No	0	No						3	0	0	0	0	Cytoplasmic
Vpar_0116	ACZ23805.1	D1BQJ2	N-6 DNA methylase	COG0286	Type I restriction-modification system, DNA methylase subunit	V	Cytoplasmic	Cytoplasmic	Cytoplasmic	No	0	CYT	CYT	CYT	No	0	No						4	0	0	0	0	Cytoplasmic		Detected	Detected	Detected
Vpar_0117	ACZ23806.1	D1BQJ3	Restriction modification system DNA specificity domain protein	COG0732	Restriction endonuclease S subunit	V	Cytoplasmic	Cytoplasmic	Cytoplasmic	No	0	CYT	CYT	CYT	No	0	No						4	0	0	0	0	Cytoplasmic		Detected		Detected
Vpar_0118	ACZ23807.1	D1BQJ4	Type I site-specific deoxyribonuclease, HsdR family	COG0610	Type I site-specific restriction-modification system, R (restriction) subunit and related helicases ...	V	Cytoplasmic	Cytoplasmic	Cytoplasmic	No	0	CYT	CYT	CYT	No	0	No						4	0	0	0	0	Cytoplasmic		Detected	Detected	Detected
Vpar_0119	ACZ23808.1	D1BQJ5	ABC transporter related protein	COG1122	Energy-coupling factor transporter ATP-binding protein EcfA2	PR	Inner Membrane	Inner Membrane	Inner Membrane	No	5	TMH	CYT	TMH	No	0	TMH						0	5	0	0	0	Inner Membrane		Detected	Detected
Vpar_0120	ACZ23809.1	D1BQJ6	ABC transporter related protein	COG1122	Energy-coupling factor transporter ATP-binding protein EcfA2	PR	Inner Membrane	Cytoplasmic	Cytoplasmic	No	0	CYT	CYT	CYT	No	0	No						3	1	0	0	0	Cytoplasmic		Detected	Detected	Detected
Vpar_0121	ACZ23810.1	D1BQJ7	Cobalt transport protein	COG0619	Energy-coupling factor transporter transmembrane protein EcfT	H	Inner Membrane	Inner Membrane	Inner Membrane	No	5	TMH	CYT	TMH	TMH	0	TMH						0	5	0	0	0	Inner Membrane
Vpar_0122	ACZ23811.1	D1BQJ8	GCN5-related N-acetyltransferase	COG1247	L-amino acid N-acyltransferase YncA	E	Cytoplasmic	Cytoplasmic	Cytoplasmic	No	0	CYT	CYT	CYT	No	0	No						4	0	0	0	0	Cytoplasmic
Vpar_0123	ACZ23812.1	D1BQJ9	Histidinol phosphate phosphatase HisJ family	COG1387	Histidinol phosphatase or related hydrolase of the PHP family	ER	Cytoplasmic	Cytoplasmic	Cytoplasmic	No	0	CYT	CYT	CYT	No	0	No						4	0	0	0	0	Cytoplasmic		Detected	Detected	Detected
Vpar_0124	ACZ23813.1	D1BQK0	Uncharacterized protein				Unknown	Cytoplasmic	Inner Membrane	No	0	CYT	CYT	SEC	No	1	No						2	1	0	0	0	Unclear
Vpar_0125	ACZ23814.1	D1BQK1	ATP phosphoribosyltransferase (EC 2.4.2.17)	COG0040	ATP phosphoribosyltransferase	E	Cytoplasmic	Cytoplasmic	Cytoplasmic	No	0	CYT	CYT	CYT	No	0	No						4	0	0	0	0	Cytoplasmic
Vpar_0126	ACZ23815.1	D1BQK2	Histidinol dehydrogenase (HDH) (EC 1.1.1.23)	COG0141	Histidinol dehydrogenase	E	Cytoplasmic	Cytoplasmic	Cytoplasmic	No	0	CYT	CYT	CYT	No	0	No						4	0	0	0	0	Cytoplasmic		Detected	Detected	Detected
Vpar_0127	ACZ23816.1	D1BQK3	Imidazoleglycerol-phosphate dehydratase (IGPD) (EC 4.2.1.19)	COG0131	Imidazoleglycerol phosphate dehydratase HisB	E	Cytoplasmic	Cytoplasmic	Cytoplasmic	No	0	CYT	CYT	CYT	No	0	No						4	0	0	0	0	Cytoplasmic
Vpar_0128	ACZ23817.1	D1BQK4	1-(5-phosphoribosyl)-5-[(5-phosphoribosylamino)methylideneamino] imidazole-4-carboxamide isomerase (EC 5.3.1.16) (Phosphoribosylformimino-5-aminoimidazole carboxamide ribotide isomerase)	COG0106	Phosphoribosylformimino-5-aminoimidazole carboxamide ribonucleotide (ProFAR) isomerase	E	Cytoplasmic	Cytoplasmic	Cytoplasmic	No	0	CYT	CYT	CYT	No	0	No						4	0	0	0	0	Cytoplasmic
Vpar_0129	ACZ23818.1	D1BQK5	Imidazole glycerol phosphate synthase subunit HisF (EC 4.1.3.-) (IGP synthase cyclase subunit) (IGP synthase subunit HisF) (ImGP synthase subunit HisF)	COG0107	Imidazole glycerol phosphate synthase subunit HisF	E	Cytoplasmic	Cytoplasmic	Cytoplasmic	No	0	CYT	CYT	CYT	No	0	No						4	0	0	0	0	Cytoplasmic
Vpar_0130	ACZ23819.1	D1BQK6	Phosphoribosyl-AMP cyclohydrolase (PRA-CH) (EC 3.5.4.19)	COG0139	Phosphoribosyl-AMP cyclohydrolase	E	Cytoplasmic	Cytoplasmic	Cytoplasmic	No	0	CYT	CYT	CYT	No	0	No						4	0	0	0	0	Cytoplasmic
Vpar_0131	ACZ23820.1	D1BQK7	Phosphoribosyl-ATP pyrophosphatase (PRA-PH) (EC 3.6.1.31)	COG0140	Phosphoribosyl-ATP pyrophosphohydrolase	E	Cytoplasmic	Cytoplasmic	Cytoplasmic	No	0	CYT	CYT	CYT	No	0	No						4	0	0	0	0	Cytoplasmic
Vpar_0132	ACZ23821.1	D1BQK8	Histidinol-phosphate aminotransferase (EC 2.6.1.9) (Imidazole acetol-phosphate transaminase)	COG0079	Histidinol-phosphate/aromatic aminotransferase or cobyric acid decarboxylase	E	Cytoplasmic	Cytoplasmic	Cytoplasmic	No	0	CYT	CYT	CYT	No	0	No						4	0	0	0	0	Cytoplasmic		Detected
Vpar_0133	ACZ23822.1	D1BQK9	Imidazole glycerol phosphate synthase subunit HisH (EC 2.4.2.-) (IGP synthase glutamine amidotransferase subunit) (IGP synthase subunit HisH) (ImGP synthase subunit HisH)	COG0118	Imidazoleglycerol phosphate synthase glutamine amidotransferase subunit HisH	E	Cytoplasmic	Cytoplasmic	Cytoplasmic	No	0	CYT	CYT	CYT	No	0	No						4	0	0	0	0	Cytoplasmic
Vpar_0134	ACZ23823.1	D1BQL0	Carbon starvation protein CstA	COG1966	Carbon starvation protein CstA	T	Inner Membrane	Inner Membrane	Inner Membrane	No	15	TMH	CYT	TMH	TMH	0	TMH						0	5	0	0	0	Inner Membrane		Detected		Detected
Vpar_0135	ACZ23824.1	D1BQL1	Uncharacterized protein	COG2982	Uncharacterized protein involved in outer membrane biogenesis	M	Unknown	Unknown	Inner Membrane	No	1	TMH	CYT	TMH	TMH	0	TMH						0	2	0	0	0	Unclear			Detected
Vpar_0136	ACZ23825.1	D1BQL2	Unknown protein containing copper amine oxidase domain				Unknown	Periplasmic	Outer Membrane	No	0	SEC	SEC	SEC	SEC	3	SEC				SEC		0	0	1	1	0	Unclear	Potential OM	Detected	Detected	Detected
Vpar_0138	ACZ23826.1	D1BQL3	Uncharacterized protein				Inner Membrane	Inner Membrane	Inner Membrane	No	4	TMH	CYT	TMH	TMH	0	TMH						0	5	0	0	0	Inner Membrane
Vpar_0139	ACZ23827.1	D1BQL4	NADPH-dependent 7-cyano-7-deazaguanine reductase (EC 1.7.1.13) (7-cyano-7-carbaguanine reductase) (NADPH-dependent nitrile oxidoreductase) (PreQ(0) reductase)	COG0780	NADPH-dependent 7-cyano-7-deazaguanine reductase QueF, C-terminal domain, T-fold superfamily	J	Cytoplasmic	Unknown	Cytoplasmic	No	0	CYT	CYT	CYT	No	0	No						3	0	0	0	0	Cytoplasmic		Detected	Detected	Detected
Vpar_0140	ACZ23828.1	D1BQL5	Uncharacterized protein				Inner Membrane	Inner Membrane	Inner Membrane	No	6	TMH	CYT	TMH	TMH	0	TMH						0	5	0	0	0	Inner Membrane
Vpar_0141	ACZ23829.1	D1BQL6	Cysteine synthase	COG0031	Cysteine synthase	E	Cytoplasmic	Cytoplasmic	Cytoplasmic	No	0	CYT	CYT	CYT	No	0	No						4	0	0	0	0	Cytoplasmic		Detected		Detected
Vpar_0142	ACZ23830.1	D1BQL7	Serine acetyltransferase (EC 2.3.1.30)	COG1045	Serine acetyltransferase	E	Cytoplasmic	Cytoplasmic	Cytoplasmic	No	1	TMH	CYT	TMH	No	0	No						3	1	0	0	0	Cytoplasmic		Detected	Detected
Vpar_0143	ACZ23831.1	D1BQL8	Ferritin Dps family protein	COG0783	DNA-binding ferritin-like protein (oxidative damage protectant)	PV	Cytoplasmic	Cytoplasmic	Cytoplasmic	No	0	CYT	CYT	CYT	No	0	No						4	0	0	0	0	Cytoplasmic		Detected	Detected	Detected
Vpar_0144	ACZ23832.1	D1BQL9	Hypothetical: MAEBL like Protein				Cytoplasmic	Periplasmic	Outer Membrane	No	1	SEC	SEC	SEC	SEC	3	SEC	TAT			SEC		1	0	1	1	0	Unclear	Potential OM	Detected	Detected
Vpar_0145	ACZ23833.1	D1BQM0	Natural resistance-associated macrophage protein	COG1914	Mn2+ and Fe2+ transporters of the NRAMP family	P	Inner Membrane	Inner Membrane	Inner Membrane	No	11	CYT	CYT	TMH	No	0	No						1	4	0	0	0	Inner Membrane		Detected	Detected
Vpar_0146	ACZ23834.1	D1BQM1	Uncharacterized protein				Cytoplasmic	Cytoplasmic	Cytoplasmic	No	0	CYT	CYT	CYT	No	0	No						4	0	0	0	0	Cytoplasmic		Detected	Detected	Detected
Vpar_0147	ACZ23835.1	D1BQM2	Uncharacterized protein	COG3022	Cytoplasmic iron level regulating protein YaaA, DUF328/UPF0246 family	P	Cytoplasmic	Cytoplasmic	Cytoplasmic	No	0	CYT	CYT	CYT	No	0	No						4	0	0	0	0	Cytoplasmic		Detected
Vpar_0148	ACZ23836.1	D1BQM3	Radical SAM domain protein	COG0502	Biotin synthase or related enzyme	H	Cytoplasmic	Cytoplasmic	Cytoplasmic	No	0	CYT	CYT	CYT	No	0	No						4	0	0	0	0	Cytoplasmic		Detected	Detected
Vpar_0149	ACZ23837.1	D1BQM4	Translation elongation factor G	COG0480	Translation elongation factor EF-G, a GTPase	J	Cytoplasmic	Cytoplasmic	Cytoplasmic	No	0	CYT	CYT	CYT	No	0	No						4	0	0	0	0	Cytoplasmic		Detected	Detected	Detected
Vpar_0150	ACZ23838.1	D1BQM5	Uncharacterized protein	COG2731	Beta-galactosidase, beta subunit	G	Cytoplasmic	Cytoplasmic	Cytoplasmic	No	0	CYT	CYT	CYT	No	0	No						4	0	0	0	0	Cytoplasmic		Detected	Detected	Detected
Vpar_0151	ACZ23839.1	D1BQM6	Uncharacterized protein	COG0697	Permease of the drug/metabolite transporter (DMT) superfamily	GER	Inner Membrane	Inner Membrane	Inner Membrane	No	10	TMH	CYT	SEC	TMH	1	TMH						0	5	0	0	0	Inner Membrane
Vpar_0152	ACZ23840.1	D1BQM7	Uncharacterized protein	COG0697	Permease of the drug/metabolite transporter (DMT) superfamily	GER	Inner Membrane	Inner Membrane	Inner Membrane	No	10	TMH	CYT	SEC	No	1	TMH						0	5	0	0	0	Inner Membrane
Vpar_0153	ACZ23841.1	D1BQM8	Amidohydrolase	COG1473	Metal-dependent amidase/aminoacylase/carboxypeptidase	R	Cytoplasmic	Cytoplasmic	Cytoplasmic	No	0	CYT	CYT	CYT	No	0	No						4	0	0	0	0	Cytoplasmic		Detected	Detected	Detected
Vpar_0154	ACZ23842.1	D1BQM9	Amidase, hydantoinase/carbamoylase family	COG0624	Acetylornithine deacetylase/Succinyl-diaminopimelate desuccinylase or related deacylase	E	Cytoplasmic	Cytoplasmic	Cytoplasmic	No	0	CYT	CYT	CYT	No	0	No						4	0	0	0	0	Cytoplasmic		Detected	Detected	Detected
Vpar_0155	ACZ23843.1	D1BQN0	C4-dicarboxylate anaerobic carrier	COG3069	C4-dicarboxylate transporter	C	Inner Membrane	Inner Membrane	Inner Membrane	No	9	TMH	CYT	TMH	No	0	No						0	5	0	0	0	Inner Membrane
Vpar_0156	ACZ23844.1	D1BQN1	Major facilitator superfamily MFS_1	COG2814	Predicted arabinose efflux permease, MFS family	G	Inner Membrane	Inner Membrane	Inner Membrane	No	12	TMH	CYT	TMH	TMH	0	TMH						0	5	0	0	0	Inner Membrane
Vpar_0157	ACZ23845.1	D1BQN2	Uncharacterized protein				Unknown	Unknown	Inner Membrane	No	1	CYT	CYT	TMH	TMH	0	TMH						1	1	0	0	0	Unclear
Vpar_0158	ACZ23846.1	D1BQN3	Chorismate binding-like protein	COG0147	Anthranilate/para-aminobenzoate synthases component I	EH	Cytoplasmic	Cytoplasmic	Cytoplasmic	No	0	CYT	CYT	CYT	No	0	No						4	0	0	0	0	Cytoplasmic		Detected
Vpar_0159	ACZ23847.1	D1BQN4	Glutamine amidotransferase of anthranilate synthase	COG0512	Anthranilate/para-aminobenzoate synthase component II	EH	Cytoplasmic	Cytoplasmic	Cytoplasmic	No	0	CYT	CYT	CYT	No	0	No						4	0	0	0	0	Cytoplasmic
Vpar_0160	ACZ23848.1	D1BQN5	Anthranilate phosphoribosyltransferase (EC 2.4.2.18)	COG0547	Anthranilate phosphoribosyltransferase	E	Cytoplasmic	Cytoplasmic	Cytoplasmic	No	0	CYT	CYT	CYT	No	0	No						4	0	0	0	0	Cytoplasmic		Detected	Detected
Vpar_0161	ACZ23849.1	D1BQN6	Bifunctional indole-3-glycerol phosphate synthase/phosphoribosylanthranilate isomerase (EC 4.1.1.48) (EC 5.3.1.24)	COG0134	Indole-3-glycerol phosphate synthase	E	Cytoplasmic	Cytoplasmic	Inner Membrane	No	0	CYT	CYT	CYT	No	0	No						3	1	0	0	0	Cytoplasmic
Vpar_0162	ACZ23850.1	D1BQN7	Tryptophan synthase beta chain (EC 4.2.1.20)	COG0133	Tryptophan synthase beta chain	E	Cytoplasmic	Cytoplasmic	Cytoplasmic	No	0	CYT	CYT	CYT	No	0	No						4	0	0	0	0	Cytoplasmic		Detected	Detected
Vpar_0163	ACZ23851.1	D1BQN8	Tryptophan synthase alpha chain (EC 4.2.1.20)	COG0159	Tryptophan synthase alpha chain	E	Cytoplasmic	Cytoplasmic	Cytoplasmic	No	0	CYT	CYT	CYT	No	0	No						4	0	0	0	0	Cytoplasmic		Detected	Detected
Vpar_0164	ACZ23852.1	D1BQN9	Uncharacterized protein				Unknown	Periplasmic	Periplasmic	No	1	SEC	SEC	SEC	SEC	3	SEC				SEC		0	0	2	0	0	Periplasmic
Vpar_0165	ACZ23853.1	D1BQP0	Uncharacterized protein	COG3152	Uncharacterized membrane protein YhaH, DUF805 family	S	Inner Membrane	Inner Membrane	Inner Membrane	No	4	TMH	CYT	TMH	TMH	0	TMH						0	5	0	0	0	Inner Membrane		Detected	Detected
Vpar_0166	ACZ23854.1	D1BQP1	Uncharacterized protein	COG3152	Uncharacterized membrane protein YhaH, DUF805 family	S	Inner Membrane	Inner Membrane	Inner Membrane	No	4	CYT	CYT	TMH	TMH	0	TMH						1	4	0	0	0	Inner Membrane		Detected	Detected
Vpar_0167	ACZ23855.1	D1BQP2	Uncharacterized protein	COG3152	Uncharacterized membrane protein YhaH, DUF805 family	S	Inner Membrane	Inner Membrane	Inner Membrane	No	4	CYT	CYT	TMH	No	0	TMH						1	4	0	0	0	Inner Membrane
Vpar_0168	ACZ23856.1	D1BQP3	Transcriptional regulator, XRE family	COG1476	DNA-binding transcriptional regulator, XRE-family HTH domain	K	Unknown	Cytoplasmic	Cytoplasmic	No	0	CYT	CYT	CYT	No	0	No						3	0	0	0	0	Cytoplasmic		Detected
Vpar_0169	ACZ23857.1	D1BQP4	Abortive infection protein	COG1266	Membrane protease YdiL, CAAX protease family	O	Inner Membrane	Inner Membrane	Inner Membrane	No	5	TMH	CYT	TMH	TMH	0	TMH						0	5	0	0	0	Inner Membrane
Vpar_0170	ACZ23858.1	D1BQP5	Uncharacterized protein				Inner Membrane	Inner Membrane	Inner Membrane	No	4	TMH	CYT	SEC	TMH	1	SEC						0	5	0	0	0	Inner Membrane
Vpar_0171	ACZ23859.1	D1BQP6	ABC transporter related protein	COG1132	ABC-type multidrug transport system, ATPase and permease component	V	Inner Membrane	Inner Membrane	Inner Membrane	No	6	TMH	CYT	TMH	TMH	0	TMH						0	5	0	0	0	Inner Membrane		Detected	Detected
Vpar_0172	ACZ23860.1	D1BQP7	Radical SAM domain protein	COG0535	Radical SAM superfamily enzyme, MoaA/NifB/PqqE/SkfB family	R	Cytoplasmic	Cytoplasmic	Cytoplasmic	No	0	CYT	CYT	CYT	No	0	No						4	0	0	0	0	Cytoplasmic		Detected	Detected	Detected
Vpar_0173	ACZ23861.1	D1BQP8	Uncharacterized protein				Unknown	Cytoplasmic	Cytoplasmic	No	0	CYT	CYT	CYT	No	0	No						3	0	0	0	0	Cytoplasmic		Detected
Vpar_0174	ACZ23862.1	D1BQP9	Isoleucine--tRNA ligase (EC 6.1.1.5) (Isoleucyl-tRNA synthetase)	COG0060	Isoleucyl-tRNA synthetase	J	Cytoplasmic	Cytoplasmic	Cytoplasmic	No	0	CYT	CYT	CYT	No	0	No						4	0	0	0	0	Cytoplasmic		Detected	Detected	Detected
Vpar_0175	ACZ23863.1	D1BQQ0	Uncharacterized protein	COG0790	TPR repeat	T	Cytoplasmic	Cytoplasmic	Cytoplasmic	No	0	CYT	CYT	CYT	No	0	No						4	0	0	0	0	Cytoplasmic		Detected	Detected	Detected
Vpar_0176	ACZ23864.1	D1BQQ1	Extracellular solute-binding protein family 3	COG0834	ABC-type amino acid transport/signal transduction system, periplasmic component/domain	ET	Periplasmic	Periplasmic	Periplasmic	No	0	LIP	SEC	SEC	LIP	3	SEC				SEC	LIP	0	0	3	0	0	Periplasmic		Detected	Detected	Detected
Vpar_0177	ACZ23865.1	D1BQQ2	Amidohydrolase	COG1473	Metal-dependent amidase/aminoacylase/carboxypeptidase	R	Cytoplasmic	Cytoplasmic	Cytoplasmic	No	0	CYT	CYT	CYT	No	0	SEC						4	0	0	0	0	Cytoplasmic		Detected
Vpar_0178	ACZ23866.1	D1BQQ3	Cof-like hydrolase	COG0561	Hydroxymethylpyrimidine pyrophosphatase and other HAD family phosphatases	HR	Cytoplasmic	Cytoplasmic	Cytoplasmic	No	0	CYT	CYT	CYT	No	0	No						4	0	0	0	0	Cytoplasmic		Detected	Detected
Vpar_0179	ACZ23867.1	D1BQQ4	4Fe-4S ferredoxin iron-sulfur binding domain protein	COG4231	TPP-dependent indolepyruvate ferredoxin oxidoreductase, alpha subunit	C	Unknown	Cytoplasmic	Cytoplasmic	No	0	CYT	CYT	CYT	No	0	No						3	0	0	0	0	Cytoplasmic
Vpar_0180	ACZ23868.1	D1BQQ5	Aldo/keto reductase	COG0656	Aldo/keto reductase, related to diketogulonate reductase	Q	Cytoplasmic	Cytoplasmic	Cytoplasmic	No	0	CYT	CYT	CYT	No	0	No						4	0	0	0	0	Cytoplasmic		Detected
Vpar_0181	ACZ23869.1	D1BQQ6	GMP synthase [glutamine-hydrolyzing] (EC 6.3.5.2) (GMP synthetase) (Glutamine amidotransferase)	COG0518	GMP synthase - Glutamine amidotransferase domain	F	Cytoplasmic	Cytoplasmic	Cytoplasmic	No	0	CYT	CYT	CYT	No	0	No						4	0	0	0	0	Cytoplasmic		Detected	Detected	Detected
Vpar_0182	ACZ23870.1	D1BQQ7	Histidine kinase (EC 2.7.13.3)	COG0323	DNA mismatch repair ATPase MutL	L	Inner Membrane	Cytoplasmic	Cytoplasmic	No	0	CYT	CYT	CYT	No	0	No						3	1	0	0	0	Cytoplasmic		Detected	Detected	Detected
Vpar_0183	ACZ23871.1	D1BQQ8	Uncharacterized protein	COG0745	DNA-binding response regulator, OmpR family, contains REC and winged-helix (wHTH) domain	TK	Cytoplasmic	Cytoplasmic	Cytoplasmic	No	0	CYT	CYT	CYT	No	0	No						4	0	0	0	0	Cytoplasmic		Detected	Detected
Vpar_0184	ACZ23872.1	D1BQQ9	Cytosine-specific methyltransferase (EC 2.1.1.37)	COG0270	Site-specific DNA-cytosine methylase	L	Unknown	Cytoplasmic	Unknown	No	0	CYT	CYT	CYT	No	0	No						2	0	0	0	0	Unclear		Detected	Detected
Vpar_0185	ACZ23873.1	D1BQR0	Restriction endonuclease	COG1715	Restriction endonuclease Mrr	V	Cytoplasmic	Cytoplasmic	Cytoplasmic	No	0	CYT	CYT	CYT	No	0	No						4	0	0	0	0	Cytoplasmic
Vpar_0186	ACZ23874.1	D1BQR1	Uncharacterized protein				Unknown	Cytoplasmic	Cytoplasmic	No	0	CYT	CYT	CYT	No	0	No						3	0	0	0	0	Cytoplasmic
Vpar_0188	ACZ23875.1	D1BQR2	Uncharacterized protein				Cytoplasmic	Cytoplasmic	Cytoplasmic	No	0	CYT	CYT	CYT	No	0	No						4	0	0	0	0	Cytoplasmic		Detected
Vpar_0189	ACZ23876.1	D1BQR3	Uncharacterized protein				Unknown	Cytoplasmic	Cytoplasmic	No	0	CYT	CYT	CYT	No	0	No						3	0	0	0	0	Cytoplasmic
Vpar_0190	ACZ23877.1	D1BQR4	Uncharacterized protein				Unknown	Unknown	Cytoplasmic	No	0	CYT	CYT	CYT	No	0	No						2	0	0	0	0	Unclear
Vpar_0191	ACZ23878.1	D1BQR5	Methyltransferase type 11	COG2242	Precorrin-6B methylase 2	H	Cytoplasmic	Cytoplasmic	Cytoplasmic	No	0	CYT	CYT	CYT	No	0	No						4	0	0	0	0	Cytoplasmic		Detected	Detected	Detected
Vpar_0192	ACZ23879.1	D1BQR6	Uncharacterized protein				Cytoplasmic	Outer Membrane	Cytoplasmic	PREDICTED	0	CYT	CYT	CYT	No	0	No						3	0	0	2	0	Cytoplasmic		Detected
Vpar_0193	ACZ23880.1	D1BQR7	GCN5-related N-acetyltransferase	COG0454	N-acetyltransferase, GNAT superfamily (includes histone acetyltransferase HPA2)	KR	Unknown	Cytoplasmic	Cytoplasmic	No	0	CYT	CYT	CYT	No	0	No						3	0	0	0	0	Cytoplasmic		Detected
Vpar_0194	ACZ23881.1	D1BQR8	GCN5-related N-acetyltransferase	COG3153	Predicted N-acetyltransferase YhbS	R	Cytoplasmic	Cytoplasmic	Cytoplasmic	No	0	CYT	CYT	CYT	No	0	No						4	0	0	0	0	Cytoplasmic		Detected
Vpar_0195	ACZ23882.1	D1BQR9	Periplasmic binding protein	COG0614	ABC-type Fe3+-hydroxamate transport system, periplasmic component	P	Unknown	Periplasmic	Extracellular	No	1	LIP	SEC	SEC	LIP	3	SEC				SEC	LIP	0	0	1	0	1	Unclear	Potential OM
Vpar_0196	ACZ23883.1	D1BQS0	Periplasmic binding protein	COG0614	ABC-type Fe3+-hydroxamate transport system, periplasmic component	P	Cytoplasmic	Periplasmic	Extracellular	No	1	LIP	SEC	SEC	LIP	3	SEC				SEC	LIP	1	0	1	0	1	Unclear	Potential OM
Vpar_0197	ACZ23884.1	D1BQS1	Transport system permease protein	COG0609	ABC-type Fe3+-siderophore transport system, permease component	P	Inner Membrane	Inner Membrane	Inner Membrane	No	9	TMH	CYT	TMH	TMH	0	TMH						0	5	0	0	0	Inner Membrane
Vpar_0198	ACZ23885.1	D1BQS2	ABC transporter related protein	COG1120	ABC-type cobalamin/Fe3+-siderophores transport system, ATPase component	PH	Unknown	Cytoplasmic	Cytoplasmic	No	0	CYT	CYT	CYT	No	0	No						3	0	0	0	0	Cytoplasmic
Vpar_0199	ACZ23886.1	D1BQS3	ABC-3 protein	COG1108	ABC-type Mn2+/Zn2+ transport system, permease component	P	Inner Membrane	Inner Membrane	Inner Membrane	No	9	TMH	CYT	TMH	TMH	0	TMH						0	5	0	0	0	Inner Membrane
Vpar_0200	ACZ23887.1	D1BQS4	ABC-3 protein	COG1108	ABC-type Mn2+/Zn2+ transport system, permease component	P	Inner Membrane	Inner Membrane	Inner Membrane	No	8	TMH	CYT	TMH	TMH	0	SEC						0	5	0	0	0	Inner Membrane
Vpar_0201	ACZ23888.1	D1BQS5	ABC transporter related protein	COG1121	ABC-type Mn2+/Zn2+ transport system, ATPase component	P	Inner Membrane	Periplasmic	Cytoplasmic	No	0	CYT	CYT	CYT	TMH	0	TMH						2	1	1	0	0	Unclear
Vpar_0202	ACZ23889.1	D1BQS6	Periplasmic solute binding protein	COG0803	ABC-type Zn uptake system ZnuABC, Zn-binding component ZnuA	P	Inner Membrane	Periplasmic	Periplasmic	No	1	LIP	SEC	SEC	LIP	3	SEC				SEC	LIP	0	1	2	0	0	Periplasmic			Detected
Vpar_0203	ACZ23890.1	D1BQS7	Uncharacterized protein				Inner Membrane	Cytoplasmic	Unknown	No	1	CYT	CYT	SEC	TMH	1	TMH						2	1	0	0	0	Unclear
Vpar_0204	ACZ23891.1	D1BQS8	TonB family protein	COG0810	Periplasmic protein TonB, links inner and outer membranes	M	Unknown	Periplasmic	Periplasmic	No	0	SEC	SEC	SEC	SEC	3	SEC				SEC		0	0	2	0	0	Periplasmic		Detected	Detected	Detected
Vpar_0205	ACZ23892.1	D1BQS9	TonB family protein	COG0810	Periplasmic protein TonB, links inner and outer membranes	M	Unknown	Unknown	Periplasmic	No	1	SEC	SEC	SEC	SEC	3	SEC				SEC		0	0	1	0	0	Unclear	Potential OM
Vpar_0206	ACZ23893.1	D1BQT0	Putative PAS/PAC sensor protein	COG2461	Uncharacterized conserved protein, DUF438 domain, may contain hemerythrin domain	S	Cytoplasmic	Cytoplasmic	Cytoplasmic	No	0	CYT	CYT	CYT	No	0	No						4	0	0	0	0	Cytoplasmic		Detected	Detected
Vpar_0207	ACZ23894.1	D1BQT1	Phosphoenolpyruvate carboxykinase (ATP) (EC 4.1.1.49)	COG1866	Phosphoenolpyruvate carboxykinase, ATP-dependent	C	Cytoplasmic	Cytoplasmic	Cytoplasmic	No	0	CYT	CYT	CYT	No	0	No						4	0	0	0	0	Cytoplasmic		Detected	Detected	Detected
Vpar_0208	ACZ23895.1	D1BQT2	Transcriptional regulator, LysR family	COG0583	DNA-binding transcriptional regulator, LysR family	K	Cytoplasmic	Cytoplasmic	Cytoplasmic	No	0	CYT	CYT	CYT	No	0	No						4	0	0	0	0	Cytoplasmic
Vpar_0209	ACZ23896.1	D1BQT3	Carbon-monoxide dehydrogenase, catalytic subunit	COG1151	Hydroxylamine reductase (hybrid-cluster protein)	PC	Cytoplasmic	Unknown	Cytoplasmic	No	0	CYT	CYT	CYT	No	0	No						3	0	0	0	0	Cytoplasmic		Detected	Detected	Detected
Vpar_0210	ACZ23897.1	D1BQT4	Uncharacterized protein	COG2220	L-ascorbate metabolism protein UlaG, beta-lactamase superfamily	G	Cytoplasmic	Cytoplasmic	Cytoplasmic	No	0	CYT	CYT	CYT	No	0	No						4	0	0	0	0	Cytoplasmic
Vpar_0211	ACZ23898.1	D1BQT5	Putative transcriptional regulator, TetR family	COG1309	DNA-binding transcriptional regulator, AcrR family	K	Cytoplasmic	Cytoplasmic	Inner Membrane	No	1	CYT	CYT	TMH	No	0	No						3	1	0	0	0	Cytoplasmic
Vpar_0212	ACZ23899.1	D1BQT6	Uncharacterized protein				Unknown	Unknown	Outer Membrane	No	0	SEC	SEC	SEC	SEC	3	SEC				SEC		0	0	0	1	0	Unclear	Potential OM
Vpar_0213	ACZ23900.1	D1BQT7	Biotin synthase (EC 2.8.1.6)	COG0502	Biotin synthase or related enzyme	H	Cytoplasmic	Cytoplasmic	Cytoplasmic	No	0	CYT	CYT	CYT	No	0	No						4	0	0	0	0	Cytoplasmic		Detected	Detected	Detected
Vpar_0214	ACZ23901.1	D1BQT8	Metallophosphoesterase	COG0420	DNA repair exonuclease SbcCD nuclease subunit	L	Cytoplasmic	Cytoplasmic	Cytoplasmic	No	0	CYT	CYT	CYT	No	0	No						4	0	0	0	0	Cytoplasmic		Detected	Detected
Vpar_0215	ACZ23902.1	D1BQT9	Uncharacterized protein	COG0419	DNA repair exonuclease SbcCD ATPase subunit	L	Cytoplasmic	Cytoplasmic	Inner Membrane	No	2	CYT	CYT	TMH	No	0	No						3	1	0	0	0	Cytoplasmic		Detected	Detected	Detected
Vpar_0216	ACZ23903.1	D1BQU0	Uroporphyrinogen decarboxylase (UPD) (URO-D) (EC 4.1.1.37)	COG0407	Uroporphyrinogen-III decarboxylase	H	Cytoplasmic	Cytoplasmic	Cytoplasmic	No	0	CYT	CYT	CYT	No	0	No						4	0	0	0	0	Cytoplasmic		Detected	Detected
Vpar_0217	ACZ23904.1	D1BQU1	Ferrochelatase (EC 4.99.1.1) (Heme synthase) (Protoheme ferro-lyase)	COG0276	Protoheme ferro-lyase (ferrochelatase)	H	Cytoplasmic	Cytoplasmic	Cytoplasmic	No	0	CYT	CYT	CYT	No	0	No						4	0	0	0	0	Cytoplasmic		Detected
Vpar_0218	ACZ23905.1	D1BQU2	Protoporphyrinogen oxidase	COG1232	Protoporphyrinogen oxidase	H	Cytoplasmic	Periplasmic	Cytoplasmic	No	0	CYT	CYT	CYT	No	0	SEC						3	0	1	0	0	Cytoplasmic		Detected	Detected
Vpar_0219	ACZ23906.1	D1BQU3	Chlorite dismutase	COG3253	Chlorite dismutase	P	Cytoplasmic	Cytoplasmic	Unknown	No	0	CYT	CYT	CYT	No	0	No						3	0	0	0	0	Cytoplasmic		Detected	Detected	Detected
Vpar_0220	ACZ23907.1	D1BQU4	Major facilitator superfamily MFS_1	COG2223	Nitrate/nitrite transporter NarK	P	Inner Membrane	Inner Membrane	Inner Membrane	PREDICTED	12	CYT	CYT	TMH	TMH	0	TMH						1	4	0	1	0	Inner Membrane		Detected	Detected
Vpar_0221	ACZ23908.1	D1BQU5	Transcriptional regulator, Crp/Fnr family	COG0664	cAMP-binding domain of CRP or a regulatory subunit of cAMP-dependent protein kinases	T	Cytoplasmic	Cytoplasmic	Cytoplasmic	No	0	CYT	CYT	CYT	No	0	No						4	0	0	0	0	Cytoplasmic		Detected	Detected	Detected
Vpar_0222	ACZ23909.1	D1BQU6	Nitrate reductase, alpha subunit	COG5013	Nitrate reductase alpha subunit	CP	Inner Membrane	Periplasmic	Extracellular	No	0	CYT	CYT	CYT	No	0	No						1	1	1	0	1	Unclear		Detected	Detected	Detected
Vpar_0223	ACZ23910.1	D1BQU7	Nitrate reductase, beta subunit	COG1140	Nitrate reductase beta subunit	CP	Inner Membrane	Cytoplasmic	Periplasmic	No	0	CYT	CYT	CYT	No	0	No						2	1	1	0	0	Unclear		Detected	Detected	Detected
Vpar_0224	ACZ23911.1	D1BQU8	Nitrate reductase molybdenum cofactor assembly chaperone	COG2180	Nitrate reductase assembly protein NarJ, required for insertion of molybdenum cofactor	CPO	Cytoplasmic	Cytoplasmic	Cytoplasmic	No	0	CYT	CYT	CYT	No	0	No						4	0	0	0	0	Cytoplasmic		Detected	Detected
Vpar_0225	ACZ23912.1	D1BQU9	Respiratory nitrate reductase, gamma subunit	COG2181	Nitrate reductase gamma subunit	CP	Inner Membrane	Inner Membrane	Inner Membrane	No	5	TMH	CYT	TMH	TMH	0	TMH						0	5	0	0	0	Inner Membrane		Detected	Detected
Vpar_0226	ACZ23913.1	D1BQV0	Uncharacterized protein				Inner Membrane	Inner Membrane	Inner Membrane	No	6	TMH	CYT	TMH	TMH	0	TMH						0	5	0	0	0	Inner Membrane
Vpar_0227	ACZ23914.1	D1BQV1	OmpM	COG3203	Outer membrane protein (porin)	M	Outer Membrane	Outer Membrane	Extracellular	PREDICTED	1	SEC	SEC	SEC	SEC	3	SEC				SEC		0	0	0	3	1	Outer Membrane	Potential OM	Detected	Detected	Detected
Vpar_0228	ACZ23915.1	D1BQV2	Uncharacterized protein				Inner Membrane	Inner Membrane	Inner Membrane	No	6	TMH	CYT	TMH	TMH	0	TMH						0	5	0	0	0	Inner Membrane
Vpar_0229	ACZ23916.1	D1BQV3	Major facilitator superfamily MFS_1	COG2814	Predicted arabinose efflux permease, MFS family	G	Inner Membrane	Inner Membrane	Inner Membrane	No	12	TMH	CYT	TMH	TMH	0	TMH						0	5	0	0	0	Inner Membrane
Vpar_0230	ACZ23917.1	D1BQV4	Transcriptional regulator, LysR family	COG0583	DNA-binding transcriptional regulator, LysR family	K	Cytoplasmic	Cytoplasmic	Cytoplasmic	No	0	CYT	CYT	CYT	No	0	No						4	0	0	0	0	Cytoplasmic		Detected	Detected
Vpar_0231	ACZ23918.1	D1BQV5	Lysine exporter protein (LYSE/YGGA)	COG1279	Arginine exporter protein ArgO	E	Inner Membrane	Inner Membrane	Inner Membrane	No	6	TMH	CYT	TMH	TMH	0	TMH						0	5	0	0	0	Inner Membrane		Detected
Vpar_0232	ACZ23919.1	D1BQV6	Uncharacterized protein	COG2855	Uncharacterized membrane protein YadS	S	Inner Membrane	Inner Membrane	Inner Membrane	No	11	TMH	CYT	TMH	TMH	0	TMH						0	5	0	0	0	Inner Membrane
Vpar_0233	ACZ23920.1	D1BQV7	Carbonic anhydrase	COG0288	Carbonic anhydrase	P	Cytoplasmic	Cytoplasmic	Cytoplasmic	No	0	CYT	CYT	CYT	No	0	No						4	0	0	0	0	Cytoplasmic		Detected
Vpar_0234	ACZ23921.1	D1BQV8	ATP-dependent dethiobiotin synthetase BioD (EC 6.3.3.3) (DTB synthetase) (Dethiobiotin synthase)	COG0132	Dethiobiotin synthetase	H	Cytoplasmic	Cytoplasmic	Cytoplasmic	No	0	CYT	CYT	CYT	No	0	No						4	0	0	0	0	Cytoplasmic		Detected		Detected
Vpar_0235	ACZ23922.1	D1BQV9	Adenosylmethionine-8-amino-7-oxononanoate aminotransferase (EC 2.6.1.62) (7,8-diamino-pelargonic acid aminotransferase) (7,8-diaminononanoate synthase) (Diaminopelargonic acid synthase)	COG0161	Adenosylmethionine-8-amino-7-oxononanoate aminotransferase	H	Cytoplasmic	Cytoplasmic	Cytoplasmic	No	0	CYT	CYT	CYT	No	0	No						4	0	0	0	0	Cytoplasmic		Detected	Detected	Detected
Vpar_0236	ACZ23923.1	D1BQW0	Anaerobic c4-dicarboxylate antiporter, Dcu family	COG2704	Anaerobic C4-dicarboxylate transporter	G	Inner Membrane	Inner Membrane	Inner Membrane	No	10	CYT	CYT	TMH	TMH	0	TMH						1	4	0	0	0	Inner Membrane		Detected
Vpar_0237	ACZ23924.1	D1BQW1	Ferric uptake regulator, Fur family	COG0735	Fe2+ or Zn2+ uptake regulation protein	P	Cytoplasmic	Cytoplasmic	Cytoplasmic	No	0	CYT	CYT	CYT	No	0	No						4	0	0	0	0	Cytoplasmic
Vpar_0238	ACZ23925.1	D1BQW2	ABC-3 protein	COG1108	ABC-type Mn2+/Zn2+ transport system, permease component	P	Inner Membrane	Inner Membrane	Inner Membrane	No	7	TMH	CYT	TMH	TMH	0	TMH						0	5	0	0	0	Inner Membrane
Vpar_0239	ACZ23926.1	D1BQW3	ABC transporter related protein	COG1121	ABC-type Mn2+/Zn2+ transport system, ATPase component	P	Inner Membrane	Cytoplasmic	Unknown	No	0	CYT	CYT	CYT	No	0	No						2	1	0	0	0	Unclear		Detected	Detected
Vpar_0240	ACZ23927.1	D1BQW4	Periplasmic solute binding protein	COG0803	ABC-type Zn uptake system ZnuABC, Zn-binding component ZnuA	P	Periplasmic	Periplasmic	Periplasmic	No	1	LIP	SEC	SEC	LIP	3	SEC				SEC	LIP	0	0	3	0	0	Periplasmic		Detected	Detected	Detected
Vpar_0241	ACZ23928.1	D1BQW5	Uncharacterized protein				Inner Membrane	Inner Membrane	Inner Membrane	No	4	TMH	CYT	TMH	TMH	0	TMH						0	5	0	0	0	Inner Membrane
Vpar_0242	ACZ23929.1	D1BQW6	Uncharacterized protein				Inner Membrane	Inner Membrane	Inner Membrane	No	5	CYT	CYT	TMH	TMH	0	TMH						1	4	0	0	0	Inner Membrane
Vpar_0243	ACZ23930.1	D1BQW7	Uncharacterized protein				Inner Membrane	Inner Membrane	Inner Membrane	No	5	CYT	CYT	TMH	No	0	No						1	4	0	0	0	Inner Membrane
Vpar_0244	ACZ23931.1	D1BQW8	Uncharacterized protein				Inner Membrane	Inner Membrane	Inner Membrane	No	4	CYT	CYT	TMH	TMH	0	TMH						1	4	0	0	0	Inner Membrane
Vpar_0245	ACZ23932.1	D1BQW9	Uncharacterized protein	COG0727	Fe-S-cluster containining protein	R	Unknown	Cytoplasmic	Cytoplasmic	No	0	CYT	CYT	CYT	No	0	No						3	0	0	0	0	Cytoplasmic
Vpar_0246	ACZ23933.1	D1BQX0	Peptidase: PepSY family	COG3212	Uncharacterized membrane protein YkoI	S	Unknown	Periplasmic	Extracellular	No	0	SEC	SEC	SEC	SEC	3	SEC				SEC		0	0	1	0	1	Unclear	Potential OM	Detected	Detected	Detected
Vpar_0247	ACZ23934.1	D1BQX1	Uncharacterized protein				Periplasmic	Periplasmic	Outer Membrane	No	1	SEC	SEC	SEC	SEC	3	SEC				SEC		0	0	2	1	0	Periplasmic		Detected	Detected	Detected
Vpar_0249	ACZ23935.1	D1BQX2	Alanine racemase (EC 5.1.1.1)	COG0787	Alanine racemase	M	Cytoplasmic	Cytoplasmic	Cytoplasmic	No	0	CYT	CYT	CYT	No	0	No						4	0	0	0	0	Cytoplasmic		Detected	Detected	Detected
Vpar_0250	ACZ23936.1	D1BQX3	D-isomer specific 2-hydroxyacid dehydrogenase NAD-binding protein	COG1052	Lactate dehydrogenase or related 2-hydroxyacid dehydrogenase	CHR	Cytoplasmic	Cytoplasmic	Cytoplasmic	No	0	CYT	CYT	CYT	No	0	No						4	0	0	0	0	Cytoplasmic		Detected	Detected	Detected
Vpar_0251	ACZ23937.1	D1BQX4	Transcriptional regulator, TetR family	COG1309	DNA-binding transcriptional regulator, AcrR family	K	Cytoplasmic	Cytoplasmic	Cytoplasmic	No	0	CYT	CYT	CYT	No	0	No						4	0	0	0	0	Cytoplasmic
Vpar_0252	ACZ23938.1	D1BQX5	Heavy metal translocating P-type ATPase	COG2217	Cation transport ATPase	P	Inner Membrane	Inner Membrane	Inner Membrane	No	6	TMH	CYT	TMH	TMH	0	TMH						0	5	0	0	0	Inner Membrane
Vpar_0253	ACZ23939.1	D1BQX6	Pyruvate formate-lyase-activating enzyme (EC 1.97.1.4)	COG1180	Pyruvate-formate lyase-activating enzyme	O	Cytoplasmic	Cytoplasmic	Cytoplasmic	No	0	CYT	CYT	CYT	No	0	No						4	0	0	0	0	Cytoplasmic
Vpar_0254	ACZ23940.1	D1BQX7	Formate acetyltransferase	COG1882	Pyruvate-formate lyase	C	Cytoplasmic	Cytoplasmic	Cytoplasmic	No	0	CYT	CYT	CYT	No	0	No						4	0	0	0	0	Cytoplasmic
Vpar_0255	ACZ23941.1	D1BQX8	Formate acetyltransferase	COG1882	Pyruvate-formate lyase	C	Cytoplasmic	Cytoplasmic	Extracellular	No	0	CYT	CYT	CYT	No	0	No						3	0	0	0	1	Cytoplasmic		Detected	Detected
Vpar_0256	ACZ23942.1	D1BQX9	Transcriptional regulator, XRE family	COG1476	DNA-binding transcriptional regulator, XRE-family HTH domain	K	Cytoplasmic	Cytoplasmic	Cytoplasmic	No	0	CYT	CYT	CYT	No	0	No						4	0	0	0	0	Cytoplasmic
Vpar_0258	ACZ23943.1	D1BQY0	Methionine import ATP-binding protein MetN (EC 3.6.3.-)	COG1135	ABC-type methionine transport system, ATPase component	E	Inner Membrane	Cytoplasmic	Cytoplasmic	No	0	CYT	CYT	CYT	No	0	No						3	1	0	0	0	Cytoplasmic		Detected		Detected
Vpar_0259	ACZ23944.1	D1BQY1	Binding-protein-dependent transport systemsInner membrane component	COG2011	ABC-type methionine transport system, permease component	E	Inner Membrane	Inner Membrane	Inner Membrane	No	6	TMH	CYT	TMH	TMH	0	TMH						0	5	0	0	0	Inner Membrane		Detected
Vpar_0260	ACZ23945.1	D1BQY2	Periplasmic Binding Protein	COG1464	ABC-type metal ion transport system, periplasmic component/surface antigen	P	Inner Membrane	Periplasmic	Outer Membrane	No	0	LIP	SEC	SEC	LIP	3	SEC				SEC	LIP	0	1	1	1	0	Unclear	Potential OM	Detected	Detected	Detected
Vpar_0261	ACZ23946.1	D1BQY3	Uncharacterized protein				Unknown	Unknown	Periplasmic	No	0	CYT	CYT	CYT	No	0	No						1	0	1	0	0	Unclear
Vpar_0263	ACZ23947.1	D1BQY4	Anion transporter	COG0471	Di- and tricarboxylate transporter	G	Inner Membrane	Inner Membrane	Inner Membrane	No	13	TMH	CYT	SEC	TMH	1	SEC						0	5	0	0	0	Inner Membrane		Detected
Vpar_0264	ACZ23948.1	D1BQY5	Transmembrane pair domain protein	COG4125	Uncharacterized membrane protein	S	Inner Membrane	Inner Membrane	Inner Membrane	No	4	TMH	CYT	TMH	No	0	No						0	5	0	0	0	Inner Membrane
Vpar_0265	ACZ23949.1	D1BQY6	Uncharacterized protein				Inner Membrane	Inner Membrane	Inner Membrane	No	5	TMH	CYT	SEC	TMH	1	SEC						0	5	0	0	0	Inner Membrane
Vpar_0266	ACZ23950.1	D1BQY7	Cys/Met metabolism pyridoxal-phosphate-dependent protein	COG0626	Cystathionine beta-lyase/cystathionine gamma-synthase	E	Cytoplasmic	Cytoplasmic	Cytoplasmic	No	0	CYT	CYT	CYT	No	0	No						4	0	0	0	0	Cytoplasmic		Detected
Vpar_0267	ACZ23951.1	D1BQY8	Aminotransferase class I and II	COG1168	Bifunctional PLP-dependent enzyme with beta-cystathionase and maltose regulon repressor activities	ER	Cytoplasmic	Cytoplasmic	Cytoplasmic	No	0	CYT	CYT	CYT	No	0	No						4	0	0	0	0	Cytoplasmic		Detected
Vpar_0268	ACZ23952.1	D1BQY9	Homoserine O-succinyltransferase (EC 2.3.1.46) (Homoserine O-transsuccinylase)	COG1897	Homoserine trans-succinylase	E	Cytoplasmic	Cytoplasmic	Cytoplasmic	No	0	CYT	CYT	CYT	No	0	No						4	0	0	0	0	Cytoplasmic		Detected		Detected
Vpar_0269	ACZ23953.1	D1BQZ0	O-acetylhomoserine/O-acetylserine sulfhydrylase	COG2873	O-acetylhomoserine/O-acetylserine sulfhydrylase, pyridoxal phosphate-dependent	E	Cytoplasmic	Cytoplasmic	Cytoplasmic	No	0	CYT	CYT	CYT	No	0	No						4	0	0	0	0	Cytoplasmic		Detected	Detected	Detected
Vpar_0270	ACZ23954.1	D1BQZ1	Peptidase: PepSY family	COG3212	Uncharacterized membrane protein YkoI	S	Unknown	Extracellular	Extracellular	No	1	SEC	SEC	SEC	SEC	3	SEC				SEC		0	0	0	0	2	Secreted	Potential OM	Detected	Detected	Detected
Vpar_0271	ACZ23955.1	D1BQZ2	BioY protein	COG1268	Biotin transporter BioY	H	Inner Membrane	Inner Membrane	Inner Membrane	No	5	TMH	CYT	TMH	TMH	0	TMH						0	5	0	0	0	Inner Membrane
Vpar_0272	ACZ23956.1	D1BQZ3	Uncharacterized protein	COG3689	Uncharacterized membrane protein YcgQ, UPF0703/DUF1980 family	S	Unknown	Unknown	Inner Membrane	No	3	TMH	CYT	TMH	TMH	0	TMH						0	3	0	0	0	Inner Membrane
Vpar_0273	ACZ23957.1	D1BQZ4	Permease	COG0523	GTPase, G3E family	R	Inner Membrane	Inner Membrane	Inner Membrane	No	9	CYT	CYT	TMH	No	0	No						1	4	0	0	0	Inner Membrane
Vpar_0274	ACZ23958.1	D1BQZ5	Cobalamin synthesis protein P47K	COG0523	GTPase, G3E family	R	Cytoplasmic	Cytoplasmic	Cytoplasmic	No	0	CYT	CYT	CYT	No	0	No						4	0	0	0	0	Cytoplasmic		Detected	Detected
Vpar_0275	ACZ23959.1	D1BQZ6	Aminoacyl-histidine dipeptidase	COG2195	Di- or tripeptidase	E	Cytoplasmic	Cytoplasmic	Cytoplasmic	No	0	CYT	CYT	CYT	No	0	No						4	0	0	0	0	Cytoplasmic		Detected	Detected	Detected
Vpar_0276	ACZ23960.1	D1BQZ7	Nicotinate phosphoribosyltransferase (EC 6.3.4.21)	COG1488	Nicotinic acid phosphoribosyltransferase	H	Cytoplasmic	Cytoplasmic	Cytoplasmic	No	0	CYT	CYT	CYT	No	0	No						4	0	0	0	0	Cytoplasmic		Detected	Detected	Detected
Vpar_0277	ACZ23961.1	D1BQZ8	NH(3)-dependent NAD(+) synthetase (EC 6.3.1.5)	COG0171	NH3-dependent NAD+ synthetase	H	Cytoplasmic	Unknown	Cytoplasmic	No	0	CYT	CYT	CYT	No	0	No						3	0	0	0	0	Cytoplasmic		Detected
Vpar_0278	ACZ23962.1	D1BQZ9	L-asparaginase, type II	COG0252	L-asparaginase/archaeal Glu-tRNAGln amidotransferase subunit D	JU	Cytoplasmic	Unknown	Unknown	No	0	CYT	CYT	CYT	SEC	1	SEC						2	0	0	0	0	Unclear		Detected	Detected	Detected
Vpar_0279	ACZ23963.1	D1BR00	Uncharacterized protein	COG1865	Adenosylcobinamide amidohydrolase	H	Cytoplasmic	Cytoplasmic	Cytoplasmic	No	0	CYT	CYT	CYT	No	0	No						4	0	0	0	0	Cytoplasmic		Detected
Vpar_0280	ACZ23964.1	D1BR01	MscS Mechanosensitive ion channel	COG3264	Small-conductance mechanosensitive channel	M	Inner Membrane	Inner Membrane	Inner Membrane	No	3	CYT	CYT	TMH	TMH	0	TMH						1	4	0	0	0	Inner Membrane		Detected	Detected
Vpar_0281	ACZ23965.1	D1BR02	DacC	COG1686	D-alanyl-D-alanine carboxypeptidase	M	Inner Membrane	Unknown	Outer Membrane	No	1	SEC	CYT	SEC	SEC	2	SEC				SEC		0	1	0	1	0	Unclear	Potential OM
Vpar_0282	ACZ23966.1	D1BR03	Metal dependent phosphohydrolase	COG1896	5'-deoxynucleotidase YfbR and related HD superfamily hydrolases	FR	Cytoplasmic	Cytoplasmic	Unknown	No	0	CYT	CYT	CYT	No	0	No						3	0	0	0	0	Cytoplasmic		Detected
Vpar_0283	ACZ23967.1	D1BR04	Uncharacterized protein	COG1600	Epoxyqueuosine reductase QueG (queuosine biosynthesis)	J	Cytoplasmic	Cytoplasmic	Cytoplasmic	No	0	CYT	CYT	CYT	No	0	No						4	0	0	0	0	Cytoplasmic
Vpar_0284	ACZ23968.1	D1BR05	Molybdopterin dehydrogenase FAD-binding protein	COG1319	CO or xanthine dehydrogenase, FAD-binding subunit	C	Cytoplasmic	Cytoplasmic	Cytoplasmic	No	0	CYT	CYT	CYT	No	0	No						4	0	0	0	0	Cytoplasmic		Detected	Detected	Detected
Vpar_0285	ACZ23969.1	D1BR06	(2Fe-2S)-binding domain protein	COG2080	Aerobic-type carbon monoxide dehydrogenase, small subunit, CoxS/CutS family	C	Cytoplasmic	Cytoplasmic	Cytoplasmic	No	0	CYT	CYT	CYT	No	0	No						4	0	0	0	0	Cytoplasmic		Detected	Detected	Detected
Vpar_0286	ACZ23970.1	D1BR07	Aldehyde oxidase and xanthine dehydrogenase molybdopterin binding protein	COG1529	CO or xanthine dehydrogenase, Mo-binding subunit	C	Inner Membrane	Cytoplasmic	Cytoplasmic	No	0	CYT	CYT	CYT	No	0	No						3	1	0	0	0	Cytoplasmic		Detected	Detected	Detected
Vpar_0287	ACZ23971.1	D1BR08	Uncharacterized protein	COG1192	Cellulose biosynthesis protein BcsQ	N	Cytoplasmic	Cytoplasmic	Cytoplasmic	No	0	CYT	CYT	CYT	No	0	SEC						4	0	0	0	0	Cytoplasmic		Detected	Detected	Detected
Vpar_0288	ACZ23972.1	D1BR09	Uncharacterized MobA-like protein protein	COG2068	CTP:molybdopterin cytidylyltransferase MocA	H	Unknown	Cytoplasmic	Cytoplasmic	No	0	CYT	CYT	CYT	No	0	No						3	0	0	0	0	Cytoplasmic		Detected
Vpar_0289	ACZ23973.1	D1BR10	Selenium-dependent molybdenum hydroxylase system protein, YqeB family	COG3608	Predicted deacylase	R	Cytoplasmic	Cytoplasmic	Cytoplasmic	No	0	CYT	CYT	CYT	No	0	No						4	0	0	0	0	Cytoplasmic		Detected	Detected	Detected
Vpar_0290	ACZ23974.1	D1BR11	Xanthine and CO dehydrogenase maturation factor XdhC/CoxF family-like protein	COG1975	Xanthine and CO dehydrogenase maturation factor, XdhC/CoxF family	O	Cytoplasmic	Cytoplasmic	Cytoplasmic	No	0	CYT	CYT	CYT	No	0	No						4	0	0	0	0	Cytoplasmic		Detected	Detected	Detected
Vpar_0291	ACZ23975.1	D1BR12	Uncharacterized protein	COG1975	Xanthine and CO dehydrogenase maturation factor, XdhC/CoxF family	O	Unknown	Cytoplasmic	Cytoplasmic	No	0	CYT	CYT	CYT	No	0	No						3	0	0	0	0	Cytoplasmic		Detected	Detected	Detected
Vpar_0292	ACZ23976.1	D1BR13	Uncharacterized protein	COG1624	Diadenylate cyclase (c-di-AMP synthetase), DisA_N domain	T	Inner Membrane	Inner Membrane	Inner Membrane	No	2	CYT	CYT	TMH	TMH	0	No						1	3	0	0	0	Inner Membrane		Detected	Detected
Vpar_0293	ACZ23977.1	D1BR14	YbbR family protein	COG4856	Uncharacterized protein, YbbR domain	S	Unknown	Periplasmic	Extracellular	No	1	TMH	CYT	SEC	TMH	1	TMH						0	1	1	0	1	Unclear		Detected	Detected
Vpar_0294	ACZ23978.1	D1BR15	FAD dependent oxidoreductase	COG2509	Uncharacterized FAD-dependent dehydrogenase	R	Cytoplasmic	Cytoplasmic	Cytoplasmic	No	0	CYT	CYT	CYT	No	0	No						4	0	0	0	0	Cytoplasmic		Detected	Detected	Detected
Vpar_0295	ACZ23979.1	D1BR16	Phosphoglucosamine mutase (EC 5.4.2.10)	COG1109	Phosphomannomutase	G	Cytoplasmic	Cytoplasmic	Unknown	No	0	CYT	CYT	CYT	No	0	TMH						3	0	0	0	0	Cytoplasmic		Detected	Detected	Detected
Vpar_0296	ACZ23980.1	D1BR17	Aspartate racemase	COG1794	Aspartate/glutamate racemase	M	Cytoplasmic	Cytoplasmic	Cytoplasmic	No	0	CYT	CYT	CYT	No	0	No						4	0	0	0	0	Cytoplasmic		Detected	Detected	Detected
Vpar_0297	ACZ23981.1	D1BR18	Uncharacterized protein	COG0457	Tetratricopeptide (TPR) repeat	R	Cytoplasmic	Cytoplasmic	Cytoplasmic	No	0	CYT	CYT	CYT	No	0	No						4	0	0	0	0	Cytoplasmic
Vpar_0298	ACZ23982.1	D1BR19	Autotransporter-ShdA like				Extracellular	Extracellular	Outer Membrane	No	1	SEC	SEC	SEC	SEC	3	SEC				SEC		0	0	0	1	2	Secreted	Potential OM	Detected	Detected
Vpar_0299	ACZ23983.1	D1BR20	Glutamine--fructose-6-phosphate aminotransferase [isomerizing] (EC 2.6.1.16) (D-fructose-6-phosphate amidotransferase) (GFAT) (Glucosamine-6-phosphate synthase) (Hexosephosphate aminotransferase) (L-glutamine--D-fructose-6-phosphate amidotransferase)	COG0449	Glucosamine 6-phosphate synthetase, contains amidotransferase and phosphosugar isomerase domains	M	Cytoplasmic	Cytoplasmic	Cytoplasmic	No	0	CYT	CYT	TMH	No	0	No						4	0	0	0	0	Cytoplasmic		Detected	Detected	Detected
Vpar_0300	ACZ23984.1	D1BR21	Tryptophan--tRNA ligase (EC 6.1.1.2) (Tryptophanyl-tRNA synthetase)	COG0180	Tryptophanyl-tRNA synthetase	J	Cytoplasmic	Unknown	Cytoplasmic	No	0	CYT	CYT	CYT	No	0	No						3	0	0	0	0	Cytoplasmic		Detected	Detected	Detected
Vpar_0301	ACZ23985.1	D1BR22	Uncharacterized protein				Inner Membrane	Cytoplasmic	Inner Membrane	No	1	TMH	CYT	TMH	No	0	No						1	3	0	0	0	Inner Membrane			Detected
Vpar_0302	ACZ23986.1	D1BR23	Extracellular solute-binding protein family 3	COG0834	ABC-type amino acid transport/signal transduction system, periplasmic component/domain	ET	Periplasmic	Periplasmic	Periplasmic	No	0	LIP	SEC	SEC	LIP	3	SEC				SEC	LIP	0	0	3	0	0	Periplasmic		Detected	Detected	Detected
Vpar_0303	ACZ23987.1	D1BR24	Polar amino acid ABC transporter,Inner membrane subunit	COG0765	ABC-type amino acid transport system, permease component	E	Inner Membrane	Inner Membrane	Inner Membrane	No	3	TMH	CYT	TMH	No	0	No						0	5	0	0	0	Inner Membrane		Detected
Vpar_0304	ACZ23988.1	D1BR25	ABC transporter related protein	COG1126	ABC-type polar amino acid transport system, ATPase component	E	Inner Membrane	Cytoplasmic	Cytoplasmic	No	0	CYT	CYT	CYT	No	0	No						3	1	0	0	0	Cytoplasmic		Detected	Detected	Detected
Vpar_0305	ACZ23989.1	D1BR26	Uncharacterized protein				Unknown	Extracellular	Outer Membrane	No	0	SEC	SEC	SEC	SEC	3	SEC				SEC		0	0	0	1	1	Unclear	Potential OM	Detected	Detected	Detected
Vpar_0306	ACZ23990.1	D1BR27	UspA domain protein	COG0589	Nucleotide-binding universal stress protein, UspA family	T	Unknown	Cytoplasmic	Cytoplasmic	No	0	CYT	CYT	CYT	No	0	No						3	0	0	0	0	Cytoplasmic		Detected	Detected	Detected
Vpar_0307	ACZ23991.1	D1BR28	Transcriptional regulator, ArsR family	COG0640	DNA-binding transcriptional regulator, ArsR family	K	Cytoplasmic	Cytoplasmic	Cytoplasmic	No	0	CYT	CYT	CYT	No	0	No						4	0	0	0	0	Cytoplasmic		Detected		Detected
Vpar_0308	ACZ23992.1	D1BR29	Auxin Efflux Carrier	COG0679	Predicted permease	R	Inner Membrane	Inner Membrane	Inner Membrane	No	10	TMH	CYT	TMH	No	0	No						0	5	0	0	0	Inner Membrane
Vpar_0309	ACZ23993.1	D1BR30	Molybdenum ABC transporter, periplasmic molybdate-binding protein	COG0725	ABC-type molybdate transport system, periplasmic component	P	Periplasmic	Periplasmic	Periplasmic	No	0	LIP	SEC	SEC	LIP	3	SEC				SEC	LIP	0	0	3	0	0	Periplasmic		Detected	Detected	Detected
Vpar_0310	ACZ23994.1	D1BR31	Molybdate ABC transporter,Inner membrane subunit	COG4149	ABC-type molybdate transport system, permease component	P	Inner Membrane	Inner Membrane	Inner Membrane	No	5	TMH	CYT	TMH	TMH	0	TMH						0	5	0	0	0	Inner Membrane
Vpar_0311	ACZ23995.1	D1BR32	ABC transporter related protein	COG3842	ABC-type Fe3+/spermidine/putrescine transport systems, ATPase components	E	Unknown	Periplasmic	Cytoplasmic	No	0	CYT	CYT	CYT	No	0	SEC						2	0	1	0	0	Unclear		Detected	Detected	Detected
Vpar_0312	ACZ23996.1	D1BR33	Hydroxymethylpyrimidine transporter CytX	COG1457	Purine-cytosine permease or related protein	F	Inner Membrane	Inner Membrane	Inner Membrane	No	12	TMH	CYT	TMH	TMH	0	TMH						0	5	0	0	0	Inner Membrane
Vpar_0313	ACZ23997.1	D1BR34	ThiW protein	COG4732	Predicted membrane protein	S	Inner Membrane	Inner Membrane	Inner Membrane	No	5	TMH	CYT	SEC	TMH	1	SEC						0	5	0	0	0	Inner Membrane
Vpar_0314	ACZ23998.1	D1BR35	Phosphomethylpyrimidine kinase	COG0351	Hydroxymethylpyrimidine/phosphomethylpyrimidine kinase	H	Cytoplasmic	Periplasmic	Extracellular	No	0	CYT	CYT	CYT	No	0	No						2	0	1	0	1	Unclear		Detected	Detected	Detected
Vpar_0315	ACZ23999.1	D1BR36	Hydroxyethylthiazole kinase (EC 2.7.1.50)	COG0352	Thiamine monophosphate synthase	H	Cytoplasmic	Cytoplasmic	Cytoplasmic	No	0	CYT	CYT	TMH	No	0	No						4	0	0	0	0	Cytoplasmic		Detected	Detected
Vpar_0316	ACZ24000.1	D1BR37	Rubrerythrin	COG1592	Rubrerythrin	C	Cytoplasmic	Unknown	Cytoplasmic	No	0	CYT	CYT	CYT	No	0	No						3	0	0	0	0	Cytoplasmic		Detected	Detected	Detected
Vpar_0317	ACZ24001.1	D1BR38	Uncharacterized protein	COG4481	Uncharacterized protein	S	Unknown	Cytoplasmic	Cytoplasmic	No	0	CYT	CYT	CYT	No	0	No						3	0	0	0	0	Cytoplasmic
Vpar_0318	ACZ24002.1	D1BR39	Selenide, water dikinase (EC 2.7.9.3) (Selenium donor protein) (Selenophosphate synthase)	COG0709	Selenophosphate synthase	E	Unknown	Cytoplasmic	Cytoplasmic	No	0	CYT	CYT	CYT	No	0	No						3	0	0	0	0	Cytoplasmic		Detected	Detected
Vpar_0319	ACZ24003.1	D1BR40	SirA family protein	COG0425	TusA-related sulfurtransferase	O	Cytoplasmic	Cytoplasmic	Cytoplasmic	No	0	CYT	CYT	CYT	No	0	No						4	0	0	0	0	Cytoplasmic		Detected	Detected	Detected
Vpar_0320	ACZ24004.1	D1BR41	Uncharacterized protein				Unknown	Cytoplasmic	Cytoplasmic	No	0	CYT	CYT	CYT	No	0	No						3	0	0	0	0	Cytoplasmic
Vpar_0321	ACZ24005.1	D1BR42	Nitroreductase	COG0778	Nitroreductase	C	Cytoplasmic	Cytoplasmic	Cytoplasmic	No	0	CYT	CYT	CYT	No	0	No						4	0	0	0	0	Cytoplasmic		Detected	Detected	Detected
Vpar_0322	ACZ24006.1	D1BR43	Transglycosylase-associated protein	COG2261	Uncharacterized membrane protein YeaQ/YmgE, transglycosylase-associated protein family	R	Inner Membrane	Unknown	Inner Membrane	No	2	TMH	CYT	SEC	TMH	1	SEC						0	3	0	0	0	Inner Membrane
Vpar_0323	ACZ24007.1	D1BR44	CsbD family protein	COG3237	Uncharacterized conserved protein YjbJ, UPF0337 family	S	Unknown	Cytoplasmic	Cytoplasmic	No	0	CYT	CYT	CYT	No	0	No						3	0	0	0	0	Cytoplasmic		Detected	Detected
Vpar_0324	ACZ24008.1	D1BR45	Ribosome-binding ATPase YchF	COG0012	Ribosome-binding ATPase YchF, GTP1/OBG family	J	Cytoplasmic	Cytoplasmic	Cytoplasmic	No	0	CYT	CYT	CYT	No	0	No						4	0	0	0	0	Cytoplasmic		Detected	Detected	Detected
Vpar_0325	ACZ24009.1	D1BR46	Cyclopropane-fatty-acyl-phospholipid synthase	COG2230	Cyclopropane fatty-acyl-phospholipid synthase and related methyltransferases	I	Cytoplasmic	Cytoplasmic	Cytoplasmic	No	0	CYT	CYT	CYT	No	0	No						4	0	0	0	0	Cytoplasmic		Detected
Vpar_0326	ACZ24010.1	D1BR47	ABC transporter related protein	COG1120	ABC-type cobalamin/Fe3+-siderophores transport system, ATPase component	PH	Inner Membrane	Cytoplasmic	Cytoplasmic	No	0	CYT	CYT	CYT	No	0	No						3	1	0	0	0	Cytoplasmic		Detected	Detected	Detected
Vpar_0327	ACZ24011.1	D1BR48	Transport system permease protein	COG0609	ABC-type Fe3+-siderophore transport system, permease component	P	Inner Membrane	Inner Membrane	Inner Membrane	No	9	TMH	CYT	TMH	TMH	0	TMH						0	5	0	0	0	Inner Membrane
Vpar_0328	ACZ24012.1	D1BR49	Periplasmic binding protein	COG0614	ABC-type Fe3+-hydroxamate transport system, periplasmic component	P	Periplasmic	Periplasmic	Extracellular	No	0	LIP	SEC	SEC	LIP	3	SEC				SEC	LIP	0	0	2	0	1	Periplasmic		Detected	Detected	Detected
Vpar_0329	ACZ24013.1	D1BR50	Diaminopimelate dehydrogenase	COG1712	Predicted dinucleotide-utilizing enzyme	R	Cytoplasmic	Cytoplasmic	Cytoplasmic	No	0	CYT	CYT	CYT	No	0	No						4	0	0	0	0	Cytoplasmic		Detected	Detected	Detected
Vpar_0330	ACZ24014.1	D1BR51	Autotransporter	COG3468	Type V secretory pathway, adhesin AidA	MU	Outer Membrane	Outer Membrane	Outer Membrane	PREDICTED	1	SEC	SEC	SEC	SEC	3	SEC				SEC		0	0	0	4	0	Outer Membrane	Potential OM	Detected	Detected	Detected
Vpar_0331	ACZ24015.1	D1BR52	Aminotransferase class I and II	COG0436	Aspartate/methionine/tyrosine aminotransferase	E	Cytoplasmic	Cytoplasmic	Cytoplasmic	No	0	CYT	CYT	CYT	No	0	No						4	0	0	0	0	Cytoplasmic		Detected
Vpar_0332	ACZ24016.1	D1BR53	Uncharacterized protein				Unknown	Cytoplasmic	Unknown	No	0	CYT	CYT	CYT	No	0	No						2	0	0	0	0	Unclear
Vpar_0333	ACZ24017.1	D1BR54	Uncharacterized protein				Cytoplasmic	Cytoplasmic	Cytoplasmic	No	0	CYT	CYT	CYT	No	0	No						4	0	0	0	0	Cytoplasmic		Detected	Detected	Detected
Vpar_0334	ACZ24018.1	D1BR55	Beta-lactamase domain protein	COG1236	RNA processing exonuclease, beta-lactamase fold, Cft2 family	J	Cytoplasmic	Cytoplasmic	Cytoplasmic	No	0	CYT	CYT	CYT	No	0	No						4	0	0	0	0	Cytoplasmic		Detected
Vpar_0335	ACZ24019.1	D1BR56	Drug resistance transporter, Bcr/CflA subfamily	COG2814	Predicted arabinose efflux permease, MFS family	G	Inner Membrane	Inner Membrane	Inner Membrane	No	12	TMH	CYT	TMH	TMH	0	TMH						0	5	0	0	0	Inner Membrane
Vpar_0336	ACZ24020.1	D1BR57	30S ribosomal protein S6	COG0360	Ribosomal protein S6	J	Cytoplasmic	Cytoplasmic	Cytoplasmic	No	0	CYT	CYT	CYT	No	0	No						4	0	0	0	0	Cytoplasmic		Detected	Detected	Detected
Vpar_0337	ACZ24021.1	D1BR58	Single-stranded DNA-binding protein (SSB)	COG0629	Single-stranded DNA-binding protein	L	Cytoplasmic	Extracellular	Extracellular	No	0	CYT	CYT	CYT	No	0	No						2	0	0	0	2	Secreted		Detected	Detected	Detected
Vpar_0338	ACZ24022.1	D1BR59	30S ribosomal protein S18	COG0238	Ribosomal protein S18	J	Cytoplasmic	Cytoplasmic	Cytoplasmic	No	0	CYT	CYT	CYT	No	0	No						4	0	0	0	0	Cytoplasmic		Detected	Detected	Detected
Vpar_0339	ACZ24023.1	D1BR60	Periplasmic binding protein	COG0725	ABC-type molybdate transport system, periplasmic component	P	Unknown	Unknown	Periplasmic	No	1	SEC	CYT	SEC	SEC	2	TAT	TAT	TAT		TAT		0	0	1	0	0	Unclear	Potential OM
Vpar_0340	ACZ24024.1	D1BR61	4Fe-4S ferredoxin iron-sulfur binding domain protein	COG0348	Polyferredoxin	C	Inner Membrane	Inner Membrane	Inner Membrane	No	4	CYT	CYT	TMH	No	0	TMH						1	4	0	0	0	Inner Membrane
Vpar_0341	ACZ24025.1	D1BR62	Radical SAM domain protein	COG0535	Radical SAM superfamily enzyme, MoaA/NifB/PqqE/SkfB family	R	Cytoplasmic	Cytoplasmic	Unknown	No	0	CYT	CYT	CYT	No	0	No						3	0	0	0	0	Cytoplasmic
Vpar_0342	ACZ24026.1	D1BR63	Cysteine desulfurase family protein	COG0520	Selenocysteine lyase/Cysteine desulfurase	E	Cytoplasmic	Cytoplasmic	Cytoplasmic	No	0	CYT	CYT	CYT	No	0	No						4	0	0	0	0	Cytoplasmic		Detected
Vpar_0343	ACZ24027.1	D1BR64	Uncharacterized protein	COG2391	Uncharacterized membrane protein YedE/YeeE, contains two sulfur transport domains	R	Inner Membrane	Inner Membrane	Inner Membrane	No	9	TMH	CYT	TMH	TMH	0	TMH						0	5	0	0	0	Inner Membrane
Vpar_0344	ACZ24028.1	D1BR65	Uncharacterized protein				Unknown	Cytoplasmic	Cytoplasmic	No	0	CYT	CYT	CYT	No	0	No						3	0	0	0	0	Cytoplasmic
Vpar_0345	ACZ24029.1	D1BR66	Uncharacterized protein				Unknown	Periplasmic	Periplasmic	No	0	SEC	SEC	SEC	SEC	3	SEC				SEC		0	0	2	0	0	Periplasmic		Detected	Detected	Detected
Vpar_0346	ACZ24030.1	D1BR67	tRNA (guanine-N(7)-)-methyltransferase (EC 2.1.1.33) (tRNA (guanine(46)-N(7))-methyltransferase) (tRNA(m7G46)-methyltransferase)	COG0220	tRNA G46 methylase TrmB	J	Cytoplasmic	Cytoplasmic	Cytoplasmic	No	0	CYT	CYT	CYT	No	0	No						4	0	0	0	0	Cytoplasmic		Detected		Detected
Vpar_0347	ACZ24031.1	D1BR68	Cell cycle protein	COG0772	Bacterial cell division protein FtsW, lipid II flippase	D	Inner Membrane	Inner Membrane	Inner Membrane	No	9	TMH	CYT	TMH	TMH	0	No						0	5	0	0	0	Inner Membrane			Detected
Vpar_0348	ACZ24032.1	D1BR69	Uracil-xanthine permease	COG2233	Xanthine/uracil permease	F	Inner Membrane	Inner Membrane	Inner Membrane	No	12	TMH	CYT	TMH	No	0	TMH						0	5	0	0	0	Inner Membrane		Detected	Detected
Vpar_0349	ACZ24033.1	D1BR70	Uncharacterized protein	COG1030	Membrane-bound serine protease (ClpP class)	O	Inner Membrane	Inner Membrane	Inner Membrane	No	2	TMH	CYT	TMH	TMH	0	TMH						0	4	0	0	0	Inner Membrane		Detected	Detected
Vpar_0350	ACZ24034.1	D1BR71	UPF0365 protein Vpar_0350	COG4864	Uncharacterized protein YqfA, UPF0365 family	S	Unknown	Unknown	Inner Membrane	No	2	TMH	CYT	TMH	TMH	0	TMH						0	2	0	0	0	Unclear		Detected	Detected	Detected
Vpar_0351	ACZ24035.1	D1BR72	Uncharacterized protein				Unknown	Unknown	Inner Membrane	No	1	CYT	CYT	TMH	TMH	0	No						1	1	0	0	0	Unclear		Detected	Detected	Detected
Vpar_0352	ACZ24036.1	D1BR73	Uncharacterized protein	COG3780	DNA endonuclease related to intein-encoded endonucleases	L	Cytoplasmic	Cytoplasmic	Cytoplasmic	No	0	CYT	CYT	CYT	No	0	No						4	0	0	0	0	Cytoplasmic
Vpar_0353	ACZ24037.1	D1BR74	Uncharacterized protein				Inner Membrane	Inner Membrane	Inner Membrane	No	8	TMH	CYT	SEC	TMH	1	SEC						0	5	0	0	0	Inner Membrane		Detected
Vpar_0354	ACZ24038.1	D1BR75	Uncharacterized protein	COG3663	G:T/U-mismatch repair DNA glycosylase	L	Cytoplasmic	Periplasmic	Cytoplasmic	No	0	CYT	CYT	CYT	No	0	No						3	0	1	0	0	Cytoplasmic		Detected		Detected
Vpar_0355	ACZ24039.1	D1BKY2	Major facilitator superfamily MFS_1	COG2814	Predicted arabinose efflux permease, MFS family	G	Inner Membrane	Inner Membrane	Inner Membrane	No	12	TMH	CYT	TMH	TMH	0	TMH						0	5	0	0	0	Inner Membrane			Detected
Vpar_0356	ACZ24040.1	D1BKY3	Peptidase T (EC 3.4.11.4)	COG2195	Di- or tripeptidase	E	Cytoplasmic	Cytoplasmic	Cytoplasmic	No	0	CYT	CYT	CYT	No	0	No						4	0	0	0	0	Cytoplasmic		Detected	Detected	Detected
Vpar_0357	ACZ24041.1	D1BKY4	Oligopeptide transporter, OPT family	COG1297	Uncharacterized membrane protein, oligopeptide transporter (OPT) family	S	Inner Membrane	Inner Membrane	Inner Membrane	No	16	CYT	CYT	TMH	TMH	0	TMH						1	4	0	0	0	Inner Membrane		Detected	Detected	Detected
Vpar_0358	ACZ24042.1	D1BKY5	Periplasmic binding protein	COG0834	ABC-type amino acid transport/signal transduction system, periplasmic component/domain	ET	Periplasmic	Unknown	Unknown	No	0	LIP	SEC	SEC	LIP	3	SEC				SEC	LIP	0	0	1	0	0	Unclear	Potential OM	Detected	Detected
Vpar_0359	ACZ24043.1	D1BKY6	Homocysteine S-methyltransferase	COG2040	Homocysteine/selenocysteine methylase (S-methylmethionine-dependent)	E	Cytoplasmic	Cytoplasmic	Cytoplasmic	No	0	CYT	CYT	CYT	No	0	No						4	0	0	0	0	Cytoplasmic		Detected
Vpar_0360	ACZ24044.1	D1BKY7	Beta-lactamase domain protein	COG0426	Flavorubredoxin	C	Cytoplasmic	Cytoplasmic	Cytoplasmic	No	0	CYT	CYT	CYT	No	0	No						4	0	0	0	0	Cytoplasmic		Detected	Detected	Detected
Vpar_0361	ACZ24045.1	D1BKY8	Phosphoribosylformylglycinamidine synthase	COG0046	Phosphoribosylformylglycinamidine (FGAM) synthase, synthetase domain	F	Cytoplasmic	Cytoplasmic	Cytoplasmic	No	0	CYT	CYT	CYT	No	0	No						4	0	0	0	0	Cytoplasmic		Detected	Detected	Detected
Vpar_0362	ACZ24046.1	D1BKY9	Transcriptional regulator, LysR family	COG0583	DNA-binding transcriptional regulator, LysR family	K	Cytoplasmic	Cytoplasmic	Cytoplasmic	No	0	CYT	CYT	SEC	No	1	No						4	0	0	0	0	Cytoplasmic		Detected	Detected	Detected
Vpar_0363	ACZ24047.1	D1BKZ0	Xanthine phosphoribosyltransferase (XPRTase) (EC 2.4.2.22)	COG0503	Adenine/guanine phosphoribosyltransferase or related PRPP-binding protein	F	Cytoplasmic	Cytoplasmic	Cytoplasmic	No	0	CYT	CYT	CYT	No	0	No						4	0	0	0	0	Cytoplasmic		Detected	Detected	Detected
Vpar_0364	ACZ24048.1	D1BKZ1	Uncharacterized protein				Cytoplasmic	Cytoplasmic	Cytoplasmic	No	0	CYT	CYT	CYT	No	0	No						4	0	0	0	0	Cytoplasmic		Detected	Detected	Detected
Vpar_0365	ACZ24049.1	D1BKZ2	Uncharacterized protein				Unknown	Cytoplasmic	Extracellular	No	0	CYT	CYT	CYT	TMH	0	No						2	0	0	0	1	Unclear		Detected	Detected	Detected
Vpar_0366	ACZ24050.1	D1BKZ3	N5-carboxyaminoimidazole ribonucleotide mutase (N5-CAIR mutase) (EC 5.4.99.18) (5-(carboxyamino)imidazole ribonucleotide mutase)	COG0041	Phosphoribosylcarboxyaminoimidazole (NCAIR) mutase	F	Unknown	Cytoplasmic	Unknown	No	0	CYT	CYT	CYT	No	0	TMH						2	0	0	0	0	Unclear
Vpar_0367	ACZ24051.1	D1BKZ4	Phosphoribosylaminoimidazole-succinocarboxamide synthase (EC 6.3.2.6) (SAICAR synthetase)	COG0152	Phosphoribosylaminoimidazole-succinocarboxamide synthase	F	Cytoplasmic	Cytoplasmic	Cytoplasmic	No	0	CYT	CYT	CYT	No	0	No						4	0	0	0	0	Cytoplasmic		Detected	Detected
Vpar_0368	ACZ24052.1	D1BKZ5	Amidophosphoribosyltransferase (ATase) (EC 2.4.2.14) (Glutamine phosphoribosylpyrophosphate amidotransferase)	COG0034	Glutamine phosphoribosylpyrophosphate amidotransferase	F	Cytoplasmic	Cytoplasmic	Cytoplasmic	No	0	CYT	CYT	CYT	No	0	No						4	0	0	0	0	Cytoplasmic
Vpar_0369	ACZ24053.1	D1BKZ6	Phosphoribosylformylglycinamidine cyclo-ligase (EC 6.3.3.1) (AIR synthase) (AIRS) (Phosphoribosyl-aminoimidazole synthetase)	COG0150	Phosphoribosylaminoimidazole (AIR) synthetase	F	Cytoplasmic	Cytoplasmic	Cytoplasmic	No	0	CYT	CYT	CYT	No	0	No						4	0	0	0	0	Cytoplasmic
Vpar_0370	ACZ24054.1	D1BKZ7	Phosphoribosylglycinamide formyltransferase (EC 2.1.2.2) (5'-phosphoribosylglycinamide transformylase) (GAR transformylase)	COG0299	Folate-dependent phosphoribosylglycinamide formyltransferase PurN	F	Cytoplasmic	Cytoplasmic	Cytoplasmic	No	0	CYT	CYT	CYT	No	0	No						4	0	0	0	0	Cytoplasmic
Vpar_0371	ACZ24055.1	D1BKZ8	Bifunctional purine biosynthesis protein PurH	COG0138	AICAR transformylase/IMP cyclohydrolase PurH	F	Cytoplasmic	Cytoplasmic	Cytoplasmic	No	0	CYT	CYT	CYT	No	0	No						4	0	0	0	0	Cytoplasmic
Vpar_0372	ACZ24056.1	D1BKZ9	Phosphoribosylamine--glycine ligase (EC 6.3.4.13) (GARS) (Glycinamide ribonucleotide synthetase) (Phosphoribosylglycinamide synthetase)	COG0151	Phosphoribosylamine-glycine ligase	F	Cytoplasmic	Cytoplasmic	Cytoplasmic	No	0	CYT	CYT	CYT	No	0	No						4	0	0	0	0	Cytoplasmic
Vpar_0373	ACZ24057.1	D1BL00	Isochorismate synthase	COG1169	Isochorismate synthase EntC	HQ	Cytoplasmic	Cytoplasmic	Cytoplasmic	No	0	CYT	CYT	CYT	No	0	No						4	0	0	0	0	Cytoplasmic		Detected
Vpar_0374	ACZ24058.1	D1BL01	2-succinyl-5-enolpyruvyl-6-hydroxy-3-cyclohexene-1-carboxylate synthase (SEPHCHC synthase) (EC 2.2.1.9) (Menaquinone biosynthesis protein MenD)	COG1165	2-succinyl-5-enolpyruvyl-6-hydroxy-3-cyclohexene-1-carboxylate synthase	H	Unknown	Outer Membrane	Outer Membrane	No	0	CYT	CYT	CYT	No	0	No						1	0	0	2	0	Unclear		Detected	Detected	Detected
Vpar_0375	ACZ24059.1	D1BL02	Putative 2-succinyl-6-hydroxy-2,4-cyclohexadiene-1-carboxylate synthase (SHCHC synthase) (EC 4.2.99.20)	COG0596	Pimeloyl-ACP methyl ester carboxylesterase	HR	Cytoplasmic	Cytoplasmic	Cytoplasmic	No	0	CYT	CYT	CYT	No	0	No						4	0	0	0	0	Cytoplasmic		Detected	Detected
Vpar_0376	ACZ24060.1	D1BL03	1,4-dihydroxy-2-naphthoyl-CoA synthase (DHNA-CoA synthase) (EC 4.1.3.36)	COG0447	1,4-Dihydroxy-2-naphthoyl-CoA synthase	H	Cytoplasmic	Cytoplasmic	Cytoplasmic	No	0	CYT	CYT	CYT	No	0	No						4	0	0	0	0	Cytoplasmic		Detected	Detected	Detected
Vpar_0377	ACZ24061.1	D1BL04	2-succinylbenzoate--CoA ligase (EC 6.2.1.26) (o-succinylbenzoyl-CoA synthetase)	COG0318	Acyl-CoA synthetase (AMP-forming)/AMP-acid ligase II	IQ	Cytoplasmic	Cytoplasmic	Cytoplasmic	No	0	CYT	CYT	CYT	TMH	0	No						4	0	0	0	0	Cytoplasmic		Detected	Detected
Vpar_0378	ACZ24062.1	D1BL05	o-succinylbenzoate synthase (OSB synthase) (OSBS) (EC 4.2.1.113) (4-(2'-carboxyphenyl)-4-oxybutyric acid synthase) (o-succinylbenzoic acid synthase)	COG4948	L-alanine-DL-glutamate epimerase or related enzyme of enolase superfamily	MR	Cytoplasmic	Cytoplasmic	Cytoplasmic	No	0	CYT	CYT	CYT	No	0	No						4	0	0	0	0	Cytoplasmic		Detected
Vpar_0379	ACZ24063.1	D1BL06	Thioesterase superfamily protein	COG2050	Acyl-coenzyme A thioesterase PaaI, contains HGG motif	Q	Unknown	Cytoplasmic	Cytoplasmic	No	0	CYT	CYT	CYT	TMH	0	No						3	0	0	0	0	Cytoplasmic		Detected
Vpar_0380	ACZ24064.1	D1BL07	Uncharacterized protein				Unknown	Unknown	Inner Membrane	No	1	SEC	CYT	TMH	TMH	0	TMH						0	1	0	0	0	Unclear		Detected	Detected
Vpar_0381	ACZ24065.1	D1BL08	Uncharacterized protein	COG3943	Uncharacterized conserved protein	S	Cytoplasmic	Cytoplasmic	Cytoplasmic	No	0	CYT	CYT	CYT	No	0	No						4	0	0	0	0	Cytoplasmic		Detected	Detected	Detected
Vpar_0382	ACZ24066.1	D1BL09	Transcriptional regulator, XRE family	COG1396	Transcriptional regulator, contains XRE-family HTH domain	K	Unknown	Cytoplasmic	Cytoplasmic	No	0	CYT	CYT	CYT	No	0	No						3	0	0	0	0	Cytoplasmic
Vpar_0383	ACZ24067.1	D1BL10	Uncharacterized protein				Unknown	Cytoplasmic	Cytoplasmic	No	0	CYT	CYT	CYT	No	0	No						3	0	0	0	0	Cytoplasmic
Vpar_0384	ACZ24068.1	D1BL11	Uncharacterized protein				Unknown	Cytoplasmic	Unknown	No	0	CYT	CYT	CYT	No	0	No						2	0	0	0	0	Unclear
Vpar_0385	ACZ24069.1	D1BL12	Uncharacterized protein				Unknown	Periplasmic	Cytoplasmic	No	0	CYT	CYT	CYT	No	0	No						2	0	1	0	0	Unclear		Detected		Detected
Vpar_0386	ACZ24070.1	D1BL13	Uncharacterized protein				Unknown	Cytoplasmic	Inner Membrane	No	2	CYT	CYT	TMH	No	0	No						2	1	0	0	0	Unclear
Vpar_0387	ACZ24071.1	D1BL14	Phosphoglycerate transporter	COG2271	Sugar phosphate permease	G	Inner Membrane	Inner Membrane	Inner Membrane	No	12	CYT	CYT	TMH	No	0	No						1	4	0	0	0	Inner Membrane			Detected
Vpar_0388	ACZ24072.1	D1BL15	Uncharacterized protein				Cytoplasmic	Cytoplasmic	Cytoplasmic	No	0	CYT	CYT	CYT	No	0	No						4	0	0	0	0	Cytoplasmic		Detected
Vpar_0389	ACZ24073.1	D1BL16	Uncharacterized protein				Cytoplasmic	Unknown	Inner Membrane	No	1	SEC	CYT	SEC	SEC	2	SEC				SEC		1	1	0	0	0	Unclear	Potential OM
Vpar_0390	ACZ24074.1	D1BL17	Nitrilase/cyanide hydratase and apolipoprotein N-acyltransferase	COG0388	Predicted amidohydrolase	R	Cytoplasmic	Cytoplasmic	Cytoplasmic	No	0	CYT	CYT	CYT	No	0	No						4	0	0	0	0	Cytoplasmic		Detected		Detected
Vpar_0391	ACZ24075.1	D1BL18	Polysaccharide deacetylase	COG0726	Peptidoglycan/xylan/chitin deacetylase, PgdA/CDA1 family	GM	Cytoplasmic	Periplasmic	Periplasmic	No	1	LIP	CYT	SEC	LIP	2	SEC				SEC	LIP	1	0	2	0	0	Periplasmic		Detected	Detected
Vpar_0392	ACZ24076.1	D1BL19	Uncharacterized protein	COG4632	Exopolysaccharide biosynthesis protein related to N-acetylglucosamine-1-phosphodiester alpha-N-acety...	G	Unknown	Unknown	Inner Membrane	No	1	TMH	CYT	TMH	TMH	0	TMH						0	2	0	0	0	Unclear		Detected	Detected	Detected
Vpar_0393	ACZ24077.1	D1BL20	Uncharacterized protein				Unknown	Outer Membrane	Outer Membrane	PREDICTED	1	SEC	CYT	SEC	TMH	1	TMH						0	0	0	3	0	Outer Membrane		Detected	Detected	Detected
Vpar_0394	ACZ24078.1	D1BL21	Glycosyl transferase family 9	COG0859	ADP-heptose:LPS heptosyltransferase	M	Cytoplasmic	Cytoplasmic	Cytoplasmic	No	0	CYT	CYT	CYT	No	0	No						4	0	0	0	0	Cytoplasmic		Detected	Detected
Vpar_0395	ACZ24079.1	D1BL22	Uncharacterized protein				Unknown	Cytoplasmic	Cytoplasmic	No	0	CYT	CYT	CYT	No	0	No						3	0	0	0	0	Cytoplasmic		Detected		Detected
Vpar_0396	ACZ24080.1	D1BL23	Conserved carboxylase region	COG5016	Pyruvate/oxaloacetate carboxyltransferase	C	Cytoplasmic	Cytoplasmic	Cytoplasmic	No	0	CYT	CYT	CYT	No	0	No						4	0	0	0	0	Cytoplasmic		Detected	Detected	Detected
Vpar_0397	ACZ24081.1	D1BL24	Histidine kinase (EC 2.7.13.3)	COG2205	K+-sensing histidine kinase KdpD	T	Inner Membrane	Inner Membrane	Inner Membrane	No	2	TMH	CYT	TMH	TMH	0	TMH						0	4	0	0	0	Inner Membrane		Detected	Detected
Vpar_0398	ACZ24082.1	D1BL25	Two component transcriptional regulator, winged helix family	COG0745	DNA-binding response regulator, OmpR family, contains REC and winged-helix (wHTH) domain	TK	Cytoplasmic	Cytoplasmic	Cytoplasmic	No	0	CYT	CYT	CYT	No	0	No						4	0	0	0	0	Cytoplasmic		Detected	Detected	Detected
Vpar_0399	ACZ24083.1	D1BL26	Peptidase S1 and S6 chymotrypsin/Hap	COG0265	Periplasmic serine protease, S1-C subfamily, contain C-terminal PDZ domain	O	Periplasmic	Unknown	Inner Membrane	No	1	SEC	CYT	TMH	TMH	0	TMH						0	1	1	0	0	Unclear		Detected	Detected	Detected
Vpar_0400	ACZ24084.1	D1BL27	Transcriptional regulator, PadR-like family	COG1695	DNA-binding transcriptional regulator, PadR family	K	Unknown	Unknown	Cytoplasmic	No	0	CYT	CYT	CYT	No	0	No						2	0	0	0	0	Unclear
Vpar_0401	ACZ24085.1	D1BL28	Uncharacterized protein	COG4709	Uncharacterized membrane protein	S	Unknown	Cytoplasmic	Inner Membrane	No	2	CYT	CYT	TMH	No	0	No						2	1	0	0	0	Unclear			Detected
Vpar_0402	ACZ24086.1	D1BL29	Uncharacterized protein				Unknown	Unknown	Periplasmic	No	1	SEC	CYT	SEC	SEC	2	SEC				SEC		0	0	1	0	0	Unclear	Potential OM
Vpar_0403	ACZ24087.1	D1BL30	Uncharacterized protein				Unknown	Unknown	Outer Membrane	No	0	SEC	SEC	SEC	SEC	3	SEC				SEC		0	0	0	1	0	Unclear	Potential OM
Vpar_0404	ACZ24088.1	D1BL31	Orotate phosphoribosyltransferase (OPRT) (OPRTase) (EC 2.4.2.10)	COG0461	Orotate phosphoribosyltransferase	F	Cytoplasmic	Cytoplasmic	Cytoplasmic	No	0	CYT	CYT	CYT	No	0	No						4	0	0	0	0	Cytoplasmic		Detected		Detected
Vpar_0405	ACZ24089.1	D1BL32	Orotidine 5'-phosphate decarboxylase (EC 4.1.1.23) (OMP decarboxylase)	COG0284	Orotidine-5'-phosphate decarboxylase	F	Cytoplasmic	Cytoplasmic	Cytoplasmic	No	0	CYT	CYT	CYT	No	0	No						4	0	0	0	0	Cytoplasmic		Detected		Detected
Vpar_0406	ACZ24090.1	D1BL33	Exonuclease RNase T and DNA polymerase III	COG0847	DNA polymerase III, epsilon subunit or related 3'-5' exonuclease	L	Cytoplasmic	Cytoplasmic	Cytoplasmic	No	0	CYT	CYT	CYT	No	0	No						4	0	0	0	0	Cytoplasmic		Detected	Detected
Vpar_0407	ACZ24091.1	D1BL34	Deoxyribose-phosphate aldolase (DERA) (EC 4.1.2.4) (2-deoxy-D-ribose 5-phosphate aldolase) (Phosphodeoxyriboaldolase)	COG0274	Deoxyribose-phosphate aldolase	F	Cytoplasmic	Cytoplasmic	Cytoplasmic	No	0	CYT	CYT	CYT	No	0	No						4	0	0	0	0	Cytoplasmic		Detected		Detected
Vpar_0408	ACZ24092.1	D1BL35	Pyrimidine-nucleoside phosphorylase	COG0213	Thymidine phosphorylase	F	Cytoplasmic	Cytoplasmic	Cytoplasmic	No	0	CYT	CYT	CYT	No	0	No						4	0	0	0	0	Cytoplasmic		Detected	Detected
Vpar_0409	ACZ24093.1	D1BL36	Cytidine deaminase	COG0295	Cytidine deaminase	F	Unknown	Cytoplasmic	Cytoplasmic	No	0	CYT	CYT	CYT	No	0	No						3	0	0	0	0	Cytoplasmic		Detected		Detected
Vpar_0410	ACZ24094.1	D1BL37	Lipoprotein	COG1464	ABC-type metal ion transport system, periplasmic component/surface antigen	P	Inner Membrane	Unknown	Periplasmic	No	0	LIP	SEC	SEC	LIP	3	SEC				SEC	LIP	0	1	1	0	0	Unclear	Potential OM	Detected	Detected	Detected
Vpar_0411	ACZ24095.1	D1BL38	1,4-dihydroxy-2-naphthoateoctaprenyltransferase	COG1575	1,4-dihydroxy-2-naphthoate octaprenyltransferase	H	Inner Membrane	Inner Membrane	Inner Membrane	No	8	TMH	CYT	TMH	TMH	0	TMH						0	5	0	0	0	Inner Membrane
Vpar_0412	ACZ24096.1	D1BL39	Uncharacterized protein				Unknown	Periplasmic	Extracellular	No	0	SEC	SEC	SEC	SEC	3	SEC				SEC		0	0	1	0	1	Unclear	Potential OM	Detected	Detected	Detected
Vpar_0413	ACZ24097.1	D1BL40	Uncharacterized protein				Periplasmic	Periplasmic	Periplasmic	No	0	SEC	SEC	SEC	SEC	3	SEC				SEC		0	0	3	0	0	Periplasmic		Detected	Detected	Detected
Vpar_0414	ACZ24098.1	D1BL41	Endoribonuclease L-PSP	COG0251	Enamine deaminase RidA, house cleaning of reactive enamine intermediates, YjgF/YER057c/UK114 family	V	Cytoplasmic	Cytoplasmic	Cytoplasmic	No	0	CYT	CYT	CYT	No	0	SEC						4	0	0	0	0	Cytoplasmic		Detected	Detected	Detected
Vpar_0415	ACZ24099.1	D1BL42	UPF0597 protein Vpar_0415	COG3681	L-cysteine desulfidase	E	Cytoplasmic	Cytoplasmic	Cytoplasmic	No	0	CYT	CYT	TMH	No	0	No						4	0	0	0	0	Cytoplasmic		Detected	Detected	Detected
Vpar_0416	ACZ24100.1	D1BL43	Major facilitator superfamily MFS_1	COG2223	Nitrate/nitrite transporter NarK	P	Inner Membrane	Inner Membrane	Inner Membrane	No	10	CYT	CYT	TMH	No	0	No						1	4	0	0	0	Inner Membrane
Vpar_0417	ACZ24101.1	D1BL44	tRNA-specific adenosine deaminase (EC 3.5.4.33)	COG0590	tRNA(Arg) A34 adenosine deaminase TadA	J	Cytoplasmic	Cytoplasmic	Cytoplasmic	No	0	CYT	CYT	CYT	No	0	No						4	0	0	0	0	Cytoplasmic
Vpar_0418	ACZ24102.1	D1BL45	Uncharacterized protein	COG2860	Uncharacterized membrane protein YeiH	S	Inner Membrane	Inner Membrane	Inner Membrane	No	7	TMH	CYT	TMH	TMH	0	TMH						0	5	0	0	0	Inner Membrane
Vpar_0419	ACZ24103.1	D1BL46	Uncharacterized protein				Outer Membrane	Periplasmic	Periplasmic	No	0	SEC	CYT	SEC	SEC	2	SEC				SEC		0	0	2	1	0	Periplasmic		Detected	Detected	Detected
Vpar_0420	ACZ24104.1	D1BL47	Uncharacterized protein	COG1835	Peptidoglycan/LPS O-acetylase OafA/YrhL, contains acyltransferase and SGNH-hydrolase domains	M	Inner Membrane	Inner Membrane	Inner Membrane	No	10	TMH	CYT	TMH	TMH	0	TMH						0	5	0	0	0	Inner Membrane		Detected
Vpar_0421	ACZ24105.1	D1BL48	Aminotransferase class IV	COG0115	Branched-chain amino acid aminotransferase/4-amino-4-deoxychorismate lyase	EH	Cytoplasmic	Cytoplasmic	Cytoplasmic	No	0	CYT	CYT	CYT	No	0	No						4	0	0	0	0	Cytoplasmic		Detected		Detected
Vpar_0422	ACZ24106.1	D1BL49	Methionine import ATP-binding protein MetN (EC 3.6.3.-)	COG1135	ABC-type methionine transport system, ATPase component	E	Inner Membrane	Cytoplasmic	Cytoplasmic	No	0	CYT	CYT	CYT	No	0	No						3	1	0	0	0	Cytoplasmic		Detected	Detected	Detected
Vpar_0423	ACZ24107.1	D1BL50	Binding-protein-dependent transport systemsInner membrane component	COG2011	ABC-type methionine transport system, permease component	E	Inner Membrane	Inner Membrane	Inner Membrane	No	5	CYT	CYT	TMH	TMH	0	No						1	4	0	0	0	Inner Membrane		Detected
Vpar_0424	ACZ24108.1	D1BL51	TrpR like protein, YerC/YecD	COG4496	Uncharacterized protein YerC	S	Unknown	Cytoplasmic	Cytoplasmic	No	0	CYT	CYT	CYT	No	0	No						3	0	0	0	0	Cytoplasmic		Detected
Vpar_0425	ACZ24109.1	D1BL52	Uncharacterized protein	COG0730	Uncharacterized membrane protein YfcA	S	Inner Membrane	Inner Membrane	Inner Membrane	No	8	TMH	CYT	TMH	TMH	0	TMH						0	5	0	0	0	Inner Membrane
Vpar_0426	ACZ24110.1	D1BL53	Short-chain dehydrogenase/reductase SDR	COG1028	NAD(P)-dependent dehydrogenase, short-chain alcohol dehydrogenase family	IQR	Cytoplasmic	Unknown	Cytoplasmic	No	0	CYT	CYT	CYT	No	0	SEC						3	0	0	0	0	Cytoplasmic		Detected	Detected
Vpar_0427	ACZ24111.1	D1BL54	Uncharacterized protein	COG3597	Uncharacterized conserved protein, DUF697 family	S	Unknown	Unknown	Inner Membrane	No	0	CYT	CYT	CYT	No	0	No						1	1	0	0	0	Unclear		Detected	Detected	Detected
Vpar_0428	ACZ24112.1	D1BL55	Uncharacterized protein	COG3339	Uncharacterized membrane protein YkvA, DUF1232 family	S	Unknown	Cytoplasmic	Inner Membrane	No	0	CYT	CYT	CYT	No	0	TMH						2	1	0	0	0	Unclear		Detected
Vpar_0429	ACZ24113.1	D1BL56	Thioesterase superfamily protein	COG0824	Acyl-CoA thioesterase FadM	I	Cytoplasmic	Cytoplasmic	Cytoplasmic	No	0	CYT	CYT	CYT	No	0	No						4	0	0	0	0	Cytoplasmic		Detected
Vpar_0430	ACZ24114.1	D1BL57	Glutamate racemase (EC 5.1.1.3)	COG0796	Glutamate racemase	M	Cytoplasmic	Cytoplasmic	Cytoplasmic	No	0	CYT	CYT	CYT	No	0	No						4	0	0	0	0	Cytoplasmic		Detected	Detected	Detected
Vpar_0431	ACZ24115.1	D1BL58	Uncharacterized protein				Unknown	Inner Membrane	Inner Membrane	No	1	TMH	CYT	TMH	TMH	0	TMH						0	3	0	0	0	Inner Membrane		Detected	Detected	Detected
Vpar_0432	ACZ24116.1	D1BL59	Uncharacterized protein	COG1478	F420-0:Gamma-glutamyl ligase (F420 biosynthesis)	H	Cytoplasmic	Cytoplasmic	Inner Membrane	No	0	CYT	CYT	CYT	No	0	No						3	1	0	0	0	Cytoplasmic		Detected	Detected	Detected
Vpar_0433	ACZ24117.1	D1BL60	Hydantoinase/oxoprolinase	COG0145	N-methylhydantoinase A/oxoprolinase/acetone carboxylase, beta subunit	EQ	Unknown	Cytoplasmic	Cytoplasmic	No	0	CYT	CYT	CYT	No	0	No						3	0	0	0	0	Cytoplasmic		Detected	Detected	Detected
Vpar_0434	ACZ24118.1	D1BL61	Histone deacetylase superfamily	COG0123	Acetoin utilization deacetylase AcuC or a related deacetylase	BQ	Cytoplasmic	Cytoplasmic	Cytoplasmic	No	0	CYT	CYT	CYT	No	0	No						4	0	0	0	0	Cytoplasmic		Detected	Detected	Detected
Vpar_0435	ACZ24119.1	D1BL62	Ribonuclease PH (RNase PH) (EC 2.7.7.56) (tRNA nucleotidyltransferase)	COG0689	Ribonuclease PH	J	Cytoplasmic	Cytoplasmic	Unknown	No	0	CYT	CYT	CYT	No	0	No						3	0	0	0	0	Cytoplasmic		Detected	Detected	Detected
Vpar_0436	ACZ24120.1	D1BL63	Non-canonical purine NTP pyrophosphatase (EC 3.6.1.19) (Non-standard purine NTP pyrophosphatase) (Nucleoside-triphosphate diphosphatase) (Nucleoside-triphosphate pyrophosphatase)	COG0127	Inosine/xanthosine triphosphate pyrophosphatase, all-alpha NTP-PPase family	F	Cytoplasmic	Cytoplasmic	Cytoplasmic	No	0	CYT	CYT	CYT	No	0	No						4	0	0	0	0	Cytoplasmic		Detected
Vpar_0437	ACZ24121.1	D1BL64	Phosphoesterase (EC 3.1.4.-)	COG0622	Predicted phosphodiesterase	R	Unknown	Cytoplasmic	Cytoplasmic	No	0	CYT	CYT	CYT	No	0	No						3	0	0	0	0	Cytoplasmic		Detected		Detected
Vpar_0438	ACZ24122.1	D1BL65	S-adenosylmethionine decarboxylase proenzyme (AdoMetDC) (SAMDC) (EC 4.1.1.50)	COG1586	S-adenosylmethionine decarboxylase or arginine decarboxylase	E	Cytoplasmic	Cytoplasmic	Cytoplasmic	No	0	CYT	CYT	CYT	No	0	No						4	0	0	0	0	Cytoplasmic		Detected		Detected
Vpar_0439	ACZ24123.1	D1BL66	Malic protein NAD-binding protein	COG0281	Malic enzyme	C	Cytoplasmic	Cytoplasmic	Cytoplasmic	No	0	CYT	CYT	CYT	No	0	No						4	0	0	0	0	Cytoplasmic		Detected	Detected	Detected
Vpar_0440	ACZ24124.1	D1BL67	Uncharacterized protein				Cytoplasmic	Cytoplasmic	Cytoplasmic	No	0	CYT	CYT	CYT	No	0	No						4	0	0	0	0	Cytoplasmic		Detected
Vpar_0441	ACZ24125.1	D1BL68	Uncharacterized protein				Cytoplasmic	Cytoplasmic	Cytoplasmic	No	0	CYT	CYT	TMH	No	0	No						4	0	0	0	0	Cytoplasmic		Detected	Detected
Vpar_0442	ACZ24126.1	D1BL69	Integrase family protein	COG0582	Integrase	LX	Cytoplasmic	Outer Membrane	Cytoplasmic	No	0	CYT	CYT	CYT	No	0	No						3	0	0	1	0	Cytoplasmic
Vpar_0443	ACZ24127.1	D1BL70	TrwC relaxase	COG0507	ATP-dependent exoDNAse (exonuclease V), alpha subunit, helicase superfamily I	L	Unknown	Outer Membrane	Extracellular	No	0	CYT	CYT	CYT	No	0	No						1	0	0	1	1	Unclear		Detected
Vpar_0444	ACZ24128.1	D1BL71	Type IV secretory pathway VirD4 protein-like protein	COG3505	Type IV secretory pathway, VirD4 component, TraG/TraD family ATPase	U	Inner Membrane	Outer Membrane	Inner Membrane	No	1	CYT	CYT	TMH	TMH	0	TMH						1	2	0	1	0	Unclear
Vpar_0445	ACZ24129.1	D1BL72	Uncharacterized protein				Unknown	Cytoplasmic	Cytoplasmic	No	0	CYT	CYT	CYT	No	0	No						3	0	0	0	0	Cytoplasmic
Vpar_0446	ACZ24130.1	D1BL73	Uncharacterized protein				Unknown	Cytoplasmic	Unknown	No	0	CYT	CYT	CYT	No	0	No						2	0	0	0	0	Unclear
Vpar_0447	ACZ24131.1	D1BL74	Transcriptional regulator, XRE family	COG1476	DNA-binding transcriptional regulator, XRE-family HTH domain	K	Unknown	Unknown	Cytoplasmic	No	0	CYT	CYT	CYT	No	0	No						2	0	0	0	0	Unclear		Detected
Vpar_0448	ACZ24132.1	D1BL75	DNA methylase N-4/N-6 domain protein	COG2189	Adenine specific DNA methylase Mod	L	Cytoplasmic	Cytoplasmic	Cytoplasmic	No	0	CYT	CYT	CYT	No	0	No						4	0	0	0	0	Cytoplasmic		Detected	Detected	Detected
Vpar_0449	ACZ24133.1	D1BL76	Type III restriction protein res subunit	COG3587	Restriction endonuclease	V	Unknown	Outer Membrane	Cytoplasmic	No	0	CYT	CYT	CYT	No	0	No						2	0	0	1	0	Unclear		Detected	Detected	Detected
Vpar_0450	ACZ24134.1	D1BL77	Trimeric Autotransporter Adhesin	COG5295	Autotransporter adhesin	UW	Unknown	Extracellular	Unknown	No	1	SEC	CYT	SEC	SEC	2	TMH			Yes	ESP		0	0	0	0	1	Unclear	Potential OM	Detected		Detected
Vpar_0451	ACZ24135.1	D1BL78	Uncharacterized protein				Cytoplasmic	Cytoplasmic	Cytoplasmic	No	0	CYT	CYT	CYT	No	0	No						4	0	0	0	0	Cytoplasmic
Vpar_0452	ACZ24136.1	D1BL79	Uncharacterized protein				Cytoplasmic	Cytoplasmic	Cytoplasmic	No	0	CYT	CYT	CYT	No	0	No						4	0	0	0	0	Cytoplasmic		Detected
Vpar_0453	ACZ24137.1	D1BL80	ATPase AAA-2 domain protein	COG0542	ATP-dependent Clp protease ATP-binding subunit ClpA	O	Cytoplasmic	Cytoplasmic	Cytoplasmic	No	0	CYT	CYT	CYT	No	0	No						4	0	0	0	0	Cytoplasmic		Detected	Detected	Detected
Vpar_0454	ACZ24138.1	D1BL81	Phosphomethylpyrimidine synthase (EC 4.1.99.17) (Hydroxymethylpyrimidine phosphate synthase) (Thiamine biosynthesis protein ThiC)	COG0422	Thiamine biosynthesis protein ThiC	H	Cytoplasmic	Cytoplasmic	Cytoplasmic	No	0	CYT	CYT	CYT	No	0	No						4	0	0	0	0	Cytoplasmic		Detected	Detected
Vpar_0455	ACZ24139.1	D1BL82	Thiamine biosynthesis protein ThiS	COG2104	Sulfur carrier protein ThiS (thiamine biosynthesis)	H	Unknown	Cytoplasmic	Cytoplasmic	No	0	CYT	CYT	CYT	No	0	No						3	0	0	0	0	Cytoplasmic
Vpar_0456	ACZ24140.1	D1BL83	Thiazole synthase (EC 2.8.1.10)	COG2022	Thiamin biosynthesis thiazole synthase ThiGH, ThiG subunit	H	Cytoplasmic	Cytoplasmic	Cytoplasmic	No	0	CYT	CYT	CYT	No	0	No						4	0	0	0	0	Cytoplasmic
Vpar_0457	ACZ24141.1	D1BL84	Thiazole biosynthesis protein ThiH	COG0502	Biotin synthase or related enzyme	H	Cytoplasmic	Unknown	Cytoplasmic	No	0	CYT	CYT	CYT	No	0	No						3	0	0	0	0	Cytoplasmic
Vpar_0458	ACZ24142.1	D1BL85	Thiamine biosynthesis protein ThiF	COG0476	Molybdopterin or thiamine biosynthesis adenylyltransferase	H	Cytoplasmic	Cytoplasmic	Cytoplasmic	No	0	CYT	CYT	CYT	No	0	No						4	0	0	0	0	Cytoplasmic
Vpar_0459	ACZ24143.1	D1BL86	Thiamine-phosphate synthase (TP synthase) (TPS) (EC 2.5.1.3) (Thiamine-phosphate pyrophosphorylase)	COG0352	Thiamine monophosphate synthase	H	Unknown	Cytoplasmic	Cytoplasmic	No	0	CYT	CYT	CYT	No	0	No						3	0	0	0	0	Cytoplasmic
Vpar_0460	ACZ24144.1	D1BL87	UPF0271 protein Vpar_0460	COG1540	Lactam utilization protein B (function unknown)	R	Cytoplasmic	Cytoplasmic	Cytoplasmic	No	0	CYT	CYT	CYT	No	0	No						4	0	0	0	0	Cytoplasmic
Vpar_0461	ACZ24145.1	D1BL88	Uncharacterized protein	COG1914	Mn2+ and Fe2+ transporters of the NRAMP family	P	Inner Membrane	Inner Membrane	Inner Membrane	No	11	TMH	CYT	SEC	TMH	1	SEC						0	5	0	0	0	Inner Membrane
Vpar_0462	ACZ24146.1	D1BL89	Allophanate hydrolase subunit 1	COG2049	Allophanate hydrolase subunit 1	E	Cytoplasmic	Cytoplasmic	Cytoplasmic	No	0	CYT	CYT	CYT	No	0	No						4	0	0	0	0	Cytoplasmic
Vpar_0463	ACZ24147.1	D1BL90	Urea amidolyase related protein	COG1984	Allophanate hydrolase subunit 2	E	Cytoplasmic	Cytoplasmic	Cytoplasmic	No	0	CYT	CYT	CYT	No	0	No						4	0	0	0	0	Cytoplasmic
Vpar_0464	ACZ24148.1	D1BL91	Trimeric Autotransporter Adhesin	COG1511	Uncharacterized membrane protein YhgE, phage infection protein (PIP) family	S	Unknown	Extracellular	Unknown	No	1	SEC	SEC	SEC	SEC	3	SEC			Yes	ESP		0	0	0	0	1	Unclear	Potential OM	Detected	Detected	Detected
Vpar_0465	ACZ24149.1	D1BL92	MATE efflux family protein	COG0534	Na+-driven multidrug efflux pump	V	Inner Membrane	Inner Membrane	Inner Membrane	No	11	CYT	CYT	TMH	TMH	0	No						1	4	0	0	0	Inner Membrane
Vpar_0466	ACZ24150.1	D1BL93	Uncharacterized protein				Unknown	Cytoplasmic	Unknown	No	0	CYT	CYT	CYT	No	0	No						2	0	0	0	0	Unclear
Vpar_0467	ACZ24151.1	D1BL94	OmpA/MotB domain protein	COG2885	Outer membrane protein OmpA and related peptidoglycan-associated (lipo)proteins	M	Outer Membrane	Outer Membrane	Outer Membrane	PREDICTED	1	SEC	SEC	SEC	SEC	3	SEC				SEC		0	0	0	4	0	Outer Membrane	Potential OM	Detected	Detected	Detected
Vpar_0468	ACZ24152.1	D1BL95	Uncharacterized protein	COG0628	Predicted PurR-regulated permease PerM	R	Inner Membrane	Inner Membrane	Inner Membrane	No	8	TMH	CYT	TMH	No	0	TMH						0	5	0	0	0	Inner Membrane		Detected
Vpar_0469	ACZ24153.1	D1BL96	Peptidase: PepSY family	COG3212	Uncharacterized membrane protein YkoI	S	Unknown	Periplasmic	Outer Membrane	No	1	SEC	SEC	SEC	SEC	3	SEC				SEC		0	0	1	1	0	Unclear	Potential OM	Detected	Detected	Detected
Vpar_0470	ACZ24154.1	D1BL97	Pyridine nucleotide-disulphide oxidoreductase dimerization region	COG1249	Pyruvate/2-oxoglutarate dehydrogenase complex, dihydrolipoamide dehydrogenase (E3) component or related enzyme	C	Cytoplasmic	Cytoplasmic	Cytoplasmic	No	0	CYT	CYT	CYT	No	0	SEC						4	0	0	0	0	Cytoplasmic		Detected	Detected	Detected
Vpar_0471	ACZ24155.1	D1BL98	Serine/threonine transporter SstT (Na(+)/serine-threonine symporter)	COG3633	Na+/serine symporter	E	Inner Membrane	Inner Membrane	Inner Membrane	No	9	TMH	CYT	TMH	TMH	0	TMH						0	5	0	0	0	Inner Membrane		Detected	Detected
Vpar_0472	ACZ24156.1	D1BL99	Demethylmenaquinone methyltransferase (EC 2.1.1.163)	COG2226	Ubiquinone/menaquinone biosynthesis C-methylase UbiE	H	Cytoplasmic	Cytoplasmic	Cytoplasmic	No	0	CYT	CYT	CYT	No	0	No						4	0	0	0	0	Cytoplasmic
Vpar_0473	ACZ24157.1	D1BLA0	Unknown Protein containing DUF541 domain	COG2968	Uncharacterized conserved protein YggE, contains kinase-interacting SIMPL domain	S	Periplasmic	Extracellular	Outer Membrane	No	1	SEC	SEC	SEC	SEC	3	SEC				SEC		0	0	1	1	1	Unclear	Potential OM	Detected	Detected	Detected
Vpar_0474	ACZ24158.1	D1BLA1	Polysaccharide deacetylase	COG0726	Peptidoglycan/xylan/chitin deacetylase, PgdA/CDA1 family	GM	Unknown	Unknown	Periplasmic	No	1	TMH	CYT	TMH	No	0	TMH						0	1	1	0	0	Unclear		Detected	Detected
Vpar_0475	ACZ24159.1	D1BLA2	Molybdenum cofactor biosynthesis protein B	COG0521	Molybdopterin biosynthesis enzyme MoaB	H	Cytoplasmic	Cytoplasmic	Cytoplasmic	No	0	CYT	CYT	CYT	No	0	No						4	0	0	0	0	Cytoplasmic		Detected	Detected	Detected
Vpar_0476	ACZ24160.1	D1BLA3	Transcriptional regulator, BadM/Rrf2 family	COG1959	DNA-binding transcriptional regulator, IscR family	K	Unknown	Cytoplasmic	Cytoplasmic	No	0	CYT	CYT	CYT	TMH	0	No						3	0	0	0	0	Cytoplasmic
Vpar_0477	ACZ24161.1	D1BLA4	Cytochrome bd ubiquinol oxidase subunit I	COG1271	Cytochrome bd-type quinol oxidase, subunit 1	C	Inner Membrane	Inner Membrane	Inner Membrane	No	9	TMH	CYT	TMH	No	0	TMH						0	5	0	0	0	Inner Membrane		Detected	Detected
Vpar_0478	ACZ24162.1	D1BLA5	Cytochrome d ubiquinol oxidase, subunit II	COG1294	Cytochrome bd-type quinol oxidase, subunit 2	C	Inner Membrane	Inner Membrane	Inner Membrane	No	8	TMH	CYT	TMH	TMH	0	TMH						0	5	0	0	0	Inner Membrane		Detected	Detected
Vpar_0479	ACZ24163.1	D1BLA6	Sigma 54 interacting domain protein	COG4987	ABC-type transport system involved in cytochrome bd biosynthesis, fused ATPase and permease components	CO	Inner Membrane	Inner Membrane	Inner Membrane	No	11	TMH	CYT	TMH	TMH	0	No						0	5	0	0	0	Inner Membrane		Detected	Detected
Vpar_0481	ACZ24164.1	D1BLA7	Uncharacterized protein				Cytoplasmic	Inner Membrane	Inner Membrane	No	3	CYT	CYT	TMH	No	0	No						2	3	0	0	0	Inner Membrane		Detected	Detected
Vpar_0482	ACZ24165.1	D1BLA8	Uncharacterized protein	COG3152	Uncharacterized membrane protein YhaH, DUF805 family	S	Inner Membrane	Inner Membrane	Inner Membrane	No	4	TMH	CYT	TMH	TMH	0	TMH						0	5	0	0	0	Inner Membrane
Vpar_0483	ACZ24166.1	D1BLA9	Pyridoxal kinase (EC 2.7.1.35)	COG2240	Pyridoxal/pyridoxine/pyridoxamine kinase	H	Cytoplasmic	Unknown	Outer Membrane	No	0	CYT	CYT	CYT	No	0	No						2	0	0	1	0	Unclear		Detected	Detected
Vpar_0484	ACZ24167.1	D1BLB0	Binding-protein-dependent transport systemsInner membrane component	COG0601	ABC-type dipeptide/oligopeptide/nickel transport system, permease component	EP	Inner Membrane	Inner Membrane	Inner Membrane	No	7	TMH	CYT	TMH	TMH	0	TMH						0	5	0	0	0	Inner Membrane		Detected
Vpar_0485	ACZ24168.1	D1BLB1	Binding-protein-dependent transport systemsInner membrane component	COG1173	ABC-type dipeptide/oligopeptide/nickel transport system, permease component	EP	Inner Membrane	Inner Membrane	Inner Membrane	No	6	CYT	CYT	TMH	TMH	0	TMH						1	4	0	0	0	Inner Membrane
Vpar_0486	ACZ24169.1	D1BLB2	Oligopeptide/dipeptide ABC transporter, ATPase subunit	COG0444	ABC-type dipeptide/oligopeptide/nickel transport system, ATPase component	EP	Inner Membrane	Cytoplasmic	Cytoplasmic	No	0	CYT	CYT	CYT	No	0	No						3	1	0	0	0	Cytoplasmic		Detected	Detected
Vpar_0487	ACZ24170.1	D1BLB3	Oligopeptide/dipeptide ABC transporter, ATPase subunit	COG4608	ABC-type oligopeptide transport system, ATPase component	E	Inner Membrane	Cytoplasmic	Cytoplasmic	No	0	CYT	CYT	CYT	No	0	No						3	1	0	0	0	Cytoplasmic		Detected	Detected
Vpar_0488	ACZ24171.1	D1BLB4	Beta-lactamase class A-like protein	COG2367	Beta-lactamase class A	V	Cytoplasmic	Cytoplasmic	Cytoplasmic	No	0	CYT	CYT	CYT	No	0	No						4	0	0	0	0	Cytoplasmic		Detected
Vpar_0489	ACZ24172.1	D1BLB5	Extracellular solute-binding protein family 5	COG4166	ABC-type oligopeptide transport system, periplasmic component	E	Periplasmic	Cytoplasmic	Periplasmic	No	1	SEC	CYT	SEC	SEC	2	TMH				SEC		1	0	2	0	0	Periplasmic		Detected	Detected	Detected
Vpar_0490	ACZ24173.1	D1BLB6	Peptidase U61 LD-carboxypeptidase A	COG1619	Muramoyltetrapeptide carboxypeptidase LdcA (peptidoglycan recycling)	M	Cytoplasmic	Cytoplasmic	Cytoplasmic	No	0	SEC	CYT	CYT	No	0	SEC						3	0	0	0	0	Cytoplasmic		Detected
Vpar_0491	ACZ24174.1	D1BLB7	Amidohydrolase	COG1473	Metal-dependent amidase/aminoacylase/carboxypeptidase	R	Cytoplasmic	Cytoplasmic	Cytoplasmic	No	0	CYT	CYT	CYT	No	0	No						4	0	0	0	0	Cytoplasmic		Detected	Detected
Vpar_0492	ACZ24175.1	D1BLB8	ABC transporter related protein	COG0488	ATPase components of ABC transporters with duplicated ATPase domains	R	Cytoplasmic	Cytoplasmic	Cytoplasmic	No	0	CYT	CYT	CYT	No	0	No						4	0	0	0	0	Cytoplasmic		Detected	Detected	Detected
Vpar_0493	ACZ24176.1	D1BLB9	GTP cyclohydrolase 1 (EC 3.5.4.16) (GTP cyclohydrolase I)	COG0302	GTP cyclohydrolase I	H	Cytoplasmic	Cytoplasmic	Cytoplasmic	No	0	CYT	CYT	CYT	No	0	No						4	0	0	0	0	Cytoplasmic		Detected
Vpar_0494	ACZ24177.1	D1BLC0	Dihydropteroate synthase (DHPS) (EC 2.5.1.15) (Dihydropteroate pyrophosphorylase)	COG0294	Dihydropteroate synthase	H	Cytoplasmic	Cytoplasmic	Cytoplasmic	No	0	CYT	CYT	CYT	No	0	No						4	0	0	0	0	Cytoplasmic		Detected	Detected	Detected
Vpar_0495	ACZ24178.1	D1BLC1	Dihydroneopterin aldolase	COG1539	Dihydroneopterin aldolase	H	Cytoplasmic	Cytoplasmic	Cytoplasmic	No	0	CYT	CYT	CYT	No	0	No						4	0	0	0	0	Cytoplasmic		Detected
Vpar_0496	ACZ24179.1	D1BLC2	2-amino-4-hydroxy-6-hydroxymethyldihydropteridin epyrophosphokinase	COG0801	7,8-dihydro-6-hydroxymethylpterin-pyrophosphokinase	H	Cytoplasmic	Cytoplasmic	Cytoplasmic	No	0	CYT	CYT	CYT	No	0	No						4	0	0	0	0	Cytoplasmic
Vpar_0497	ACZ24180.1	D1BLC3	Uncharacterized protein	COG3386	Sugar lactone lactonase YvrE	G	Unknown	Outer Membrane	Outer Membrane	No	1	SEC	CYT	SEC	TMH	1	SEC						0	0	0	2	0	Unclear		Detected
Vpar_0498	ACZ24181.1	D1BLC4	Lactate/malate dehydrogenase	COG0039	Malate/lactate dehydrogenase	C	Cytoplasmic	Cytoplasmic	Unknown	No	0	CYT	CYT	CYT	No	0	No						3	0	0	0	0	Cytoplasmic		Detected	Detected	Detected
Vpar_0499	ACZ24182.1	D1BLC5	Septum formation initiator	COG2919	Cell division protein FtsB	D	Unknown	Cytoplasmic	Inner Membrane	No	1	CYT	CYT	SEC	TMH	1	No						2	1	0	0	0	Unclear		Detected	Detected
Vpar_0500	ACZ24183.1	D1BLC6	RNA binding S1 domain protein	COG1098	Predicted RNA-binding protein, contains ribosomal protein S1 (RPS1) domain	R	Cytoplasmic	Cytoplasmic	Cytoplasmic	No	0	CYT	CYT	CYT	No	0	No						4	0	0	0	0	Cytoplasmic		Detected		Detected
Vpar_0501	ACZ24184.1	D1BLC7	Ppx/GppA phosphatase	COG0248	Exopolyphosphatase/pppGpp-phosphohydrolase	FTP	Cytoplasmic	Cytoplasmic	Cytoplasmic	No	0	CYT	CYT	CYT	No	0	No						4	0	0	0	0	Cytoplasmic		Detected
Vpar_0502	ACZ24185.1	D1BLC8	tRNA(Ile)-lysidine synthase (EC 6.3.4.19) (tRNA(Ile)-2-lysyl-cytidine synthase) (tRNA(Ile)-lysidine synthetase)	COG0037	tRNA(Ile)-lysidine synthase TilS/MesJ	J	Cytoplasmic	Cytoplasmic	Cytoplasmic	No	0	CYT	CYT	CYT	No	0	No						4	0	0	0	0	Cytoplasmic		Detected	Detected
Vpar_0503	ACZ24186.1	D1BLC9	Hypoxanthine phosphoribosyltransferase	COG0634	Hypoxanthine-guanine phosphoribosyltransferase	F	Cytoplasmic	Cytoplasmic	Cytoplasmic	No	0	CYT	CYT	CYT	No	0	No						4	0	0	0	0	Cytoplasmic		Detected		Detected
Vpar_0504	ACZ24187.1	D1BLD0	ATP-dependent zinc metalloprotease FtsH (EC 3.4.24.-)	COG0465	ATP-dependent Zn proteases	O	Inner Membrane	Unknown	Inner Membrane	No	2	SEC	CYT	TMH	TMH	0	SEC						0	2	0	0	0	Unclear		Detected	Detected	Detected
Vpar_0505	ACZ24188.1	D1BLD1	Uncharacterized protein	COG2966	Uncharacterized membrane protein YjjP, DUF1212 family	S	Inner Membrane	Inner Membrane	Inner Membrane	No	9	CYT	CYT	TMH	No	0	No						1	4	0	0	0	Inner Membrane		Detected
Vpar_0506	ACZ24189.1	D1BLD2	Bifunctional ligase/repressor BirA (Biotin--[acetyl-CoA-carboxylase] ligase) (Biotin--protein ligase) (Biotin-[acetyl-CoA carboxylase] synthetase)	COG0340	Biotin-(acetyl-CoA carboxylase) ligase	H	Cytoplasmic	Cytoplasmic	Cytoplasmic	No	0	CYT	CYT	CYT	No	0	No						4	0	0	0	0	Cytoplasmic		Detected	Detected	Detected
Vpar_0507	ACZ24190.1	D1BLD3	Type III pantothenate kinase (EC 2.7.1.33) (PanK-III) (Pantothenic acid kinase)	COG1521	Pantothenate kinase type III	H	Cytoplasmic	Cytoplasmic	Cytoplasmic	No	0	CYT	CYT	CYT	No	0	No						4	0	0	0	0	Cytoplasmic		Detected	Detected
Vpar_0508	ACZ24191.1	D1BLD4	tRNA-dihydrouridine synthase (EC 1.-.-.-)	COG0042	tRNA-dihydrouridine synthase	J	Cytoplasmic	Cytoplasmic	Unknown	No	0	CYT	CYT	CYT	No	0	No						3	0	0	0	0	Cytoplasmic		Detected
Vpar_0509	ACZ24192.1	D1BLD5	Transcription elongation factor GreA (Transcript cleavage factor GreA)	COG0782	Transcription elongation factor, GreA/GreB family	K	Cytoplasmic	Cytoplasmic	Cytoplasmic	No	0	CYT	CYT	CYT	No	0	No						4	0	0	0	0	Cytoplasmic		Detected		Detected
Vpar_0510	ACZ24193.1	D1BLD6	Lysine--tRNA ligase (EC 6.1.1.6) (Lysyl-tRNA synthetase)	COG1190	Lysyl-tRNA synthetase (class II)	J	Cytoplasmic	Cytoplasmic	Cytoplasmic	No	0	CYT	CYT	CYT	No	0	No						4	0	0	0	0	Cytoplasmic		Detected	Detected	Detected
Vpar_0511	ACZ24194.1	D1BLD7	Xanthine/uracil/vitamin C permease	COG2252	Xanthine/uracil/vitamin C permease, AzgA family	F	Inner Membrane	Inner Membrane	Inner Membrane	No	12	CYT	CYT	TMH	TMH	0	TMH						1	4	0	0	0	Inner Membrane
Vpar_0512	ACZ24195.1	D1BLD8	Amidohydrolase	COG0402	Cytosine/adenosine deaminase or related metal-dependent hydrolase	FR	Cytoplasmic	Cytoplasmic	Cytoplasmic	No	0	CYT	CYT	CYT	No	0	SEC						4	0	0	0	0	Cytoplasmic		Detected
Vpar_0513	ACZ24196.1	D1BLD9	Cation diffusion facilitator family transporter	COG3965	Predicted Co/Zn/Cd cation transporter, cation efflux family	P	Inner Membrane	Inner Membrane	Inner Membrane	No	6	TMH	CYT	TMH	TMH	0	TMH						0	5	0	0	0	Inner Membrane
Vpar_0514	ACZ24197.1	D1BLE0	Serine--tRNA ligase (EC 6.1.1.11) (Seryl-tRNA synthetase) (Seryl-tRNA(Ser/Sec) synthetase)	COG0172	Seryl-tRNA synthetase	J	Cytoplasmic	Cytoplasmic	Cytoplasmic	No	0	CYT	CYT	CYT	No	0	No						4	0	0	0	0	Cytoplasmic		Detected	Detected	Detected
Vpar_0515	ACZ24198.1	D1BLE1	Probable transaldolase (EC 2.2.1.2)	COG0176	Transaldolase	G	Cytoplasmic	Cytoplasmic	Cytoplasmic	No	0	CYT	CYT	CYT	No	0	No						4	0	0	0	0	Cytoplasmic		Detected	Detected	Detected
Vpar_0516	ACZ24199.1	D1BLE2	Fructose-1,6-bisphosphatase	COG1494	Fructose-1,6-bisphosphatase/sedoheptulose 1,7-bisphosphatase or related protein	G	Cytoplasmic	Cytoplasmic	Cytoplasmic	No	0	CYT	CYT	CYT	No	0	No						4	0	0	0	0	Cytoplasmic		Detected	Detected	Detected
Vpar_0517	ACZ24200.1	D1BLE3	UDP-N-acetylglucosamine 1-carboxyvinyltransferase (EC 2.5.1.7) (Enoylpyruvate transferase) (UDP-N-acetylglucosamine enolpyruvyl transferase)	COG0766	UDP-N-acetylglucosamine enolpyruvyl transferase	M	Cytoplasmic	Cytoplasmic	Cytoplasmic	No	0	CYT	CYT	CYT	No	0	No						4	0	0	0	0	Cytoplasmic		Detected	Detected	Detected
Vpar_0518	ACZ24201.1	D1BLE4	Cell shape determining protein MreB/Mrl	COG1077	Actin-like ATPase involved in cell morphogenesis	D	Cytoplasmic	Cytoplasmic	Cytoplasmic	No	0	CYT	CYT	CYT	No	0	No						4	0	0	0	0	Cytoplasmic		Detected	Detected	Detected
Vpar_0519	ACZ24202.1	D1BLE5	Unknown Protein containing DUF2233 domain	COG4632	Exopolysaccharide biosynthesis protein related to N-acetylglucosamine-1-phosphodiester alpha-N-acety...	G	Unknown	Outer Membrane	Unknown	No	0	SEC	SEC	SEC	SEC	3	SEC				SEC		0	0	0	1	0	Unclear	Potential OM	Detected	Detected	Detected
Vpar_0520	ACZ24203.1	D1BLE6	Uncharacterized protein				Unknown	Unknown	Periplasmic	No	1	SEC	SEC	SEC	SEC	3	SEC				SEC		0	0	1	0	0	Unclear	Potential OM
Vpar_0521	ACZ24204.1	D1BLE7	Unknown Protein	COG3064	Membrane protein involved in colicin uptake	M	Unknown	Periplasmic	Outer Membrane	No	1	SEC	SEC	SEC	SEC	3	SEC				SEC		0	0	1	1	0	Unclear	Potential OM	Detected	Detected	Detected
Vpar_0522	ACZ24205.1	D1BLE8	Uncharacterized protein	COG0767	ABC-type transporter Mla maintaining outer membrane lipid asymmetry, permease component MlaE	M	Inner Membrane	Inner Membrane	Inner Membrane	No	7	TMH	CYT	TMH	TMH	0	No						0	5	0	0	0	Inner Membrane		Detected	Detected
Vpar_0523	ACZ24206.1	D1BLE9	ABC transporter related protein	COG1127	ABC-type transporter Mla maintaining outer membrane lipid asymmetry, ATPase component MlaF	M	Inner Membrane	Unknown	Cytoplasmic	No	0	CYT	CYT	CYT	No	0	No						2	1	0	0	0	Unclear		Detected	Detected	Detected
Vpar_0524	ACZ24207.1	D1BLF0	Mammalian cell entry related domain protein	COG1463	ABC-type transporter Mla maintaining outer membrane lipid asymmetry, periplasmic component MlaD	M	Unknown	Unknown	Inner Membrane	No	1	TMH	CYT	TMH	TMH	0	TMH						0	2	0	0	0	Unclear		Detected	Detected	Detected
Vpar_0525	ACZ24208.1	D1BLF1	TolC	COG1538	Outer membrane protein TolC	M	Outer Membrane	Outer Membrane	Extracellular	PREDICTED	1	SEC	SEC	SEC	SEC	3	SEC				SEC		0	0	0	3	1	Outer Membrane	Potential OM	Detected	Detected	Detected
Vpar_0526	ACZ24209.1	D1BLF2	TamB	COG2911	Autotransporter translocation and assembly factor TamB	U	Outer Membrane	Extracellular	Outer Membrane	PREDICTED	1	SEC	SEC	SEC	SEC	3	SEC				SEC		0	0	0	3	1	Outer Membrane	Potential OM	Detected	Detected	Detected
Vpar_0527	ACZ24210.1	D1BLF3	BamA/TamA	COG4775	Outer membrane protein assembly factor BamA	M	Outer Membrane	Outer Membrane	Outer Membrane	PREDICTED	0	SEC	SEC	SEC	SEC	3	SEC				SEC		0	0	0	4	0	Outer Membrane	Potential OM	Detected	Detected	Detected
Vpar_0528	ACZ24211.1	D1BLF4	Outer membrane chaperone Skp (OmpH)	COG2825	Periplasmic chaperone for outer membrane proteins, Skp family	MO	Unknown	Periplasmic	Unknown	No	1	TMH	CYT	SEC	TMH	1	SEC						0	1	1	0	0	Unclear		Detected	Detected	Detected
Vpar_0529	ACZ24212.1	D1BLF5	Uncharacterized protein				Cytoplasmic	Cytoplasmic	Inner Membrane	No	1	SEC	CYT	TMH	TMH	0	SEC						2	1	0	0	0	Unclear		Detected	Detected	Detected
Vpar_0530	ACZ24213.1	D1BLF6	Skp (OmpH)				Unknown	Unknown	Outer Membrane	No	0	LIP	SEC	SEC	LIP	3	SEC				SEC	LIP	0	0	0	1	0	Unclear	Potential OM	Detected	Detected	Detected
Vpar_0531	ACZ24214.1	D1BLF7	UDP-3-O-acylglucosamine N-acyltransferase (EC 2.3.1.-)	COG1044	UDP-3-O-[3-hydroxymyristoyl] glucosamine N-acyltransferase	M	Cytoplasmic	Cytoplasmic	Unknown	No	0	CYT	CYT	CYT	No	0	No						3	0	0	0	0	Cytoplasmic		Detected	Detected	Detected
Vpar_0532	ACZ24215.1	D1BLF8	Lipid A biosynthesis acyltransferase	COG1560	Lauroyl/myristoyl acyltransferase	I	Inner Membrane	Unknown	Inner Membrane	No	0	CYT	CYT	SEC	No	1	SEC						1	2	0	0	0	Unclear		Detected	Detected
Vpar_0533	ACZ24216.1	D1BLF9	UDP-3-O-[3-hydroxymyristoyl] N-acetylglucosamine deacetylase (EC 3.5.1.-) (UDP-3-O-acyl-GlcNAc deacetylase)	COG0774	UDP-3-O-acyl-N-acetylglucosamine deacetylase	M	Cytoplasmic	Cytoplasmic	Cytoplasmic	No	0	CYT	CYT	CYT	No	0	No						4	0	0	0	0	Cytoplasmic		Detected	Detected	Detected
Vpar_0534	ACZ24217.1	D1BLG0	3-hydroxyacyl-[acyl-carrier-protein] dehydratase FabZ (EC 4.2.1.59) ((3R)-hydroxymyristoyl-[acyl-carrier-protein] dehydratase) (Beta-hydroxyacyl-ACP dehydratase)	COG0764	3-hydroxymyristoyl/3-hydroxydecanoyl-(acyl carrier protein) dehydratase	I	Cytoplasmic	Cytoplasmic	Cytoplasmic	No	0	CYT	CYT	CYT	No	0	No						4	0	0	0	0	Cytoplasmic		Detected	Detected	Detected
Vpar_0535	ACZ24218.1	D1BLG1	Acyl-[acyl-carrier-protein]--UDP-N-acetylglucosamine O-acyltransferase (UDP-N-acetylglucosamine acyltransferase) (EC 2.3.1.129)	COG1043	Acyl-[acyl carrier protein]--UDP-N-acetylglucosamine O-acyltransferase	M	Cytoplasmic	Cytoplasmic	Cytoplasmic	No	0	CYT	CYT	CYT	No	0	No						4	0	0	0	0	Cytoplasmic		Detected	Detected	Detected
Vpar_0536	ACZ24219.1	D1BLG2	Uncharacterized protein				Unknown	Cytoplasmic	Unknown	No	0	CYT	CYT	CYT	No	0	No						2	0	0	0	0	Unclear
Vpar_0537	ACZ24220.1	D1BLG3	Uncharacterized protein	COG3494	Uncharacterized conserved protein, DUF1009 family	S	Cytoplasmic	Cytoplasmic	Cytoplasmic	No	0	CYT	CYT	SEC	No	1	No						4	0	0	0	0	Cytoplasmic		Detected	Detected	Detected
Vpar_0538	ACZ24221.1	D1BLG4	Lipid-A-disaccharide synthase	COG0763	Lipid A disaccharide synthetase	M	Cytoplasmic	Cytoplasmic	Cytoplasmic	No	0	CYT	CYT	CYT	No	0	No						4	0	0	0	0	Cytoplasmic		Detected	Detected
Vpar_0539	ACZ24222.1	D1BLG5	ABC transporter related protein	COG1132	ABC-type multidrug transport system, ATPase and permease component	V	Inner Membrane	Inner Membrane	Inner Membrane	No	6	TMH	CYT	TMH	No	0	SEC						0	5	0	0	0	Inner Membrane		Detected	Detected	Detected
Vpar_0540	ACZ24223.1	D1BLG6	Three-deoxy-D-manno-octulosonic-acid transferase domain protein	COG1519	3-deoxy-D-manno-octulosonic-acid transferase	M	Cytoplasmic	Cytoplasmic	Inner Membrane	No	1	TMH	CYT	TMH	TMH	0	TMH						2	2	0	0	0	Unclear		Detected	Detected
Vpar_0541	ACZ24224.1	D1BLG7	Tetraacyldisaccharide 4'-kinase (EC 2.7.1.130) (Lipid A 4'-kinase)	COG1663	Tetraacyldisaccharide-1-P 4'-kinase	M	Cytoplasmic	Cytoplasmic	Cytoplasmic	No	0	CYT	CYT	CYT	No	0	No						4	0	0	0	0	Cytoplasmic		Detected	Detected	Detected
Vpar_0542	ACZ24225.1	D1BLG8	3-deoxy-manno-octulosonate cytidylyltransferase (EC 2.7.7.38) (CMP-2-keto-3-deoxyoctulosonic acid synthase)	COG1212	CMP-2-keto-3-deoxyoctulosonic acid synthetase	M	Cytoplasmic	Cytoplasmic	Cytoplasmic	No	0	CYT	CYT	CYT	No	0	No						4	0	0	0	0	Cytoplasmic		Detected	Detected	Detected
Vpar_0543	ACZ24226.1	D1BLG9	2-dehydro-3-deoxyphosphooctonate aldolase (EC 2.5.1.55) (3-deoxy-D-manno-octulosonic acid 8-phosphate synthase) (KDO-8-phosphate synthase) (Phospho-2-dehydro-3-deoxyoctonate aldolase)	COG2877	3-deoxy-D-manno-octulosonic acid (KDO) 8-phosphate synthase	M	Cytoplasmic	Cytoplasmic	Cytoplasmic	No	0	CYT	CYT	CYT	No	0	No						4	0	0	0	0	Cytoplasmic		Detected	Detected	Detected
Vpar_0544	ACZ24227.1	D1BLH0	KpsF/GutQ family protein	COG0517	CBS domain	T	Cytoplasmic	Cytoplasmic	Cytoplasmic	No	0	CYT	CYT	CYT	No	0	No						4	0	0	0	0	Cytoplasmic		Detected	Detected	Detected
Vpar_0545	ACZ24228.1	D1BLH1	3-deoxy-D-manno-octulosonate 8-phosphate phosphatase, YrbI family	COG1778	3-deoxy-D-manno-octulosonate 8-phosphate phosphatase KdsC and related HAD superfamily phosphatases	MR	Cytoplasmic	Cytoplasmic	Cytoplasmic	No	0	CYT	CYT	CYT	No	0	No						4	0	0	0	0	Cytoplasmic		Detected	Detected	Detected
Vpar_0546	ACZ24229.1	D1BLH2	Lipid A biosynthesis acyltransferase	COG1560	Lauroyl/myristoyl acyltransferase	I	Cytoplasmic	Cytoplasmic	Inner Membrane	No	1	CYT	CYT	TMH	No	0	No						3	1	0	0	0	Cytoplasmic		Detected	Detected
Vpar_0547	ACZ24230.1	D1BLH3	LptC				Unknown	Unknown	Periplasmic	No	1	SEC	CYT	TMH	SEC	1	SEC						0	0	1	0	0	Unclear		Detected	Detected	Detected
Vpar_0548	ACZ24231.1	D1BLH4	LptA	COG1934	Lipopolysaccharide export system protein LptA	M	Unknown	Extracellular	Outer Membrane	No	1	SEC	SEC	SEC	SEC	3	SEC				SEC		0	0	0	1	1	Unclear	Potential OM	Detected	Detected	Detected
Vpar_0549	ACZ24232.1	D1BLH5	ABC transporter related protein	COG1137	ABC-type lipopolysaccharide export system, ATPase component	M	Cytoplasmic	Cytoplasmic	Cytoplasmic	No	0	CYT	CYT	CYT	No	0	No						4	0	0	0	0	Cytoplasmic		Detected	Detected	Detected
Vpar_0550	ACZ24233.1	D1BLH6	Permease YjgP/YjgQ family protein	COG0795	Lipopolysaccharide export LptBFGC system, permease protein LptF	MN	Inner Membrane	Inner Membrane	Inner Membrane	No	6	TMH	CYT	TMH	TMH	0	TMH						0	5	0	0	0	Inner Membrane		Detected	Detected	Detected
Vpar_0551	ACZ24234.1	D1BLH7	Uncharacterized protein with myosin-like protein domain	COG4372	Uncharacterized conserved protein, contains DUF3084 domain	S	Unknown	Unknown	Inner Membrane	No	2	TMH	CYT	TMH	TMH	0	TMH						0	2	0	0	0	Unclear		Detected	Detected	Detected
Vpar_0552	ACZ24235.1	D1BLH8	Uncharacterized protein	COG0816	RNase H-fold protein, predicted Holliday junction resolvase in Firmicutes and mycoplasms, involved in anti-termination at Rho-dependent terminators	K	Cytoplasmic	Cytoplasmic	Cytoplasmic	No	0	CYT	CYT	CYT	No	0	No						4	0	0	0	0	Cytoplasmic		Detected	Detected	Detected
Vpar_0553	ACZ24236.1	D1BLH9	Uncharacterized protein	COG1284	Uncharacterized membrane-anchored protein YitT, contains DUF161 and DUF2179 domains	S	Inner Membrane	Inner Membrane	Inner Membrane	No	6	TMH	CYT	TMH	TMH	0	TMH						0	5	0	0	0	Inner Membrane		Detected	Detected
Vpar_0554	ACZ24237.1	D1BLI0	Signal peptidase I (EC 3.4.21.89)	COG0681	Signal peptidase I	U	Inner Membrane	Unknown	Inner Membrane	No	1	TMH	CYT	TMH	TMH	0	TMH						0	3	0	0	0	Inner Membrane		Detected	Detected
Vpar_0555	ACZ24238.1	D1BLI1	OmpM	COG3203	Outer membrane protein (porin)	M	Unknown	Outer Membrane	Outer Membrane	PREDICTED	0	SEC	SEC	SEC	SEC	3	SEC				SEC		0	0	0	3	0	Outer Membrane	Potential OM	Detected	Detected	Detected
Vpar_0556	ACZ24239.1	D1BLI2	OmpM	COG3203	Outer membrane protein (porin)	M	Outer Membrane	Outer Membrane	Outer Membrane	PREDICTED	1	SEC	SEC	SEC	SEC	3	SEC				SEC		0	0	0	4	0	Outer Membrane	Potential OM	Detected	Detected	Detected
Vpar_0557	ACZ24240.1	D1BLI3	OmpM	COG3203	Outer membrane protein (porin)	M	Outer Membrane	Outer Membrane	Outer Membrane	PREDICTED	1	SEC	SEC	SEC	SEC	3	SEC				SEC		0	0	0	4	0	Outer Membrane	Potential OM	Detected	Detected	Detected
Vpar_0558	ACZ24241.1	D1BLI4	Cof-like hydrolase	COG0561	Hydroxymethylpyrimidine pyrophosphatase and other HAD family phosphatases	HR	Cytoplasmic	Cytoplasmic	Cytoplasmic	No	0	CYT	CYT	CYT	No	0	No						4	0	0	0	0	Cytoplasmic		Detected
Vpar_0559	ACZ24242.1	D1BLI5	Nucleotide-binding protein Vpar_0559	COG1660	RNase adaptor protein for sRNA GlmZ degradation, contains a P-loop ATPase domain	T	Cytoplasmic	Cytoplasmic	Cytoplasmic	No	0	CYT	CYT	CYT	No	0	No						4	0	0	0	0	Cytoplasmic		Detected	Detected
Vpar_0560	ACZ24243.1	D1BLI6	Putative gluconeogenesis factor	COG0391	Archaeal 2-phospho-L-lactate transferase/Bacterial gluconeogenesis factor, CofD/UPF0052 family	HG	Inner Membrane	Inner Membrane	Inner Membrane	No	2	TMH	CYT	TMH	TMH	0	TMH						0	4	0	0	0	Inner Membrane		Detected	Detected
Vpar_0561	ACZ24244.1	D1BLI7	Putative sporulation transcription regulator WhiA	COG1481	DNA-binding transcriptional regulator WhiA, involved in cell division	K	Cytoplasmic	Cytoplasmic	Cytoplasmic	No	0	CYT	CYT	CYT	No	0	No						4	0	0	0	0	Cytoplasmic
Vpar_0562	ACZ24245.1	D1BLI8	Unknown Protein containing DUF1421 domain	COG2268	Uncharacterized membrane protein YqiK, contains Band7/PHB/SPFH domain	S	Extracellular	Unknown	Outer Membrane	No	0	SEC	SEC	SEC	SEC	3	SEC				SEC		0	0	0	1	1	Unclear	Potential OM	Detected	Detected	Detected
Vpar_0563	ACZ24246.1	D1BLI9	Aspartate carbamoyltransferase (EC 2.1.3.2) (Aspartate transcarbamylase)	COG0540	Aspartate carbamoyltransferase, catalytic chain	F	Cytoplasmic	Cytoplasmic	Cytoplasmic	No	0	CYT	CYT	CYT	No	0	No						4	0	0	0	0	Cytoplasmic		Detected	Detected	Detected
Vpar_0564	ACZ24247.1	D1BLJ0	Dihydroorotase (DHOase) (EC 3.5.2.3)	COG0044	Dihydroorotase or related cyclic amidohydrolase	F	Cytoplasmic	Cytoplasmic	Cytoplasmic	No	0	CYT	CYT	CYT	No	0	No						4	0	0	0	0	Cytoplasmic		Detected	Detected	Detected
Vpar_0565	ACZ24248.1	D1BLJ1	Carbamoyl-phosphate synthase small chain (EC 6.3.5.5) (Carbamoyl-phosphate synthetase glutamine chain)	COG0505	Carbamoylphosphate synthase small subunit	EF	Cytoplasmic	Cytoplasmic	Extracellular	No	0	CYT	CYT	CYT	No	0	No						3	0	0	0	1	Cytoplasmic		Detected	Detected
Vpar_0566	ACZ24249.1	D1BLJ2	Carbamoyl-phosphate synthase (glutamine-hydrolyzing) (EC 6.3.5.5)	COG0458	Carbamoylphosphate synthase large subunit	EF	Cytoplasmic	Cytoplasmic	Cytoplasmic	No	0	CYT	CYT	CYT	No	0	SEC						4	0	0	0	0	Cytoplasmic		Detected	Detected	Detected
Vpar_0567	ACZ24250.1	D1BLJ3	Dihydroorotate dehydrogenase B (NAD(+)), electron transfer subunit (Dihydroorotate oxidase B, electron transfer subunit)	COG0543	NAD(P)H-flavin reductase	HC	Cytoplasmic	Cytoplasmic	Unknown	No	0	CYT	CYT	CYT	No	0	No						3	0	0	0	0	Cytoplasmic
Vpar_0568	ACZ24251.1	D1BLJ4	Dihydroorotate dehydrogenase (DHOD) (DHODase) (DHOdehase) (EC 1.3.-.-)	COG0167	Dihydroorotate dehydrogenase	F	Cytoplasmic	Cytoplasmic	Unknown	No	0	CYT	CYT	CYT	No	0	No						3	0	0	0	0	Cytoplasmic		Detected
Vpar_0569	ACZ24252.1	D1BLJ5	Transcriptional regulator, LysR family	COG0583	DNA-binding transcriptional regulator, LysR family	K	Cytoplasmic	Cytoplasmic	Outer Membrane	No	0	CYT	CYT	CYT	No	0	No						3	0	0	1	0	Cytoplasmic		Detected	Detected	Detected
Vpar_0570	ACZ24253.1	D1BLJ6	Uncharacterized protein				Unknown	Cytoplasmic	Periplasmic	No	0	CYT	CYT	CYT	No	0	No						2	0	1	0	0	Unclear
Vpar_0571	ACZ24254.1	D1BLJ7	Uncharacterized protein	COG1739	Putative translation regulator, IMPACT (imprinted ancient) protein family	R	Cytoplasmic	Cytoplasmic	Cytoplasmic	No	0	CYT	CYT	CYT	No	0	No						4	0	0	0	0	Cytoplasmic		Detected	Detected	Detected
Vpar_0572	ACZ24255.1	D1BLJ8	Copper-translocating P-type ATPase	COG2217	Cation transport ATPase	P	Inner Membrane	Inner Membrane	Inner Membrane	No	8	CYT	CYT	TMH	No	0	No						1	4	0	0	0	Inner Membrane		Detected	Detected	Detected
Vpar_0573	ACZ24256.1	D1BLJ9	Uncharacterized protein	COG4720	Uncharacterized membrane protein	S	Inner Membrane	Inner Membrane	Inner Membrane	No	5	TMH	CYT	TMH	TMH	0	TMH						0	5	0	0	0	Inner Membrane
Vpar_0574	ACZ24257.1	D1BLK0	Pyridine nucleotide-disulphide oxidoreductase dimerization region	COG1249	Pyruvate/2-oxoglutarate dehydrogenase complex, dihydrolipoamide dehydrogenase (E3) component or related enzyme	C	Cytoplasmic	Extracellular	Cytoplasmic	No	0	CYT	CYT	CYT	No	0	No	TAT					3	0	0	0	1	Cytoplasmic		Detected	Detected	Detected
Vpar_0575	ACZ24258.1	D1BLK1	UPF0122 protein Vpar_0575	COG2739	Predicted DNA-binding protein YlxM, UPF0122 family	K	Cytoplasmic	Cytoplasmic	Cytoplasmic	No	0	CYT	CYT	CYT	No	0	No						4	0	0	0	0	Cytoplasmic
Vpar_0576	ACZ24259.1	D1BLK2	Signal recognition particle protein (Fifty-four homolog)	COG0541	Signal recognition particle GTPase	U	Inner Membrane	Cytoplasmic	Cytoplasmic	No	0	CYT	CYT	CYT	No	0	No						3	1	0	0	0	Cytoplasmic		Detected	Detected	Detected
Vpar_0577	ACZ24260.1	D1BLK3	30S ribosomal protein S16	COG0228	Ribosomal protein S16	J	Cytoplasmic	Periplasmic	Cytoplasmic	No	0	CYT	CYT	CYT	No	0	No						3	0	1	0	0	Cytoplasmic		Detected	Detected	Detected
Vpar_0578	ACZ24261.1	D1BLK4	UPF0109 protein Vpar_0578	COG1837	Predicted RNA-binding protein YlqC, contains KH domain, UPF0109 family	R	Unknown	Cytoplasmic	Cytoplasmic	No	0	CYT	CYT	CYT	No	0	No						3	0	0	0	0	Cytoplasmic		Detected		Detected
Vpar_0579	ACZ24262.1	D1BLK5	Uncharacterized protein				Cytoplasmic	Cytoplasmic	Cytoplasmic	No	0	CYT	CYT	CYT	No	0	No						4	0	0	0	0	Cytoplasmic		Detected	Detected	Detected
Vpar_0580	ACZ24263.1	D1BLK6	Ribosome maturation factor RimM	COG0806	Ribosomal 30S subunit maturation factor RimM, required for 16S rRNA processing	J	Cytoplasmic	Cytoplasmic	Unknown	No	0	CYT	CYT	CYT	No	0	No						3	0	0	0	0	Cytoplasmic		Detected
Vpar_0581	ACZ24264.1	D1BLK7	tRNA (guanine-N(1)-)-methyltransferase (EC 2.1.1.228) (M1G-methyltransferase) (tRNA [GM37] methyltransferase)	COG0336	tRNA G37 N-methylase TrmD	J	Cytoplasmic	Cytoplasmic	Cytoplasmic	No	0	CYT	CYT	CYT	No	0	No						4	0	0	0	0	Cytoplasmic		Detected
Vpar_0582	ACZ24265.1	D1BLK8	Uncharacterized protein				Cytoplasmic	Unknown	Inner Membrane	No	1	CYT	CYT	TMH	No	0	No						2	1	0	0	0	Unclear
Vpar_0583	ACZ24266.1	D1BLK9	Uncharacterized protein				Unknown	Extracellular	Periplasmic	No	2	CYT	CYT	TMH	SEC	1	SEC						1	0	1	0	1	Unclear
Vpar_0584	ACZ24267.1	D1BLL0	Glutathionylspermidine synthase-like protein	COG0754	Glutathionylspermidine synthase	E	Cytoplasmic	Cytoplasmic	Cytoplasmic	No	0	CYT	CYT	CYT	No	0	No						4	0	0	0	0	Cytoplasmic		Detected	Detected
Vpar_0585	ACZ24268.1	D1BLL1	Uncharacterized protein				Cytoplasmic	Unknown	Inner Membrane	No	1	CYT	CYT	TMH	No	0	No						2	1	0	0	0	Unclear		Detected	Detected
Vpar_0586	ACZ24269.1	D1BLL2	Uncharacterized protein	COG3766	Uncharacterized membrane protein YjfL, UPF0719 family	S	Inner Membrane	Inner Membrane	Inner Membrane	No	4	TMH	CYT	TMH	TMH	0	TMH						0	5	0	0	0	Inner Membrane		Detected
Vpar_0587	ACZ24270.1	D1BLL3	Uncharacterized protein				Unknown	Unknown	Periplasmic	PREDICTED	2	SEC	CYT	TMH	SEC	1	SEC						0	0	1	1	0	Unclear		Detected	Detected	Detected
Vpar_0588	ACZ24271.1	D1BLL4	Uncharacterized protein	COG4752	Uncharacterized protein	S	Unknown	Cytoplasmic	Cytoplasmic	No	0	CYT	CYT	CYT	No	0	No						3	0	0	0	0	Cytoplasmic		Detected
Vpar_0589	ACZ24272.1	D1BLL5	Probable transcriptional regulatory protein Vpar_0589	COG0217	Transcriptional and/or translational regulatory protein YebC/TACO1	KJ	Cytoplasmic	Cytoplasmic	Cytoplasmic	No	0	CYT	CYT	CYT	No	0	No						4	0	0	0	0	Cytoplasmic		Detected	Detected	Detected
Vpar_0590	ACZ24273.1	D1BLL6	Crossover junction endodeoxyribonuclease RuvC (EC 3.1.22.4) (Holliday junction nuclease RuvC) (Holliday junction resolvase RuvC)	COG0817	Holliday junction resolvasome RuvABC endonuclease subunit	L	Cytoplasmic	Cytoplasmic	Cytoplasmic	No	0	CYT	CYT	CYT	No	0	No						4	0	0	0	0	Cytoplasmic
Vpar_0591	ACZ24274.1	D1BLL7	Holliday junction ATP-dependent DNA helicase RuvA (EC 3.6.4.12)	COG0632	Holliday junction resolvasome RuvABC DNA-binding subunit	L	Cytoplasmic	Cytoplasmic	Inner Membrane	No	0	CYT	CYT	CYT	No	0	No						3	1	0	0	0	Cytoplasmic		Detected	Detected
Vpar_0592	ACZ24275.1	D1BLL8	Holliday junction ATP-dependent DNA helicase RuvB (EC 3.6.4.12)	COG2255	Holliday junction resolvasome RuvABC, ATP-dependent DNA helicase subunit	L	Cytoplasmic	Cytoplasmic	Cytoplasmic	No	0	CYT	CYT	CYT	No	0	No						4	0	0	0	0	Cytoplasmic		Detected	Detected	Detected
Vpar_0593	ACZ24276.1	D1BLL9	SpoIID/LytB domain protein	COG2385	Peptidoglycan hydrolase (amidase) enhancer domain	M	Extracellular	Extracellular	Extracellular	No	1	SEC	SEC	SEC	SEC	3	SEC				SEC		0	0	0	0	3	Secreted	Potential OM	Detected	Detected	Detected
Vpar_0594	ACZ24277.1	D1BLM0	S-adenosylmethionine:tRNA ribosyltransferase-isomerase (EC 2.4.99.17) (Queuosine biosynthesis protein QueA)	COG0809	S-adenosylmethionine:tRNA-ribosyltransferase-isomerase (queuine synthetase)	J	Cytoplasmic	Cytoplasmic	Cytoplasmic	No	0	CYT	CYT	CYT	No	0	No						4	0	0	0	0	Cytoplasmic		Detected	Detected
Vpar_0595	ACZ24278.1	D1BLM1	Queuine tRNA-ribosyltransferase (EC 2.4.2.29) (Guanine insertion enzyme) (tRNA-guanine transglycosylase)	COG0343	Queuine/archaeosine tRNA-ribosyltransferase	J	Cytoplasmic	Cytoplasmic	Cytoplasmic	No	0	CYT	CYT	CYT	No	0	No						4	0	0	0	0	Cytoplasmic		Detected	Detected	Detected
Vpar_0596	ACZ24279.1	D1BLM2	Preprotein translocase, YajC subunit	COG1862	Preprotein translocase subunit YajC	U	Inner Membrane	Unknown	Inner Membrane	No	1	CYT	CYT	TMH	No	0	TMH						1	2	0	0	0	Unclear		Detected	Detected	Detected
Vpar_0597	ACZ24280.1	D1BLM3	5-formyltetrahydrofolate cyclo-ligase (EC 6.3.3.2)	COG0212	5-formyltetrahydrofolate cyclo-ligase	H	Cytoplasmic	Cytoplasmic	Cytoplasmic	No	0	CYT	CYT	CYT	No	0	No						4	0	0	0	0	Cytoplasmic		Detected
Vpar_0598	ACZ24281.1	D1BLM4	Protein translocase subunit SecD	COG0342	Preprotein translocase subunit SecD	U	Inner Membrane	Inner Membrane	Inner Membrane	No	6	LIP	CYT	TMH	TMH	0	TMH						0	4	0	0	0	Inner Membrane		Detected	Detected	Detected
Vpar_0599	ACZ24282.1	D1BLM5	Protein-export membrane protein SecF	COG0341	Preprotein translocase subunit SecF	U	Inner Membrane	Inner Membrane	Inner Membrane	No	6	CYT	CYT	TMH	TMH	0	TMH						1	4	0	0	0	Inner Membrane		Detected	Detected
Vpar_0600	ACZ24283.1	D1BLM6	Major facilitator superfamily MFS_1	COG2814	Predicted arabinose efflux permease, MFS family	G	Inner Membrane	Inner Membrane	Inner Membrane	No	11	TMH	CYT	TMH	No	0	TMH						0	5	0	0	0	Inner Membrane
Vpar_0601	ACZ24284.1	D1BLM7	TOBE domain protein	COG3585	Molybdopterin-binding protein	H	Unknown	Cytoplasmic	Unknown	No	0	CYT	CYT	CYT	No	0	No						2	0	0	0	0	Unclear		Detected		Detected
Vpar_0602	ACZ24285.1	D1BLM8	PepSY-associated TM helix domain protein	COG3182	Uncharacterized iron-regulated membrane protein	S	Inner Membrane	Inner Membrane	Inner Membrane	No	7	TMH	CYT	TMH	TMH	0	SEC						0	5	0	0	0	Inner Membrane		Detected	Detected
Vpar_0603	ACZ24286.1	D1BLM9	Na(+)/H(+) antiporter NhaA (Sodium/proton antiporter NhaA)	COG3004	Na+/H+ antiporter NhaA	CP	Inner Membrane	Inner Membrane	Inner Membrane	No	10	TMH	CYT	TMH	SEC	1	SEC						0	5	0	0	0	Inner Membrane
Vpar_0604	ACZ24287.1	D1BLN0	Na(+)/H(+) antiporter NhaA (Sodium/proton antiporter NhaA)	COG3004	Na+/H+ antiporter NhaA	CP	Inner Membrane	Inner Membrane	Inner Membrane	No	10	TMH	CYT	TMH	SEC	1	SEC						0	5	0	0	0	Inner Membrane			Detected
Vpar_0605	ACZ24288.1	D1BLN1	Peptidoglycan binding protein	COG3409	Peptidoglycan-binding (PGRP) domain of peptidoglycan hydrolases	M	Unknown	Periplasmic	Extracellular	No	1	SEC	SEC	SEC	SEC	3	SEC				SEC		0	0	1	0	1	Unclear	Potential OM	Detected	Detected	Detected
Vpar_0606	ACZ24289.1	D1BLN2	Purine operon repressor, PurR	COG0503	Adenine/guanine phosphoribosyltransferase or related PRPP-binding protein	F	Cytoplasmic	Cytoplasmic	Cytoplasmic	No	0	CYT	CYT	CYT	No	0	No						4	0	0	0	0	Cytoplasmic		Detected	Detected	Detected
Vpar_0607	ACZ24290.1	D1BLN3	Bifunctional protein GlmU	COG1207	Bifunctional protein GlmU, N-acetylglucosamine-1-phosphate-uridyltransferase/glucosamine-1-phosphate-acetyltransferase	M	Cytoplasmic	Cytoplasmic	Cytoplasmic	No	0	CYT	CYT	CYT	No	0	No						4	0	0	0	0	Cytoplasmic		Detected	Detected	Detected
Vpar_0608	ACZ24291.1	D1BLN4	Ribose-phosphate pyrophosphokinase (RPPK) (EC 2.7.6.1) (5-phospho-D-ribosyl alpha-1-diphosphate) (Phosphoribosyl diphosphate synthase) (Phosphoribosyl pyrophosphate synthase)	COG0462	Phosphoribosylpyrophosphate synthetase	FE	Cytoplasmic	Cytoplasmic	Cytoplasmic	No	0	CYT	CYT	CYT	No	0	No						4	0	0	0	0	Cytoplasmic		Detected	Detected	Detected
Vpar_0609	ACZ24292.1	D1BLN5	Peptidyl-tRNA hydrolase (PTH) (EC 3.1.1.29)	COG0193	Peptidyl-tRNA hydrolase	J	Cytoplasmic	Cytoplasmic	Cytoplasmic	No	0	CYT	CYT	CYT	No	0	No						4	0	0	0	0	Cytoplasmic		Detected		Detected
Vpar_0610	ACZ24293.1	D1BLN6	Orn/Lys/Arg decarboxylase major region	COG1982	Arginine/lysine/ornithine decarboxylase	E	Cytoplasmic	Cytoplasmic	Cytoplasmic	No	0	CYT	CYT	CYT	No	0	No						4	0	0	0	0	Cytoplasmic		Detected	Detected	Detected
Vpar_0611	ACZ24294.1	D1BLN7	Thymidylate kinase (EC 2.7.4.9) (dTMP kinase)	COG0125	Thymidylate kinase	F	Cytoplasmic	Cytoplasmic	Cytoplasmic	No	0	CYT	CYT	CYT	No	0	No						4	0	0	0	0	Cytoplasmic		Detected	Detected	Detected
Vpar_0612	ACZ24295.1	D1BLN8	DNA polymerase III gamma/tau subunits-like protein	COG0470	DNA polymerase III, delta prime subunit	L	Cytoplasmic	Cytoplasmic	Cytoplasmic	No	0	CYT	CYT	CYT	No	0	No						4	0	0	0	0	Cytoplasmic		Detected	Detected
Vpar_0613	ACZ24296.1	D1BLN9	PSP1 domain protein	COG1774	Cell fate regulator YaaT, PSP1 superfamily (controls sporulation, competence, biofilm development)	T	Cytoplasmic	Cytoplasmic	Cytoplasmic	No	0	CYT	CYT	CYT	No	0	No						4	0	0	0	0	Cytoplasmic		Detected	Detected	Detected
Vpar_0614	ACZ24297.1	D1BLP0	Methyltransferase small	COG4123	tRNA1(Val) A37 N6-methylase TrmN6	J	Cytoplasmic	Cytoplasmic	Cytoplasmic	No	0	CYT	CYT	CYT	TMH	0	No						4	0	0	0	0	Cytoplasmic
Vpar_0615	ACZ24298.1	D1BLP1	Ribosomal RNA small subunit methyltransferase I (EC 2.1.1.198) (16S rRNA 2'-O-ribose C1402 methyltransferase) (rRNA (cytidine-2'-O-)-methyltransferase RsmI)	COG0313	16S rRNA C1402 (ribose-2'-O) methylase RsmI	J	Cytoplasmic	Cytoplasmic	Cytoplasmic	No	0	CYT	CYT	CYT	No	0	No						4	0	0	0	0	Cytoplasmic		Detected	Detected	Detected
Vpar_0616	ACZ24299.1	D1BLP2	Methionine--tRNA ligase (EC 6.1.1.10) (Methionyl-tRNA synthetase)	COG0073	tRNA-binding EMAP/Myf domain	J	Cytoplasmic	Cytoplasmic	Inner Membrane	No	0	CYT	CYT	CYT	No	0	No						3	1	0	0	0	Cytoplasmic		Detected	Detected	Detected
Vpar_0617	ACZ24300.1	D1BLP3	Hydrolase, TatD family	COG0084	Tat protein secretion system quality control protein TatD (DNase activity)	N	Cytoplasmic	Cytoplasmic	Cytoplasmic	No	0	CYT	CYT	CYT	No	0	No						4	0	0	0	0	Cytoplasmic		Detected		Detected
Vpar_0618	ACZ24301.1	D1BLP4	Ppx/GppA phosphatase	COG0248	Exopolyphosphatase/pppGpp-phosphohydrolase	FTP	Cytoplasmic	Cytoplasmic	Cytoplasmic	No	0	CYT	CYT	CYT	No	0	No						4	0	0	0	0	Cytoplasmic		Detected
Vpar_0619	ACZ24302.1	D1BLP5	Exopolyphosphatase-like protein	COG0248	Exopolyphosphatase/pppGpp-phosphohydrolase	FTP	Cytoplasmic	Cytoplasmic	Cytoplasmic	No	0	CYT	CYT	CYT	No	0	No						4	0	0	0	0	Cytoplasmic		Detected	Detected
Vpar_0620	ACZ24303.1	D1BLP6	Polyphosphate kinase (EC 2.7.4.1) (ATP-polyphosphate phosphotransferase) (Polyphosphoric acid kinase)	COG0855	Polyphosphate kinase	P	Inner Membrane	Cytoplasmic	Cytoplasmic	No	0	CYT	CYT	CYT	No	0	No						3	1	0	0	0	Cytoplasmic		Detected	Detected
Vpar_0621	ACZ24304.1	D1BLP7	3D domain protein	COG3584	3D (Asp-Asp-Asp) domain	S	Unknown	Unknown	Outer Membrane	No	1	SEC	CYT	TMH	SEC	1	SEC						0	0	0	1	0	Unclear		Detected		Detected
Vpar_0622	ACZ24305.1	D1BLP8	Peptide methionine sulfoxide reductase MsrA (Protein-methionine-S-oxide reductase) (EC 1.8.4.11) (Peptide-methionine (S)-S-oxide reductase)	COG0225	Peptide methionine sulfoxide reductase MsrA	O	Cytoplasmic	Cytoplasmic	Cytoplasmic	No	0	CYT	CYT	CYT	No	0	No						4	0	0	0	0	Cytoplasmic
Vpar_0623	ACZ24306.1	D1BLP9	Methionine synthase vitamin-B12 independent	COG0620	Methionine synthase II (cobalamin-independent)	E	Cytoplasmic	Cytoplasmic	Cytoplasmic	No	0	CYT	CYT	CYT	No	0	No						4	0	0	0	0	Cytoplasmic		Detected	Detected	Detected
Vpar_0624	ACZ24307.1	D1BLQ0	Transcriptional regulator, MarR family	COG0583	DNA-binding transcriptional regulator, LysR family	K	Cytoplasmic	Cytoplasmic	Cytoplasmic	No	0	CYT	CYT	CYT	No	0	No						4	0	0	0	0	Cytoplasmic		Detected	Detected	Detected
Vpar_0625	ACZ24308.1	D1BLQ1	Ribonuclease M5 (EC 3.1.26.8) (RNase M5) (Ribosomal RNA terminal maturase M5)	COG1658	5S rRNA maturation endonuclease (Ribonuclease M5), contains TOPRIM domain	J	Cytoplasmic	Cytoplasmic	Cytoplasmic	No	0	CYT	CYT	CYT	No	0	No						4	0	0	0	0	Cytoplasmic
Vpar_0626	ACZ24309.1	D1BLQ2	Ribosomal RNA small subunit methyltransferase A (EC 2.1.1.182) (16S rRNA (adenine(1518)-N(6)/adenine(1519)-N(6))-dimethyltransferase) (16S rRNA dimethyladenosine transferase) (16S rRNA dimethylase) (S-adenosylmethionine-6-N', N'-adenosyl(rRNA) dimethyltransferase)	COG0030	16S rRNA A1518 and A1519 N6-dimethyltransferase RsmA/KsgA/DIM1 (may also have DNA glycosylase/AP lyase activity)	J	Cytoplasmic	Cytoplasmic	Cytoplasmic	No	0	CYT	CYT	CYT	No	0	No						4	0	0	0	0	Cytoplasmic		Detected		Detected
Vpar_0627	ACZ24310.1	D1BLQ3	Sodium/glutamate symporter	COG0786	Na+/glutamate symporter	E	Inner Membrane	Inner Membrane	Inner Membrane	No	12	TMH	CYT	TMH	No	0	TMH						0	5	0	0	0	Inner Membrane		Detected
Vpar_0628	ACZ24311.1	D1BLQ4	Peptide chain release factor 3 (RF-3)	COG4108	Peptide chain release factor RF-3	J	Cytoplasmic	Cytoplasmic	Cytoplasmic	No	0	CYT	CYT	CYT	No	0	No						4	0	0	0	0	Cytoplasmic		Detected	Detected	Detected
Vpar_0629	ACZ24312.1	D1BLQ5	DNA topoisomerase (EC 5.99.1.2)	COG0550	DNA topoisomerase IA	L	Cytoplasmic	Unknown	Cytoplasmic	No	0	CYT	CYT	CYT	No	0	No						3	0	0	0	0	Cytoplasmic		Detected	Detected	Detected
Vpar_0630	ACZ24313.1	D1BLQ6	DEAD/DEAH box helicase domain protein	COG0513	Superfamily II DNA and RNA helicase	L	Cytoplasmic	Cytoplasmic	Cytoplasmic	No	0	CYT	CYT	CYT	No	0	No						4	0	0	0	0	Cytoplasmic		Detected	Detected	Detected
Vpar_0631	ACZ24314.1	D1BLQ7	FeoA family protein	COG1918	Fe2+ transport system protein FeoA	P	Unknown	Cytoplasmic	Cytoplasmic	No	0	CYT	CYT	CYT	No	0	No						3	0	0	0	0	Cytoplasmic		Detected		Detected
Vpar_0632	ACZ24315.1	D1BLQ8	Ferrous iron transport protein B	COG0370	Fe2+ transport system protein B	P	Inner Membrane	Inner Membrane	Inner Membrane	No	7	CYT	CYT	TMH	No	0	No						1	4	0	0	0	Inner Membrane		Detected	Detected	Detected
Vpar_0633	ACZ24316.1	D1BLQ9	Uncharacterized protein				Unknown	Unknown	Inner Membrane	No	1	CYT	CYT	SEC	No	1	SEC						1	1	0	0	0	Unclear
Vpar_0634	ACZ24317.1	D1BLR0	Uncharacterized protein				Unknown	Cytoplasmic	Cytoplasmic	No	0	CYT	CYT	TMH	SEC	1	SEC						3	0	0	0	0	Cytoplasmic		Detected	Detected	Detected
Vpar_0635	ACZ24318.1	D1BLR1	Heavy metal translocating P-type ATPase	COG2217	Cation transport ATPase	P	Inner Membrane	Cytoplasmic	Cytoplasmic	No	0	CYT	CYT	TMH	No	0	No						3	1	0	0	0	Cytoplasmic		Detected	Detected	Detected
Vpar_0636	ACZ24319.1	D1BLR2	Uncharacterized protein				Inner Membrane	Inner Membrane	Inner Membrane	No	4	TMH	CYT	TMH	TMH	0	TMH						0	5	0	0	0	Inner Membrane
Vpar_0637	ACZ24320.1	D1BLR3	Uncharacterized protein				Inner Membrane	Inner Membrane	Inner Membrane	No	8	TMH	CYT	SEC	TMH	1	TMH						0	5	0	0	0	Inner Membrane
Vpar_0638	ACZ24321.1	D1BLR4	Membrane protein-like protein	COG4684	Uncharacterized membrane protein	S	Inner Membrane	Inner Membrane	Inner Membrane	No	4	CYT	CYT	TMH	TMH	0	TMH						1	4	0	0	0	Inner Membrane		Detected	Detected
Vpar_0639	ACZ24322.1	D1BLR5	Uncharacterized protein				Unknown	Unknown	Unknown	No	0	CYT	CYT	CYT	No	0	No						1	0	0	0	0	Unclear
Vpar_0640	ACZ24323.1	D1BLR6	Radical SAM domain protein	COG0641	Sulfatase maturation enzyme AslB, radical SAM superfamily	O	Cytoplasmic	Cytoplasmic	Cytoplasmic	No	0	CYT	CYT	CYT	No	0	No						4	0	0	0	0	Cytoplasmic		Detected	Detected
Vpar_0641	ACZ24324.1	D1BLR7	(NiFe) hydrogenase maturation protein HypF	COG0068	Hydrogenase maturation factor HypF (carbamoyltransferase)	O	Cytoplasmic	Cytoplasmic	Cytoplasmic	No	0	CYT	CYT	CYT	No	0	No						4	0	0	0	0	Cytoplasmic		Detected	Detected
Vpar_0642	ACZ24325.1	D1BLR8	Hydrogenase assembly chaperone hypC/hupF	COG0298	Hydrogenase maturation factor	O	Unknown	Cytoplasmic	Cytoplasmic	No	0	CYT	CYT	CYT	No	0	No						3	0	0	0	0	Cytoplasmic
Vpar_0643	ACZ24326.1	D1BLR9	Hydrogenase formation HypD protein	COG0409	Hydrogenase maturation factor	O	Cytoplasmic	Cytoplasmic	Cytoplasmic	No	1	CYT	CYT	TMH	No	0	No						4	0	0	0	0	Cytoplasmic		Detected	Detected
Vpar_0644	ACZ24327.1	D1BLS0	Hydrogenase expression/formation protein HypE	COG0309	Hydrogenase maturation factor	O	Cytoplasmic	Cytoplasmic	Cytoplasmic	No	0	CYT	CYT	CYT	No	0	No						4	0	0	0	0	Cytoplasmic		Detected	Detected	Detected
Vpar_0645	ACZ24328.1	D1BLS1	Uncharacterized protein				Unknown	Unknown	Periplasmic	No	1	SEC	SEC	SEC	SEC	3	SEC	TAT			SEC		0	0	1	0	0	Unclear	Potential OM	Detected	Detected	Detected
Vpar_0646	ACZ24329.1	D1BLS2	Uncharacterized protein				Unknown	Outer Membrane	Periplasmic	No	0	SEC	SEC	SEC	SEC	3	SEC				SEC		0	0	1	1	0	Unclear	Potential OM	Detected	Detected	Detected
Vpar_0647	ACZ24330.1	D1BLS3	LptD	COG1452	LPS assembly outer membrane protein LptD (organic solvent tolerance protein OstA)	M	Outer Membrane	Outer Membrane	Outer Membrane	PREDICTED	0	SEC	SEC	SEC	SEC	3	SEC				SEC		0	0	0	4	0	Outer Membrane	Potential OM	Detected	Detected	Detected
Vpar_0648	ACZ24331.1	D1BLS4	UTP--glucose-1-phosphate uridylyltransferase (EC 2.7.7.9) (UDP-glucose pyrophosphorylase)	COG1210	UTP-glucose-1-phosphate uridylyltransferase	M	Cytoplasmic	Cytoplasmic	Cytoplasmic	No	0	CYT	CYT	SEC	No	1	SEC						4	0	0	0	0	Cytoplasmic		Detected	Detected	Detected
Vpar_0649	ACZ24332.1	D1BLS5	Uncharacterized protein				Cytoplasmic	Cytoplasmic	Cytoplasmic	No	0	CYT	CYT	CYT	No	0	No						4	0	0	0	0	Cytoplasmic		Detected	Detected
Vpar_0650	ACZ24333.1	D1BLS6	BioY protein	COG1268	Biotin transporter BioY	H	Inner Membrane	Inner Membrane	Inner Membrane	No	6	TMH	CYT	SEC	TMH	1	SEC						0	5	0	0	0	Inner Membrane
Vpar_0651	ACZ24334.1	D1BLS7	Acetyl-CoA acetyltransferase	COG0183	Acetyl-CoA acetyltransferase	I	Cytoplasmic	Cytoplasmic	Inner Membrane	No	0	CYT	CYT	CYT	No	0	No						3	1	0	0	0	Cytoplasmic		Detected	Detected
Vpar_0652	ACZ24335.1	D1BLS8	AMP-dependent synthetase and ligase	COG0318	Acyl-CoA synthetase (AMP-forming)/AMP-acid ligase II	IQ	Cytoplasmic	Cytoplasmic	Cytoplasmic	No	0	CYT	CYT	CYT	No	0	No						4	0	0	0	0	Cytoplasmic		Detected	Detected
Vpar_0653	ACZ24336.1	D1BLS9	Uncharacterized protein	COG3081	Nucleoid-associated protein YejK (function unknown)	S	Cytoplasmic	Cytoplasmic	Cytoplasmic	No	0	CYT	CYT	CYT	No	0	No						4	0	0	0	0	Cytoplasmic		Detected	Detected
Vpar_0654	ACZ24337.1	D1BLT0	Cys-tRNA(Pro)/Cys-tRNA(Cys) deacylase (EC 4.2.-.-)	COG2606	Cys-tRNA(Pro) deacylase, prolyl-tRNA editing enzyme YbaK/EbsC	J	Cytoplasmic	Cytoplasmic	Cytoplasmic	No	0	CYT	CYT	CYT	No	0	No						4	0	0	0	0	Cytoplasmic		Detected		Detected
Vpar_0655	ACZ24338.1	D1BLT1	Ribonuclease H	COG0328	Ribonuclease HI	L	Unknown	Outer Membrane	Cytoplasmic	No	0	CYT	CYT	CYT	No	0	No						2	0	0	1	0	Unclear		Detected
Vpar_0656	ACZ24339.1	D1BLT2	NAD-dependent epimerase/dehydratase	COG1087	UDP-glucose 4-epimerase	M	Cytoplasmic	Cytoplasmic	Cytoplasmic	No	0	CYT	CYT	CYT	No	0	No						4	0	0	0	0	Cytoplasmic		Detected	Detected	Detected
Vpar_0657	ACZ24340.1	D1BLT3	Uncharacterized protein	COG3326	Uncharacterized membrane protein YsdA, DUF1294 family	S	Inner Membrane	Inner Membrane	Inner Membrane	No	3	TMH	CYT	TMH	TMH	0	TMH						0	5	0	0	0	Inner Membrane
Vpar_0658	ACZ24341.1	D1BLT4	Glucose-6-phosphate isomerase (EC 5.3.1.9)	COG0166	Glucose-6-phosphate isomerase	G	Cytoplasmic	Cytoplasmic	Cytoplasmic	No	0	CYT	CYT	CYT	No	0	No						4	0	0	0	0	Cytoplasmic		Detected	Detected	Detected
Vpar_0659	ACZ24342.1	D1BLT5	UDP-glucose 4-epimerase	COG1087	UDP-glucose 4-epimerase	M	Cytoplasmic	Cytoplasmic	Unknown	No	0	CYT	CYT	CYT	No	0	SEC						3	0	0	0	0	Cytoplasmic		Detected	Detected	Detected
Vpar_0660	ACZ24343.1	D1BLT6	Uncharacterized protein				Cytoplasmic	Cytoplasmic	Inner Membrane	No	1	CYT	CYT	TMH	TMH	0	TMH						3	1	0	0	0	Cytoplasmic
Vpar_0661	ACZ24344.1	D1BLT7	Type II and III secretion system protein	COG1450	Type II secretory pathway component GspD/PulD (secretin)	U	Outer Membrane	Cytoplasmic	Inner Membrane	No	1	CYT	CYT	TMH	TMH	0	TMH						2	1	0	1	0	Unclear
Vpar_0662	ACZ24345.1	D1BLT8	ABC transporter related protein	COG0488	ATPase components of ABC transporters with duplicated ATPase domains	R	Cytoplasmic	Cytoplasmic	Cytoplasmic	No	0	CYT	CYT	CYT	No	0	No						4	0	0	0	0	Cytoplasmic		Detected	Detected
Vpar_0663	ACZ24346.1	D1BLT9	Extracellular ligand-binding receptor	COG0683	ABC-type branched-chain amino acid transport system, periplasmic component	E	Periplasmic	Periplasmic	Periplasmic	No	0	LIP	SEC	SEC	LIP	3	SEC				SEC	LIP	0	0	3	0	0	Periplasmic		Detected	Detected	Detected
Vpar_0664	ACZ24347.1	D1BLU0	Inner-membrane translocator	COG0559	Branched-chain amino acid ABC-type transport system, permease component	E	Inner Membrane	Inner Membrane	Inner Membrane	No	8	TMH	CYT	TMH	TMH	0	TMH						0	5	0	0	0	Inner Membrane
Vpar_0665	ACZ24348.1	D1BLU1	Inner-membrane translocator	COG4177	ABC-type branched-chain amino acid transport system, permease component	E	Inner Membrane	Inner Membrane	Inner Membrane	No	7	TMH	CYT	TMH	TMH	0	TMH						0	5	0	0	0	Inner Membrane		Detected	Detected
Vpar_0666	ACZ24349.1	D1BLU2	ABC transporter related protein	COG0411	ABC-type branched-chain amino acid transport system, ATPase component	E	Inner Membrane	Cytoplasmic	Cytoplasmic	No	0	CYT	CYT	CYT	TMH	0	No						3	1	0	0	0	Cytoplasmic		Detected	Detected	Detected
Vpar_0667	ACZ24350.1	D1BLU3	ABC transporter related protein	COG0410	ABC-type branched-chain amino acid transport system, ATPase component	E	Unknown	Cytoplasmic	Unknown	No	0	CYT	CYT	CYT	No	0	No						2	0	0	0	0	Unclear		Detected	Detected	Detected
Vpar_0668	ACZ24351.1	D1BLU4	Polysaccharide export protein	COG1596	Periplasmic protein involved in polysaccharide export, contains SLBB domain of the beta-grasp fold	M	Unknown	Periplasmic	Periplasmic	PREDICTED	0	SEC	SEC	SEC	SEC	3	SEC				SEC		0	0	2	1	0	Periplasmic
Vpar_0669	ACZ24352.1	D1BLU5	Polysaccharide biosynthesis protein CapD	COG1086	NDP-sugar epimerase, includes UDP-GlcNAc-inverting 4,6-dehydratase FlaA1 and capsular polysaccharide biosynthesis protein EpsC	MO	Inner Membrane	Inner Membrane	Inner Membrane	No	3	TMH	CYT	TMH	TMH	0	TMH						0	5	0	0	0	Inner Membrane			Detected
Vpar_0670	ACZ24353.1	D1BLU6	Lipopolysaccharide biosynthesis protein	COG3206	Uncharacterized protein involved in exopolysaccharide biosynthesis	M	Unknown	Unknown	Inner Membrane	No	2	CYT	CYT	TMH	TMH	0	TMH						1	1	0	0	0	Unclear			Detected
Vpar_0671	ACZ24354.1	D1BLU7	Capsular exopolysaccharide family	COG0489	Chromosome partitioning ATPase, Mrp family, contains Fe-S cluster	D	Inner Membrane	Cytoplasmic	Cytoplasmic	No	0	CYT	CYT	CYT	No	0	No						3	1	0	0	0	Cytoplasmic
Vpar_0672	ACZ24355.1	D1BLU8	DegT/DnrJ/EryC1/StrS aminotransferase	COG0399	dTDP-4-amino-4,6-dideoxygalactose transaminase	M	Cytoplasmic	Cytoplasmic	Cytoplasmic	No	0	CYT	CYT	CYT	No	0	No						4	0	0	0	0	Cytoplasmic		Detected	Detected	Detected
Vpar_0673	ACZ24356.1	D1BLU9	Sugar transferase	COG2148	Sugar transferase involved in LPS biosynthesis (colanic, teichoic acid)	M	Inner Membrane	Inner Membrane	Inner Membrane	No	1	CYT	CYT	TMH	TMH	0	TMH						1	3	0	0	0	Inner Membrane			Detected
Vpar_0674	ACZ24357.1	D1BLV0	LicD family protein	COG3475	Phosphorylcholine metabolism protein LicD	I	Cytoplasmic	Cytoplasmic	Cytoplasmic	No	0	CYT	CYT	CYT	No	0	No						4	0	0	0	0	Cytoplasmic			Detected
Vpar_0675	ACZ24358.1	D1BLV1	2-C-methyl-D-erythritol 4-phosphate cytidylyltransferase (EC 2.7.7.60) (4-diphosphocytidyl-2C-methyl-D-erythritol synthase) (MEP cytidylyltransferase)	COG1211	2-C-methyl-D-erythritol 4-phosphate cytidylyltransferase	I	Cytoplasmic	Cytoplasmic	Cytoplasmic	No	0	CYT	CYT	SEC	No	1	No						4	0	0	0	0	Cytoplasmic
Vpar_0676	ACZ24359.1	D1BLV2	NAD-dependent epimerase/dehydratase	COG0451	Nucleoside-diphosphate-sugar epimerase	M	Cytoplasmic	Cytoplasmic	Cytoplasmic	No	0	CYT	CYT	TMH	TMH	0	TMH						4	0	0	0	0	Cytoplasmic
Vpar_0677	ACZ24360.1	D1BLV3	Glycosyl transferase group 1	COG0438	Glycosyltransferase involved in cell wall bisynthesis	M	Cytoplasmic	Cytoplasmic	Cytoplasmic	No	0	CYT	CYT	TMH	No	0	No						4	0	0	0	0	Cytoplasmic		Detected	Detected
Vpar_0678	ACZ24361.1	D1BLV4	O-antigen polymerase	COG3307	O-antigen ligase	M	Inner Membrane	Inner Membrane	Inner Membrane	No	12	TMH	CYT	TMH	TMH	0	TMH						0	5	0	0	0	Inner Membrane
Vpar_0679	ACZ24362.1	D1BLV5	Uncharacterized protein	COG2182	Maltose-binding periplasmic protein MalE	G	Cytoplasmic	Cytoplasmic	Cytoplasmic	No	0	CYT	CYT	CYT	No	0	No						4	0	0	0	0	Cytoplasmic			Detected
Vpar_0680	ACZ24363.1	D1BLV6	Poly-gamma-glutamate synthesis protein	COG2843	Poly-gamma-glutamate biosynthesis protein CapA/YwtB (capsule formation), metallophosphatase superfamily	M	Inner Membrane	Cytoplasmic	Cytoplasmic	No	0	CYT	CYT	CYT	No	0	No						3	1	0	0	0	Cytoplasmic		Detected	Detected
Vpar_0681	ACZ24364.1	D1BLV7	Polysaccharide biosynthesis protein	COG2244	Membrane protein involved in the export of O-antigen and teichoic acid	M	Inner Membrane	Inner Membrane	Inner Membrane	No	13	CYT	CYT	TMH	TMH	0	TMH						1	4	0	0	0	Inner Membrane
Vpar_0682	ACZ24365.1	D1BLV8	NAD-dependent epimerase/dehydratase	COG0451	Nucleoside-diphosphate-sugar epimerase	M	Cytoplasmic	Outer Membrane	Cytoplasmic	No	1	CYT	CYT	TMH	TMH	0	SEC						3	0	0	1	0	Cytoplasmic		Detected	Detected
Vpar_0683	ACZ24366.1	D1BLV9	Nucleotide sugar dehydrogenase	COG1004	UDP-glucose 6-dehydrogenase	M	Cytoplasmic	Unknown	Cytoplasmic	No	0	CYT	CYT	CYT	No	0	SEC						3	0	0	0	0	Cytoplasmic		Detected	Detected	Detected
Vpar_0684	ACZ24367.1	D1BLW0	VanZ family protein	COG5652	VanZ like family protein (function unknown)	S	Inner Membrane	Inner Membrane	Inner Membrane	No	4	TMH	CYT	SEC	TMH	1	TMH						0	5	0	0	0	Inner Membrane
Vpar_0685	ACZ24368.1	D1BLW1	Capsular polysaccharide biosynthesis protein-like protein	COG4464	Tyrosine-protein phosphatase YwqE	T	Unknown	Cytoplasmic	Cytoplasmic	No	0	CYT	CYT	CYT	No	0	No						3	0	0	0	0	Cytoplasmic
Vpar_0686	ACZ24369.1	D1BLW2	Anaerobic ribonucleoside-triphosphate reductase	COG1328	Anaerobic ribonucleoside-triphosphate reductase	F	Cytoplasmic	Cytoplasmic	Cytoplasmic	No	0	CYT	CYT	CYT	No	0	No						4	0	0	0	0	Cytoplasmic		Detected	Detected	Detected
Vpar_0687	ACZ24370.1	D1BLW3	Anaerobic ribonucleoside-triphosphate reductase-activating protein (EC 1.97.1.-)	COG0602	Organic radical activating enzyme	R	Cytoplasmic	Cytoplasmic	Cytoplasmic	No	0	CYT	CYT	CYT	No	0	No						4	0	0	0	0	Cytoplasmic		Detected	Detected	Detected
Vpar_0688	ACZ24371.1	D1BLW4	Chloride channel core	COG0038	H+/Cl- antiporter ClcA	P	Inner Membrane	Inner Membrane	Inner Membrane	No	9	TMH	CYT	TMH	TMH	0	TMH						0	5	0	0	0	Inner Membrane
Vpar_0689	ACZ24372.1	D1BLW5	Transferase hexapeptide repeat family protein	COG0663	Carbonic anhydrase or acetyltransferase, isoleucine patch superfamily	R	Cytoplasmic	Cytoplasmic	Cytoplasmic	No	0	CYT	CYT	CYT	No	0	No						4	0	0	0	0	Cytoplasmic		Detected		Detected
Vpar_0690	ACZ24373.1	D1BLW6	2-nitropropane dioxygenase NPD	COG2070	NAD(P)H-dependent flavin oxidoreductase YrpB, nitropropane dioxygenase family	R	Cytoplasmic	Cytoplasmic	Cytoplasmic	No	0	CYT	CYT	CYT	No	0	No						4	0	0	0	0	Cytoplasmic		Detected	Detected	Detected
Vpar_0691	ACZ24374.1	D1BLW7	Rubredoxin-type Fe(Cys)4 protein	COG1773	Rubredoxin	C	Cytoplasmic	Cytoplasmic	Unknown	No	0	CYT	CYT	CYT	No	0	No						3	0	0	0	0	Cytoplasmic		Detected
Vpar_0692	ACZ24375.1	D1BLW8	Uncharacterized protein	COG1399	Uncharacterized metal-binding protein YceD, DUF177 family	S	Cytoplasmic	Cytoplasmic	Cytoplasmic	No	0	CYT	CYT	CYT	No	0	No						4	0	0	0	0	Cytoplasmic		Detected
Vpar_0693	ACZ24376.1	D1BLW9	50S ribosomal protein L32	COG0333	Ribosomal protein L32	J	Cytoplasmic	Cytoplasmic	Unknown	No	0	CYT	CYT	CYT	No	0	No						3	0	0	0	0	Cytoplasmic		Detected
Vpar_0694	ACZ24377.1	D1BLX0	Fatty acid biosynthesis transcriptional regulator	COG1349	DNA-binding transcriptional regulator of sugar metabolism, DeoR/GlpR family	KG	Cytoplasmic	Cytoplasmic	Cytoplasmic	No	0	CYT	CYT	CYT	No	0	No						4	0	0	0	0	Cytoplasmic		Detected	Detected	Detected
Vpar_0695	ACZ24378.1	D1BLX1	Phosphate acyltransferase (EC 2.3.1.n2) (Acyl-ACP phosphotransacylase) (Acyl-[acyl-carrier-protein]--phosphate acyltransferase) (Phosphate-acyl-ACP acyltransferase)	COG0416	Fatty acid/phospholipid biosynthesis enzyme	I	Cytoplasmic	Cytoplasmic	Cytoplasmic	No	0	CYT	CYT	CYT	No	0	No						4	0	0	0	0	Cytoplasmic		Detected	Detected	Detected
Vpar_0696	ACZ24379.1	D1BLX2	3-oxoacyl-[acyl-carrier-protein] synthase 3 (EC 2.3.1.180) (3-oxoacyl-[acyl-carrier-protein] synthase III) (Beta-ketoacyl-ACP synthase III)	COG0332	3-oxoacyl-[acyl-carrier-protein] synthase III	I	Cytoplasmic	Cytoplasmic	Cytoplasmic	No	0	CYT	CYT	TMH	No	0	No						4	0	0	0	0	Cytoplasmic		Detected	Detected	Detected
Vpar_0697	ACZ24380.1	D1BLX3	Enoyl-(Acyl-carrier-protein) reductase II	COG2070	NAD(P)H-dependent flavin oxidoreductase YrpB, nitropropane dioxygenase family	R	Cytoplasmic	Cytoplasmic	Cytoplasmic	No	0	CYT	CYT	CYT	No	0	No						4	0	0	0	0	Cytoplasmic		Detected	Detected	Detected
Vpar_0698	ACZ24381.1	D1BLX4	Malonyl CoA-acyl carrier protein transacylase (EC 2.3.1.39)	COG0331	Malonyl CoA-acyl carrier protein transacylase	I	Cytoplasmic	Cytoplasmic	Cytoplasmic	No	0	CYT	CYT	CYT	No	0	No						4	0	0	0	0	Cytoplasmic		Detected	Detected	Detected
Vpar_0699	ACZ24382.1	D1BLX5	3-oxoacyl-(Acyl-carrier-protein) reductase	COG1028	NAD(P)-dependent dehydrogenase, short-chain alcohol dehydrogenase family	IQR	Cytoplasmic	Cytoplasmic	Cytoplasmic	No	0	CYT	CYT	CYT	SEC	1	No						4	0	0	0	0	Cytoplasmic		Detected	Detected	Detected
Vpar_0700	ACZ24383.1	D1BLX6	Acyl carrier protein (ACP)	COG0236	Acyl carrier protein	IQ	Cytoplasmic	Cytoplasmic	Cytoplasmic	No	0	CYT	CYT	CYT	No	0	No						4	0	0	0	0	Cytoplasmic		Detected	Detected	Detected
Vpar_0701	ACZ24384.1	D1BLX7	2-nitropropane dioxygenase NPD	COG2070	NAD(P)H-dependent flavin oxidoreductase YrpB, nitropropane dioxygenase family	R	Cytoplasmic	Unknown	Unknown	No	0	CYT	CYT	CYT	No	0	No						2	0	0	0	0	Unclear		Detected	Detected	Detected
Vpar_0702	ACZ24385.1	D1BLX8	3-oxoacyl-[acyl-carrier-protein] synthase 2 (EC 2.3.1.179)	COG0304	3-oxoacyl-(acyl-carrier-protein) synthase	IQ	Inner Membrane	Cytoplasmic	Cytoplasmic	No	0	CYT	CYT	CYT	No	0	SEC						3	1	0	0	0	Cytoplasmic		Detected	Detected	Detected
Vpar_0703	ACZ24386.1	D1BLX9	Ribonuclease 3 (EC 3.1.26.3) (Ribonuclease III)	COG0571	dsRNA-specific ribonuclease	K	Cytoplasmic	Cytoplasmic	Cytoplasmic	No	0	CYT	CYT	CYT	No	0	No						4	0	0	0	0	Cytoplasmic		Detected	Detected
Vpar_0704	ACZ24387.1	D1BLY0	Radical SAM domain protein	COG1243	Histone acetyltransferase, component of the RNA polymerase elongator complex	KB	Cytoplasmic	Cytoplasmic	Cytoplasmic	No	0	CYT	CYT	CYT	No	0	No						4	0	0	0	0	Cytoplasmic
Vpar_0705	ACZ24388.1	D1BLY1	Chromosome partition protein Smc	COG1196	Chromosome segregation ATPase	D	Cytoplasmic	Cytoplasmic	Cytoplasmic	No	0	CYT	CYT	CYT	No	0	No						4	0	0	0	0	Cytoplasmic		Detected	Detected	Detected
Vpar_0706	ACZ24389.1	D1BLY2	Signal recognition particle receptor FtsY (SRP receptor)	COG0552	Signal recognition particle GTPase	U	Cytoplasmic	Cytoplasmic	Cytoplasmic	No	0	CYT	CYT	CYT	No	0	No						4	0	0	0	0	Cytoplasmic		Detected	Detected	Detected
Vpar_0707	ACZ24390.1	D1BLY3	Uncharacterized protein				Cytoplasmic	Cytoplasmic	Cytoplasmic	No	0	CYT	CYT	CYT	No	0	No						4	0	0	0	0	Cytoplasmic		Detected
Vpar_0708	ACZ24391.1	D1BLY4	UvrABC system protein B (Protein UvrB) (Excinuclease ABC subunit B)	COG0556	Excinuclease UvrABC helicase subunit UvrB	L	Cytoplasmic	Cytoplasmic	Cytoplasmic	No	0	CYT	CYT	CYT	No	0	No						4	0	0	0	0	Cytoplasmic		Detected	Detected	Detected
Vpar_0709	ACZ24392.1	D1BLY5	UvrABC system protein A (UvrA protein) (Excinuclease ABC subunit A)	COG0178	Excinuclease UvrABC ATPase subunit	L	Cytoplasmic	Cytoplasmic	Cytoplasmic	No	0	CYT	CYT	CYT	No	0	No						4	0	0	0	0	Cytoplasmic		Detected	Detected	Detected
Vpar_0710	ACZ24393.1	D1BLY6	UvrABC system protein C (Protein UvrC) (Excinuclease ABC subunit C)	COG0322	Excinuclease UvrABC, nuclease subunit	L	Cytoplasmic	Cytoplasmic	Cytoplasmic	No	0	CYT	CYT	CYT	No	0	No						4	0	0	0	0	Cytoplasmic		Detected	Detected
Vpar_0711	ACZ24394.1	D1BLY7	MATE efflux family protein	COG0534	Na+-driven multidrug efflux pump	V	Inner Membrane	Inner Membrane	Inner Membrane	No	12	TMH	CYT	TMH	TMH	0	TMH						0	5	0	0	0	Inner Membrane
Vpar_0712	ACZ24395.1	D1BLY8	Integral membrane protein TerC	COG0861	Membrane protein TerC, possibly involved in tellurium resistance	P	Inner Membrane	Inner Membrane	Inner Membrane	No	7	TMH	CYT	TMH	TMH	0	TMH						0	5	0	0	0	Inner Membrane
Vpar_0713	ACZ24396.1	D1BLY9	Integral membrane protein TerC	COG0861	Membrane protein TerC, possibly involved in tellurium resistance	P	Inner Membrane	Inner Membrane	Inner Membrane	No	7	TMH	CYT	TMH	TMH	0	TMH						0	5	0	0	0	Inner Membrane
Vpar_0714	ACZ24397.1	D1BLZ0	RNA methyltransferase, TrmA family	COG2265	tRNA/tmRNA/rRNA uracil-C5-methylase, TrmA/RlmC/RlmD family	J	Cytoplasmic	Cytoplasmic	Cytoplasmic	No	0	CYT	CYT	CYT	No	0	No						4	0	0	0	0	Cytoplasmic
Vpar_0715	ACZ24398.1	D1BLZ1	Uncharacterized protein				Unknown	Cytoplasmic	Cytoplasmic	No	0	CYT	CYT	CYT	No	0	No						3	0	0	0	0	Cytoplasmic
Vpar_0716	ACZ24399.1	D1BLZ2	Uncharacterized protein				Cytoplasmic	Cytoplasmic	Cytoplasmic	No	0	CYT	CYT	CYT	No	0	No						4	0	0	0	0	Cytoplasmic
Vpar_0717	ACZ24400.1	D1BLZ3	Uncharacterized protein				Cytoplasmic	Cytoplasmic	Cytoplasmic	No	0	CYT	CYT	CYT	No	0	No						4	0	0	0	0	Cytoplasmic
Vpar_0719	ACZ24401.1	D1BLZ4	TonB family protein	COG4771	Outer membrane receptor for ferrienterochelin and colicins	P	Outer Membrane	Outer Membrane	Outer Membrane	PREDICTED	0	SEC	CYT	SEC	SEC	2	SEC				SEC		0	0	0	4	0	Outer Membrane	Potential OM	Detected	Detected	Detected
Vpar_0720	ACZ24402.1	D1BLZ5	Uncharacterized protein				Cytoplasmic	Cytoplasmic	Cytoplasmic	No	0	CYT	CYT	CYT	No	0	No						4	0	0	0	0	Cytoplasmic
Vpar_0721	ACZ24403.1	D1BLZ6	Anaerobic c4-dicarboxylate antiporter, Dcu family	COG2704	Anaerobic C4-dicarboxylate transporter	G	Inner Membrane	Inner Membrane	Inner Membrane	No	12	TMH	CYT	SEC	TMH	1	TMH						0	5	0	0	0	Inner Membrane		Detected
Vpar_0723	ACZ24404.1	D1BLZ7	Uncharacterized protein				Cytoplasmic	Cytoplasmic	Cytoplasmic	No	0	CYT	CYT	CYT	No	0	No						4	0	0	0	0	Cytoplasmic
Vpar_0724	ACZ24405.1	D1BLZ8	Uncharacterized protein				Unknown	Cytoplasmic	Cytoplasmic	No	0	CYT	CYT	CYT	No	0	No						3	0	0	0	0	Cytoplasmic
Vpar_0725	ACZ24406.1	D1BLZ9	Uncharacterized protein				Inner Membrane	Inner Membrane	Inner Membrane	No	2	CYT	CYT	TMH	TMH	0	TMH						1	3	0	0	0	Inner Membrane
Vpar_0726	ACZ24407.1	D1BM00	Uncharacterized protein	COG0457	Tetratricopeptide (TPR) repeat	R	Unknown	Cytoplasmic	Cytoplasmic	No	0	CYT	CYT	CYT	No	0	No						3	0	0	0	0	Cytoplasmic
Vpar_0727	ACZ24408.1	D1BM01	Uncharacterized protein				Cytoplasmic	Cytoplasmic	Cytoplasmic	No	0	CYT	CYT	CYT	No	0	No						4	0	0	0	0	Cytoplasmic		Detected
Vpar_0728	ACZ24409.1	D1BM02	Uncharacterized protein				Cytoplasmic	Cytoplasmic	Cytoplasmic	No	0	CYT	CYT	CYT	No	0	No						4	0	0	0	0	Cytoplasmic		Detected
Vpar_0729	ACZ24410.1	D1BM03	Uncharacterized protein				Unknown	Cytoplasmic	Cytoplasmic	No	0	CYT	CYT	CYT	No	0	No						3	0	0	0	0	Cytoplasmic
Vpar_0730	ACZ24411.1	D1BM04	Uncharacterized protein				Unknown	Cytoplasmic	Cytoplasmic	No	0	CYT	CYT	CYT	No	0	No						3	0	0	0	0	Cytoplasmic
Vpar_0731	ACZ24412.1	D1BM05	Uncharacterized protein				Cytoplasmic	Cytoplasmic	Cytoplasmic	No	0	CYT	CYT	CYT	No	0	No						4	0	0	0	0	Cytoplasmic
Vpar_0732	ACZ24413.1	D1BM06	Uncharacterized protein				Unknown	Cytoplasmic	Unknown	No	0	CYT	CYT	CYT	No	0	No						2	0	0	0	0	Unclear
Vpar_0733	ACZ24414.1	D1BM07	Ankyrin	COG0666	Ankyrin repeat	T	Cytoplasmic	Cytoplasmic	Cytoplasmic	No	0	CYT	CYT	CYT	No	0	No						4	0	0	0	0	Cytoplasmic		Detected
Vpar_0734	ACZ24415.1	D1BM08	Uncharacterized protein				Cytoplasmic	Cytoplasmic	Cytoplasmic	No	0	CYT	CYT	CYT	No	0	No						4	0	0	0	0	Cytoplasmic
Vpar_0735	ACZ24416.1	D1BM09	Uncharacterized protein				Inner Membrane	Unknown	Inner Membrane	No	2	CYT	CYT	TMH	TMH	0	TMH						1	2	0	0	0	Unclear
Vpar_0736	ACZ24417.1	D1BM10	Uncharacterized protein	COG0457	Tetratricopeptide (TPR) repeat	R	Cytoplasmic	Cytoplasmic	Cytoplasmic	No	0	CYT	CYT	CYT	No	0	No						4	0	0	0	0	Cytoplasmic		Detected	Detected
Vpar_0737	ACZ24418.1	D1BM11	Uncharacterized protein	COG0457	Tetratricopeptide (TPR) repeat	R	Cytoplasmic	Cytoplasmic	Cytoplasmic	No	0	CYT	CYT	CYT	No	0	No						4	0	0	0	0	Cytoplasmic		Detected
Vpar_0738	ACZ24419.1	D1BM12	Uncharacterized protein	COG0457	Tetratricopeptide (TPR) repeat	R	Cytoplasmic	Cytoplasmic	Cytoplasmic	No	0	CYT	CYT	CYT	No	0	No						4	0	0	0	0	Cytoplasmic		Detected
Vpar_0739	ACZ24420.1	D1BM13	YbaK/prolyl-tRNA synthetase associated region	COG3760	Uncharacterized protein	S	Cytoplasmic	Cytoplasmic	Cytoplasmic	No	0	CYT	CYT	CYT	No	0	No						4	0	0	0	0	Cytoplasmic
Vpar_0740	ACZ24421.1	D1BM14	Monooxygenase	COG1359	Quinol monooxygenase YgiN	C	Unknown	Outer Membrane	Unknown	No	1	SEC	SEC	SEC	SEC	3	SEC				SEC		0	0	0	1	0	Unclear	Potential OM	Detected		Detected
Vpar_0741	ACZ24422.1	D1BM15	Appr-1-p processing domain protein	COG2110	O-acetyl-ADP-ribose deacetylase (regulator of RNase III), contains Macro domain	J	Cytoplasmic	Cytoplasmic	Cytoplasmic	No	0	CYT	CYT	CYT	No	0	No						4	0	0	0	0	Cytoplasmic		Detected
Vpar_0742	ACZ24423.1	D1BM16	Uncharacterized protein	COG0846	NAD-dependent protein deacetylase, SIR2 family	O	Cytoplasmic	Cytoplasmic	Cytoplasmic	No	1	CYT	CYT	CYT	No	0	No						4	0	0	0	0	Cytoplasmic
Vpar_0743	ACZ24424.1	D1BM17	Methylated-DNA/protein-cysteinemethyltransferase	COG0350	O6-methylguanine-DNA--protein-cysteine methyltransferase	L	Cytoplasmic	Cytoplasmic	Cytoplasmic	No	0	TMH	CYT	CYT	No	0	No						3	1	0	0	0	Cytoplasmic		Detected	Detected
Vpar_0744	ACZ24425.1	D1BM18	Fumarylacetoacetate (FAA) hydrolase	COG0179	2-keto-4-pentenoate hydratase/2-oxohepta-3-ene-1,7-dioic acid hydratase (catechol pathway)	Q	Cytoplasmic	Cytoplasmic	Cytoplasmic	No	0	CYT	CYT	CYT	No	0	No						4	0	0	0	0	Cytoplasmic
Vpar_0745	ACZ24426.1	D1BM19	Branched-chain amino acid aminotransferase	COG0115	Branched-chain amino acid aminotransferase/4-amino-4-deoxychorismate lyase	EH	Cytoplasmic	Cytoplasmic	Cytoplasmic	No	0	CYT	CYT	CYT	No	0	No						4	0	0	0	0	Cytoplasmic		Detected	Detected	Detected
Vpar_0746	ACZ24427.1	D1BM20	Thioesterase superfamily protein	COG5496	Predicted thioesterase	R	Unknown	Cytoplasmic	Periplasmic	No	0	CYT	CYT	CYT	No	0	SEC						2	0	1	0	0	Unclear		Detected
Vpar_0747	ACZ24428.1	D1BM21	SNARE associated Golgi protein-related protein	COG0398	Uncharacterized membrane protein YdjX, TVP38/TMEM64 family, SNARE-associated domain	S	Inner Membrane	Inner Membrane	Inner Membrane	No	6	TMH	CYT	TMH	TMH	0	TMH						0	5	0	0	0	Inner Membrane		Detected
Vpar_0748	ACZ24429.1	D1BM22	Putative transcriptional regulator, GntR family	COG1167	DNA-binding transcriptional regulator, MocR family, contains an aminotransferase domain	KE	Cytoplasmic	Cytoplasmic	Cytoplasmic	No	0	CYT	CYT	CYT	No	0	No						4	0	0	0	0	Cytoplasmic		Detected	Detected	Detected
Vpar_0749	ACZ24430.1	D1BM23	Nucleotide binding protein	COG0489	Chromosome partitioning ATPase, Mrp family, contains Fe-S cluster	D	Cytoplasmic	Cytoplasmic	Cytoplasmic	No	0	CYT	CYT	CYT	No	0	No	TAT					4	0	0	0	0	Cytoplasmic		Detected	Detected	Detected
Vpar_0750	ACZ24431.1	D1BM24	Anion transporter	COG0471	Di- and tricarboxylate transporter	G	Inner Membrane	Inner Membrane	Inner Membrane	No	11	TMH	CYT	SEC	TMH	1	TMH						0	5	0	0	0	Inner Membrane		Detected	Detected
Vpar_0751	ACZ24432.1	D1BM25	M18 family aminopeptidase (EC 3.4.11.-)	COG1362	Aspartyl aminopeptidase	E	Cytoplasmic	Cytoplasmic	Cytoplasmic	No	0	CYT	CYT	CYT	TMH	0	No						4	0	0	0	0	Cytoplasmic		Detected	Detected	Detected
Vpar_0752	ACZ24433.1	D1BM26	Pyruvate carboxylase (EC 6.4.1.1)	COG1038	Pyruvate carboxylase	C	Cytoplasmic	Cytoplasmic	Cytoplasmic	No	0	CYT	CYT	CYT	No	0	No						4	0	0	0	0	Cytoplasmic		Detected	Detected	Detected
Vpar_0753	ACZ24434.1	D1BM27	Transcriptional repressor NrdR	COG1327	Transcriptional regulator NrdR, contains Zn-ribbon and ATP-cone domains	K	Cytoplasmic	Cytoplasmic	Cytoplasmic	No	0	CYT	CYT	CYT	No	0	No						4	0	0	0	0	Cytoplasmic		Detected	Detected	Detected
Vpar_0754	ACZ24435.1	D1BM28	Peptidase M19 renal dipeptidase	COG2355	Zn-dependent dipeptidase, microsomal dipeptidase homolog	E	Cytoplasmic	Cytoplasmic	Cytoplasmic	No	0	CYT	CYT	CYT	No	0	No						4	0	0	0	0	Cytoplasmic
Vpar_0755	ACZ24436.1	D1BM29	Phosphoheptose isomerase (EC 5.3.1.28) (Sedoheptulose 7-phosphate isomerase)	COG0279	Phosphoheptose isomerase	G	Cytoplasmic	Cytoplasmic	Cytoplasmic	No	0	CYT	CYT	CYT	No	0	No						4	0	0	0	0	Cytoplasmic		Detected	Detected	Detected
Vpar_0756	ACZ24437.1	D1BM30	Bifunctional protein HldE	COG0615	Glycerol-3-phosphate cytidylyltransferase, cytidylyltransferase family	M	Cytoplasmic	Cytoplasmic	Cytoplasmic	No	0	CYT	CYT	CYT	No	0	No						4	0	0	0	0	Cytoplasmic		Detected	Detected
Vpar_0757	ACZ24438.1	D1BM31	ADP-L-glycero-D-manno-heptose-6-epimerase (EC 5.1.3.20) (ADP-L-glycero-beta-D-manno-heptose-6-epimerase)	COG0451	Nucleoside-diphosphate-sugar epimerase	M	Cytoplasmic	Unknown	Cytoplasmic	No	0	CYT	CYT	CYT	No	0	SEC						3	0	0	0	0	Cytoplasmic		Detected	Detected	Detected
Vpar_0758	ACZ24439.1	D1BM32	D,D-heptose 1,7-bisphosphate phosphatase (EC 3.1.3.-)	COG0241	Histidinol phosphatase or a related phosphatase	E	Cytoplasmic	Cytoplasmic	Cytoplasmic	No	0	CYT	CYT	CYT	No	0	No						4	0	0	0	0	Cytoplasmic		Detected
Vpar_0759	ACZ24440.1	D1BM33	Glycosyl transferase family 9	COG0859	ADP-heptose:LPS heptosyltransferase	M	Cytoplasmic	Cytoplasmic	Cytoplasmic	No	0	CYT	CYT	CYT	No	0	No						4	0	0	0	0	Cytoplasmic		Detected
Vpar_0760	ACZ24441.1	D1BM34	Glycosyl transferase family 9	COG0859	ADP-heptose:LPS heptosyltransferase	M	Cytoplasmic	Cytoplasmic	Cytoplasmic	No	0	CYT	CYT	CYT	No	0	No						4	0	0	0	0	Cytoplasmic		Detected	Detected
Vpar_0761	ACZ24442.1	D1BM35	Exonuclease RNase T and DNA polymerase III	COG2176	DNA polymerase III, alpha subunit (gram-positive type)	L	Cytoplasmic	Cytoplasmic	Cytoplasmic	No	0	CYT	CYT	CYT	No	0	No						4	0	0	0	0	Cytoplasmic
Vpar_0762	ACZ24443.1	D1BM36	M18 family aminopeptidase (EC 3.4.11.-)	COG1362	Aspartyl aminopeptidase	E	Cytoplasmic	Cytoplasmic	Cytoplasmic	No	0	CYT	CYT	CYT	No	0	No						4	0	0	0	0	Cytoplasmic		Detected	Detected	Detected
Vpar_0763	ACZ24444.1	D1BM37	Uncharacterized protein				Cytoplasmic	Cytoplasmic	Cytoplasmic	No	0	CYT	CYT	CYT	No	0	No						4	0	0	0	0	Cytoplasmic		Detected
Vpar_0764	ACZ24445.1	D1BM38	Periplasmic binding protein	COG2984	ABC-type uncharacterized transport system, periplasmic component	R	Unknown	Periplasmic	Outer Membrane	No	0	LIP	SEC	SEC	LIP	3	SEC				SEC	LIP	0	0	1	1	0	Unclear	Potential OM	Detected	Detected
Vpar_0765	ACZ24446.1	D1BM39	Periplasmic Binding Protein	COG2984	ABC-type uncharacterized transport system, periplasmic component	R	Unknown	Periplasmic	Outer Membrane	No	1	LIP	SEC	SEC	LIP	3	SEC				SEC	LIP	0	0	1	1	0	Unclear	Potential OM	Detected	Detected	Detected
Vpar_0766	ACZ24447.1	D1BM40	Inner-membrane translocator	COG4120	ABC-type uncharacterized transport system, permease component	R	Inner Membrane	Inner Membrane	Inner Membrane	No	8	TMH	CYT	TMH	TMH	0	TMH						0	5	0	0	0	Inner Membrane
Vpar_0767	ACZ24448.1	D1BM41	ABC transporter related protein	COG1101	ABC-type uncharacterized transport system, ATPase component	R	Inner Membrane	Cytoplasmic	Cytoplasmic	No	0	CYT	CYT	CYT	No	0	No						3	1	0	0	0	Cytoplasmic		Detected	Detected	Detected
Vpar_0768	ACZ24449.1	D1BM42	30S ribosomal protein S15	COG0184	Ribosomal protein S15P/S13E	J	Cytoplasmic	Cytoplasmic	Cytoplasmic	No	0	CYT	CYT	CYT	No	0	No						4	0	0	0	0	Cytoplasmic		Detected	Detected	Detected
Vpar_0769	ACZ24450.1	D1BM43	Polyribonucleotide nucleotidyltransferase (EC 2.7.7.8) (Polynucleotide phosphorylase)	COG1185	Polyribonucleotide nucleotidyltransferase (polynucleotide phosphorylase)	J	Cytoplasmic	Cytoplasmic	Cytoplasmic	No	0	CYT	CYT	CYT	No	0	No						4	0	0	0	0	Cytoplasmic		Detected	Detected	Detected
Vpar_0770	ACZ24451.1	D1BM44	Deoxyuridine 5'-triphosphate nucleotidohydrolase (EC 3.6.1.23)	COG0756	dUTPase	FV	Cytoplasmic	Cytoplasmic	Cytoplasmic	No	0	CYT	CYT	CYT	No	0	No						4	0	0	0	0	Cytoplasmic		Detected		Detected
Vpar_0771	ACZ24452.1	D1BM45	Methyltransferase type 12	COG2230	Cyclopropane fatty-acyl-phospholipid synthase and related methyltransferases	I	Cytoplasmic	Cytoplasmic	Cytoplasmic	No	0	CYT	CYT	CYT	No	0	No						4	0	0	0	0	Cytoplasmic		Detected	Detected	Detected
Vpar_0772	ACZ24453.1	D1BM46	NUDIX hydrolase	COG0494	8-oxo-dGTP pyrophosphatase MutT and related house-cleaning NTP pyrophosphohydrolases, NUDIX family	V	Cytoplasmic	Cytoplasmic	Cytoplasmic	No	0	CYT	CYT	CYT	No	0	No						4	0	0	0	0	Cytoplasmic		Detected	Detected	Detected
Vpar_0773	ACZ24454.1	D1BM47	Phosphopentomutase (EC 5.4.2.7) (Phosphodeoxyribomutase)	COG1015	Phosphopentomutase	G	Cytoplasmic	Cytoplasmic	Cytoplasmic	No	0	CYT	CYT	SEC	No	1	SEC						4	0	0	0	0	Cytoplasmic		Detected	Detected	Detected
Vpar_0774	ACZ24455.1	D1BM48	Xanthine/uracil/vitamin C permease	COG2252	Xanthine/uracil/vitamin C permease, AzgA family	F	Inner Membrane	Inner Membrane	Inner Membrane	No	12	CYT	CYT	TMH	TMH	0	TMH						1	4	0	0	0	Inner Membrane
Vpar_0775	ACZ24456.1	D1BM49	Adenine deaminase (Adenase) (Adenine aminase) (EC 3.5.4.2)	COG1001	Adenine deaminase	F	Cytoplasmic	Cytoplasmic	Cytoplasmic	No	0	CYT	CYT	CYT	No	0	No						4	0	0	0	0	Cytoplasmic		Detected	Detected	Detected
Vpar_0776	ACZ24457.1	D1BM50	Metallophosphoesterase	COG0639	Diadenosine tetraphosphatase ApaH/serine/threonine protein phosphatase, PP2A family	T	Cytoplasmic	Cytoplasmic	Extracellular	No	0	CYT	CYT	SEC	No	1	No						3	0	0	0	1	Cytoplasmic		Detected	Detected
Vpar_0777	ACZ24458.1	D1BM51	30S ribosomal protein S20	COG0268	Ribosomal protein S20	J	Cytoplasmic	Unknown	Cytoplasmic	No	0	CYT	CYT	CYT	No	0	No						3	0	0	0	0	Cytoplasmic		Detected	Detected	Detected
Vpar_0778	ACZ24459.1	D1BM52	DNA polymerase (EC 2.7.7.7)	COG0258	5'-3' exonuclease	L	Cytoplasmic	Cytoplasmic	Cytoplasmic	No	0	CYT	CYT	SEC	No	1	SEC						4	0	0	0	0	Cytoplasmic		Detected	Detected	Detected
Vpar_0779	ACZ24460.1	D1BM53	Dephospho-CoA kinase (EC 2.7.1.24) (Dephosphocoenzyme A kinase)	COG0237	Dephospho-CoA kinase	H	Cytoplasmic	Cytoplasmic	Cytoplasmic	No	0	CYT	CYT	CYT	No	0	No						4	0	0	0	0	Cytoplasmic		Detected
Vpar_0780	ACZ24461.1	D1BM54	Lytic transglycosylase catalytic	COG0741	Soluble lytic murein transglycosylase and related regulatory proteins (some contain LysM/invasin domains)	M	Periplasmic	Periplasmic	Cytoplasmic	No	0	CYT	CYT	SEC	TMH	1	SEC						2	0	2	0	0	Periplasmic		Detected	Detected
Vpar_0781	ACZ24462.1	D1BM55	Uncharacterized protein				Cytoplasmic	Cytoplasmic	Cytoplasmic	No	0	CYT	CYT	CYT	No	0	No						4	0	0	0	0	Cytoplasmic		Detected	Detected
Vpar_0782	ACZ24463.1	D1BM56	Ribosome maturation factor RimP	COG0779	Ribosome maturation factor RimP	J	Cytoplasmic	Cytoplasmic	Cytoplasmic	No	0	CYT	CYT	CYT	No	0	No						4	0	0	0	0	Cytoplasmic		Detected		Detected
Vpar_0783	ACZ24464.1	D1BM57	Transcription termination/antitermination protein NusA	COG0195	Transcription antitermination factor NusA, contains S1 and KH domains	K	Cytoplasmic	Cytoplasmic	Cytoplasmic	No	0	CYT	CYT	CYT	No	0	No						4	0	0	0	0	Cytoplasmic		Detected	Detected	Detected
Vpar_0784	ACZ24465.1	D1BM58	Uncharacterized protein	COG2740	Predicted RNA-binding protein YlxR, DUF448 family	R	Unknown	Cytoplasmic	Cytoplasmic	No	0	CYT	CYT	CYT	No	0	No						3	0	0	0	0	Cytoplasmic		Detected
Vpar_0785	ACZ24466.1	D1BM59	Ribosomal protein L7Ae/L30e/S12e/Gadd45	COG1358	Ribosomal protein L7Ae or related RNA K-turn-binding protein	J	Cytoplasmic	Cytoplasmic	Cytoplasmic	No	0	CYT	CYT	CYT	No	0	No						4	0	0	0	0	Cytoplasmic		Detected		Detected
Vpar_0786	ACZ24467.1	D1BM60	Translation initiation factor IF-2	COG0532	Translation initiation factor IF-2, a GTPase	J	Cytoplasmic	Cytoplasmic	Cytoplasmic	No	0	CYT	CYT	CYT	No	0	No						4	0	0	0	0	Cytoplasmic		Detected	Detected	Detected
Vpar_0787	ACZ24468.1	D1BM61	Ribosome-binding factor A	COG0858	Ribosome-binding factor A	J	Cytoplasmic	Cytoplasmic	Cytoplasmic	No	0	CYT	CYT	CYT	No	0	No						4	0	0	0	0	Cytoplasmic		Detected		Detected
Vpar_0788	ACZ24469.1	D1BM62	Phosphoesterase RecJ domain protein	COG0618	nanoRNase/pAp phosphatase, hydrolyzes c-di-AMP and oligoRNAs	F	Cytoplasmic	Cytoplasmic	Cytoplasmic	No	0	CYT	CYT	CYT	No	0	No						4	0	0	0	0	Cytoplasmic		Detected	Detected	Detected
Vpar_0789	ACZ24470.1	D1BM63	tRNA pseudouridine synthase B (EC 5.4.99.25) (tRNA pseudouridine(55) synthase) (tRNA pseudouridylate synthase) (tRNA-uridine isomerase)	COG0130	tRNA U55 pseudouridine synthase TruB, may also work on U342 of tmRNA	J	Cytoplasmic	Cytoplasmic	Cytoplasmic	No	0	CYT	CYT	CYT	No	0	No						4	0	0	0	0	Cytoplasmic
Vpar_0790	ACZ24471.1	D1BM64	Riboflavin biosynthesis protein (EC 2.7.1.26) (EC 2.7.7.2)	COG0196	FAD synthase	H	Cytoplasmic	Cytoplasmic	Cytoplasmic	No	0	CYT	CYT	CYT	No	0	No						4	0	0	0	0	Cytoplasmic		Detected	Detected
Vpar_0791	ACZ24472.1	D1BM65	Shikimate kinase (SK) (EC 2.7.1.71)	COG0703	Shikimate kinase	E	Cytoplasmic	Cytoplasmic	Cytoplasmic	No	0	CYT	CYT	CYT	No	0	No						4	0	0	0	0	Cytoplasmic		Detected	Detected	Detected
Vpar_0792	ACZ24473.1	D1BM66	ATP-dependent RecD-like DNA helicase (EC 3.6.4.12)	COG0507	ATP-dependent exoDNAse (exonuclease V), alpha subunit, helicase superfamily I	L	Cytoplasmic	Cytoplasmic	Cytoplasmic	No	0	CYT	CYT	CYT	No	0	No						4	0	0	0	0	Cytoplasmic		Detected
Vpar_0793	ACZ24474.1	D1BM67	Amidophosphoribosyltransferase-like protein	COG1040	Predicted amidophosphoribosyltransferases	R	Cytoplasmic	Cytoplasmic	Extracellular	No	0	CYT	CYT	CYT	No	0	No						3	0	0	0	1	Cytoplasmic
Vpar_0794	ACZ24475.1	D1BM68	Metal dependent phosphohydrolase	COG3437	Response regulator c-di-GMP phosphodiesterase, RpfG family, contains REC and HD-GYP domains	T	Unknown	Unknown	Cytoplasmic	No	0	CYT	CYT	CYT	No	0	No						2	0	0	0	0	Unclear		Detected
Vpar_0795	ACZ24476.1	D1BM69	Extracellular solute-binding protein family 3	COG0834	ABC-type amino acid transport/signal transduction system, periplasmic component/domain	ET	Periplasmic	Periplasmic	Extracellular	No	0	LIP	SEC	SEC	LIP	3	SEC				SEC	LIP	0	0	2	0	1	Periplasmic		Detected	Detected	Detected
Vpar_0796	ACZ24477.1	D1BM70	Polar amino acid ABC transporter,Inner membrane subunit	COG0765	ABC-type amino acid transport system, permease component	E	Inner Membrane	Inner Membrane	Inner Membrane	No	3	CYT	CYT	TMH	No	0	No						1	4	0	0	0	Inner Membrane		Detected	Detected
Vpar_0797	ACZ24478.1	D1BM71	ABC transporter related protein	COG1126	ABC-type polar amino acid transport system, ATPase component	E	Inner Membrane	Cytoplasmic	Cytoplasmic	No	0	CYT	CYT	CYT	No	0	No						3	1	0	0	0	Cytoplasmic		Detected	Detected	Detected
Vpar_0798	ACZ24479.1	D1BM72	Cold-shock DNA-binding domain protein	COG1278	Cold shock protein, CspA family	K	Cytoplasmic	Cytoplasmic	Cytoplasmic	No	0	CYT	CYT	CYT	No	0	No						4	0	0	0	0	Cytoplasmic		Detected		Detected
Vpar_0799	ACZ24480.1	D1BM73	Sigma 54 modulation protein/ribosomal protein S30EA	COG1544	Ribosome-associated translation inhibitor RaiA	J	Cytoplasmic	Cytoplasmic	Cytoplasmic	No	0	CYT	CYT	CYT	No	0	No						4	0	0	0	0	Cytoplasmic		Detected	Detected	Detected
Vpar_0800	ACZ24481.1	D1BM74	Protein translocase subunit SecA	COG0653	Preprotein translocase subunit SecA (ATPase, RNA helicase)	U	Cytoplasmic	Cytoplasmic	Cytoplasmic	No	0	CYT	CYT	CYT	No	0	No						4	0	0	0	0	Cytoplasmic		Detected	Detected	Detected
Vpar_0801	ACZ24482.1	D1BM75	Peptide chain release factor 2 (RF-2)	COG1186	Protein chain release factor B	J	Cytoplasmic	Cytoplasmic	Cytoplasmic	No	0	CYT	CYT	CYT	No	0	No						4	0	0	0	0	Cytoplasmic		Detected	Detected	Detected
Vpar_0802	ACZ24483.1	D1BM76	Uncharacterized protein				Unknown	Unknown	Inner Membrane	No	1	SEC	CYT	SEC	TMH	1	SEC						0	1	0	0	0	Unclear		Detected	Detected	Detected
Vpar_0803	ACZ24484.1	D1BM77	Uncharacterized protein				Inner Membrane	Inner Membrane	Inner Membrane	No	9	TMH	CYT	TMH	TMH	0	TMH						0	5	0	0	0	Inner Membrane		Detected	Detected	Detected
Vpar_0804	ACZ24485.1	D1BM78	Polysaccharide pyruvyl transferase	COG2327	Polysaccharide pyruvyl transferase family protein WcaK	M	Unknown	Cytoplasmic	Unknown	No	0	CYT	CYT	CYT	No	0	No						2	0	0	0	0	Unclear		Detected	Detected
Vpar_0805	ACZ24486.1	D1BM79	Transketolase domain protein	COG3959	Transketolase, N-terminal subunit	G	Cytoplasmic	Periplasmic	Cytoplasmic	No	0	CYT	CYT	CYT	No	0	No						3	0	1	0	0	Cytoplasmic		Detected	Detected	Detected
Vpar_0806	ACZ24487.1	D1BM80	Transketolase central region	COG3958	Transketolase, C-terminal subunit	G	Cytoplasmic	Cytoplasmic	Cytoplasmic	No	0	CYT	CYT	CYT	No	0	No						4	0	0	0	0	Cytoplasmic		Detected	Detected	Detected
Vpar_0807	ACZ24488.1	D1BM81	Cell division ATP-binding protein FtsE	COG2884	ABC-type ATPase involved in cell division	D	Inner Membrane	Cytoplasmic	Cytoplasmic	No	0	CYT	CYT	CYT	No	0	No						3	1	0	0	0	Cytoplasmic		Detected	Detected	Detected
Vpar_0808	ACZ24489.1	D1BM82	Cell division protein FtsX	COG2177	Cell division protein FtsX	D	Inner Membrane	Inner Membrane	Inner Membrane	No	4	SEC	CYT	TMH	TMH	0	TMH						0	4	0	0	0	Inner Membrane		Detected	Detected	Detected
Vpar_0809	ACZ24490.1	D1BM83	Peptidase M23	COG4942	Septal ring factor EnvC, activator of murein hydrolases AmiA and AmiB	D	Unknown	Unknown	Cytoplasmic	No	1	SEC	CYT	SEC	SEC	2	SEC				SEC		1	0	0	0	0	Unclear	Potential OM	Detected	Detected	Detected
Vpar_0810	ACZ24491.1	D1BM84	Carboxyl-terminal protease	COG0793	C-terminal processing protease CtpA/Prc, contains a PDZ domain	O	Inner Membrane	Unknown	Inner Membrane	No	1	TMH	CYT	TMH	TMH	0	TMH						0	3	0	0	0	Inner Membrane		Detected	Detected	Detected
Vpar_0811	ACZ24492.1	D1BM85	GTPase Obg (GTP-binding protein Obg)	COG0536	GTPase involved in cell partioning and DNA repair	DL	Cytoplasmic	Cytoplasmic	Cytoplasmic	No	0	CYT	CYT	CYT	No	0	No						4	0	0	0	0	Cytoplasmic		Detected	Detected	Detected
Vpar_0812	ACZ24493.1	D1BM86	Uncharacterized protein	COG1534	RNA-binding protein YhbY	J	Unknown	Cytoplasmic	Cytoplasmic	No	0	CYT	CYT	CYT	No	0	No						3	0	0	0	0	Cytoplasmic		Detected		Detected
Vpar_0813	ACZ24494.1	D1BM87	Glutamate 5-kinase (EC 2.7.2.11) (Gamma-glutamyl kinase)	COG0263	Glutamate 5-kinase	E	Cytoplasmic	Cytoplasmic	Cytoplasmic	No	0	CYT	CYT	CYT	TMH	0	No						4	0	0	0	0	Cytoplasmic		Detected	Detected	Detected
Vpar_0814	ACZ24495.1	D1BM88	Gamma-glutamyl phosphate reductase (GPR) (EC 1.2.1.41) (Glutamate-5-semialdehyde dehydrogenase) (Glutamyl-gamma-semialdehyde dehydrogenase)	COG0014	Gamma-glutamyl phosphate reductase	E	Cytoplasmic	Cytoplasmic	Cytoplasmic	No	0	CYT	CYT	CYT	No	0	No						4	0	0	0	0	Cytoplasmic		Detected	Detected	Detected
Vpar_0815	ACZ24496.1	D1BM89	Probable nicotinate-nucleotide adenylyltransferase (EC 2.7.7.18) (Deamido-NAD(+) diphosphorylase) (Deamido-NAD(+) pyrophosphorylase) (Nicotinate mononucleotide adenylyltransferase)	COG1057	Nicotinic acid mononucleotide adenylyltransferase	H	Cytoplasmic	Cytoplasmic	Cytoplasmic	No	0	CYT	CYT	CYT	No	0	No						4	0	0	0	0	Cytoplasmic		Detected
Vpar_0816	ACZ24497.1	D1BM90	Metal dependent phosphohydrolase	COG1713	HD superfamily phosphohydrolase YqeK (fused to NMNAT in mycoplasms)	R	Cytoplasmic	Cytoplasmic	Cytoplasmic	No	0	CYT	CYT	CYT	No	0	No						4	0	0	0	0	Cytoplasmic		Detected
Vpar_0817	ACZ24498.1	D1BM91	Cell envelope-related transcriptional attenuator	COG1316	Anionic cell wall polymer biosynthesis enzyme, LytR-Cps2A-Psr (LCP) family	M	Inner Membrane	Unknown	Inner Membrane	No	1	TMH	CYT	TMH	TMH	0	TMH						0	3	0	0	0	Inner Membrane		Detected	Detected	Detected
Vpar_0818	ACZ24499.1	D1BM92	Ribosomal silencing factor RsfS	COG0799	Ribosomal silencing factor RsfS, regulates association of 30S and 50S subunits	J	Cytoplasmic	Cytoplasmic	Cytoplasmic	No	0	CYT	CYT	CYT	TMH	0	No						4	0	0	0	0	Cytoplasmic		Detected		Detected
Vpar_0819	ACZ24500.1	D1BM93	RNA binding S1 domain protein	COG2996	Predicted RNA-binding protein, contains S1 domains, virulence factor B family	R	Cytoplasmic	Cytoplasmic	Cytoplasmic	No	0	CYT	CYT	CYT	No	0	No						4	0	0	0	0	Cytoplasmic		Detected		Detected
Vpar_0820	ACZ24501.1	D1BM94	TrkA-N domain protein	COG0569	Trk K+ transport system, NAD-binding component	P	Inner Membrane	Cytoplasmic	Cytoplasmic	No	0	CYT	CYT	CYT	No	0	No						3	1	0	0	0	Cytoplasmic		Detected	Detected	Detected
Vpar_0821	ACZ24502.1	D1BM95	Cation transporter	COG0168	Trk-type K+ transport system, membrane component	P	Inner Membrane	Inner Membrane	Inner Membrane	No	11	TMH	CYT	TMH	TMH	0	TMH						0	5	0	0	0	Inner Membrane
Vpar_0822	ACZ24503.1	D1BM96	Beta-lactamase domain protein	COG0491	Glyoxylase or a related metal-dependent hydrolase, beta-lactamase superfamily II	R	Cytoplasmic	Cytoplasmic	Cytoplasmic	No	0	CYT	CYT	CYT	No	0	No						4	0	0	0	0	Cytoplasmic		Detected
Vpar_0823	ACZ24504.1	D1BM97	Uncharacterized protein	COG1683	Uncharacterized conserved protein YbbK, DUF523 family	S	Cytoplasmic	Cytoplasmic	Cytoplasmic	No	0	CYT	CYT	CYT	No	0	SEC						4	0	0	0	0	Cytoplasmic
Vpar_0824	ACZ24505.1	D1BM98	Sulfatase	COG2194	Phosphoethanolamine transferase for periplasmic glucans (OPG), alkaline phosphatase superfamily	M	Inner Membrane	Inner Membrane	Inner Membrane	PREDICTED	7	TMH	CYT	TMH	TMH	0	TMH						0	5	0	1	0	Inner Membrane		Detected	Detected
Vpar_0825	ACZ24506.1	D1BM99	Segregation and condensation protein A	COG1354	Chromatin segregation and condensation protein Rec8/ScpA/Scc1, kleisin family	L	Cytoplasmic	Cytoplasmic	Cytoplasmic	No	0	CYT	CYT	CYT	No	0	No						4	0	0	0	0	Cytoplasmic
Vpar_0826	ACZ24507.1	D1BMA0	Segregation and condensation protein B	COG1386	Chromosome segregation and condensation protein ScpB	K	Cytoplasmic	Cytoplasmic	Cytoplasmic	No	0	CYT	CYT	CYT	No	0	No						4	0	0	0	0	Cytoplasmic		Detected		Detected
Vpar_0827	ACZ24508.1	D1BMA1	Pseudouridine synthase (EC 5.4.99.-)	COG1187	16S rRNA U516 pseudouridylate synthase RsuA and related 23S rRNA U2605, pseudouridylate synthases	J	Cytoplasmic	Cytoplasmic	Unknown	No	0	CYT	CYT	CYT	No	0	SEC						3	0	0	0	0	Cytoplasmic		Detected		Detected
Vpar_0828	ACZ24509.1	D1BMA2	HI0933 family protein	COG2081	Predicted flavoprotein YhiN	R	Unknown	Cytoplasmic	Periplasmic	No	0	SEC	CYT	SEC	SEC	2	SEC				SEC		1	0	1	0	0	Unclear	Potential OM	Detected	Detected
Vpar_0829	ACZ24510.1	D1BMA3	Cytidylate kinase (CK) (EC 2.7.4.25) (Cytidine monophosphate kinase)	COG0283	Cytidylate kinase	F	Cytoplasmic	Unknown	Cytoplasmic	No	0	CYT	CYT	CYT	No	0	SEC						3	0	0	0	0	Cytoplasmic		Detected	Detected	Detected
Vpar_0830	ACZ24511.1	D1BMA4	1-acyl-sn-glycerol-3-phosphate acyltransferase	COG0204	1-acyl-sn-glycerol-3-phosphate acyltransferase	I	Inner Membrane	Unknown	Unknown	No	0	CYT	CYT	CYT	No	0	No						1	1	0	0	0	Unclear		Detected	Detected	Detected
Vpar_0831	ACZ24512.1	D1BMA5	4-hydroxy-3-methylbut-2-enyl diphosphate reductase (EC 1.17.1.2)	COG0539	Ribosomal protein S1	J	Cytoplasmic	Cytoplasmic	Cytoplasmic	No	0	CYT	CYT	CYT	No	0	No						4	0	0	0	0	Cytoplasmic		Detected	Detected	Detected
Vpar_0832	ACZ24513.1	D1BMA6	GTPase Der (GTP-binding protein EngA)	COG1160	Predicted GTPases	R	Inner Membrane	Cytoplasmic	Cytoplasmic	No	0	CYT	CYT	CYT	No	0	No						3	1	0	0	0	Cytoplasmic		Detected	Detected	Detected
Vpar_0833	ACZ24514.1	D1BMA7	Glycerol-3-phosphate acyltransferase (Acyl-PO4 G3P acyltransferase) (Acyl-phosphate--glycerol-3-phosphate acyltransferase) (G3P acyltransferase) (Lysophosphatidic acid synthase)	COG0344	Phospholipid biosynthesis protein PlsY, probable glycerol-3-phosphate acyltransferase	I	Inner Membrane	Inner Membrane	Inner Membrane	No	6	TMH	CYT	TMH	TMH	0	TMH						0	5	0	0	0	Inner Membrane		Detected	Detected
Vpar_0834	ACZ24515.1	D1BMA8	Glycerol-3-phosphate dehydrogenase [NAD(P)+] (EC 1.1.1.94) (NAD(P)H-dependent glycerol-3-phosphate dehydrogenase)	COG0240	Glycerol-3-phosphate dehydrogenase	C	Cytoplasmic	Cytoplasmic	Unknown	No	0	CYT	CYT	SEC	No	1	SEC						3	0	0	0	0	Cytoplasmic		Detected	Detected	Detected
Vpar_0835	ACZ24516.1	D1BMA9	Methyltransferase	COG0742	16S rRNA G966 N2-methylase RsmD	J	Cytoplasmic	Cytoplasmic	Cytoplasmic	No	0	CYT	CYT	CYT	TMH	0	No						4	0	0	0	0	Cytoplasmic		Detected
Vpar_0836	ACZ24517.1	D1BMB0	Phosphopantetheine adenylyltransferase (EC 2.7.7.3) (Dephospho-CoA pyrophosphorylase) (Pantetheine-phosphate adenylyltransferase)	COG0669	Phosphopantetheine adenylyltransferase	H	Cytoplasmic	Cytoplasmic	Cytoplasmic	No	0	CYT	CYT	CYT	No	0	No						4	0	0	0	0	Cytoplasmic		Detected	Detected	Detected
Vpar_0837	ACZ24518.1	D1BMB1	Uncharacterized protein				Cytoplasmic	Cytoplasmic	Cytoplasmic	No	0	CYT	CYT	CYT	No	0	No						4	0	0	0	0	Cytoplasmic		Detected	Detected	Detected
Vpar_0838	ACZ24519.1	D1BMB2	Fibronectin-binding A domain protein	COG1293	Predicted component of the ribosome quality control (RQC) complex, YloA/Tae2 family, contains fibronectin-binding (FbpA) and DUF814 domains	J	Cytoplasmic	Unknown	Cytoplasmic	No	0	CYT	CYT	CYT	No	0	No						3	0	0	0	0	Cytoplasmic		Detected	Detected
Vpar_0839	ACZ24520.1	D1BMB3	Uncharacterized protein	COG1561	Uncharacterized conserved protein YicC, UPF0701 family	S	Cytoplasmic	Cytoplasmic	Unknown	No	0	CYT	CYT	CYT	No	0	No						3	0	0	0	0	Cytoplasmic		Detected
Vpar_0840	ACZ24521.1	D1BMB4	UPF0296 protein Vpar_0840	COG2052	Regulator of extracellular matrix RemA, YlzA/DUF370 family	M	Unknown	Unknown	Cytoplasmic	No	0	CYT	CYT	CYT	No	0	No						2	0	0	0	0	Unclear		Detected	Detected	Detected
Vpar_0841	ACZ24522.1	D1BMB5	Guanylate kinase (EC 2.7.4.8) (GMP kinase)	COG0194	Guanylate kinase	F	Cytoplasmic	Cytoplasmic	Cytoplasmic	No	0	CYT	CYT	CYT	No	0	No						4	0	0	0	0	Cytoplasmic		Detected	Detected	Detected
Vpar_0842	ACZ24523.1	D1BMB6	DNA-directed RNA polymerase subunit omega (RNAP omega subunit) (EC 2.7.7.6) (RNA polymerase omega subunit) (Transcriptase subunit omega)	COG1758	DNA-directed RNA polymerase, subunit K/omega	K	Unknown	Cytoplasmic	Cytoplasmic	No	0	CYT	CYT	CYT	No	0	No						3	0	0	0	0	Cytoplasmic		Detected
Vpar_0843	ACZ24524.1	D1BMB7	Phosphopantothenoylcysteine decarboxylase/phosphopantothenate/cysteine ligase (EC 4.1.1.36) (EC 6.3.2.5)	COG0452	Phosphopantothenoylcysteine synthetase/decarboxylase	H	Cytoplasmic	Cytoplasmic	Outer Membrane	No	0	CYT	CYT	SEC	No	1	SEC						3	0	0	1	0	Cytoplasmic		Detected	Detected	Detected
Vpar_0844	ACZ24525.1	D1BMB8	Sulphate transporter	COG0659	Sulfate permease or related transporter, MFS superfamily	P	Inner Membrane	Inner Membrane	Inner Membrane	No	10	TMH	CYT	TMH	TMH	0	TMH						0	5	0	0	0	Inner Membrane		Detected
Vpar_0845	ACZ24526.1	D1BMB9	S-adenosylmethionine synthase (AdoMet synthase) (EC 2.5.1.6) (MAT) (Methionine adenosyltransferase)	COG0192	S-adenosylmethionine synthetase	H	Cytoplasmic	Cytoplasmic	Cytoplasmic	No	0	CYT	CYT	CYT	No	0	No						4	0	0	0	0	Cytoplasmic		Detected	Detected	Detected
Vpar_0846	ACZ24527.1	D1BMC0	Primosomal protein N' (EC 3.6.4.-) (ATP-dependent helicase PriA)	COG1198	Primosomal protein N' (replication factor Y) - superfamily II helicase	L	Cytoplasmic	Cytoplasmic	Cytoplasmic	No	0	CYT	CYT	CYT	No	0	No						4	0	0	0	0	Cytoplasmic		Detected	Detected
Vpar_0847	ACZ24528.1	D1BMC1	Peptide deformylase (PDF) (EC 3.5.1.88) (Polypeptide deformylase)	COG0242	Peptide deformylase	J	Cytoplasmic	Cytoplasmic	Cytoplasmic	No	0	CYT	CYT	CYT	No	0	No						4	0	0	0	0	Cytoplasmic		Detected		Detected
Vpar_0848	ACZ24529.1	D1BMC2	Methionyl-tRNA formyltransferase (EC 2.1.2.9)	COG0223	Methionyl-tRNA formyltransferase	J	Cytoplasmic	Cytoplasmic	Cytoplasmic	No	0	CYT	CYT	CYT	No	0	No						4	0	0	0	0	Cytoplasmic		Detected	Detected
Vpar_0849	ACZ24530.1	D1BMC3	Uncharacterized protein	COG1852	Uncharacterized protein	S	Inner Membrane	Inner Membrane	Inner Membrane	No	2	TMH	CYT	TMH	TMH	0	TMH						0	4	0	0	0	Inner Membrane
Vpar_0850	ACZ24531.1	D1BMC4	Ribosomal RNA small subunit methyltransferase B	COG0144	16S rRNA C967 or C1407 C5-methylase, RsmB/RsmF family	J	Cytoplasmic	Cytoplasmic	Cytoplasmic	No	0	CYT	CYT	CYT	No	0	No						4	0	0	0	0	Cytoplasmic		Detected	Detected
Vpar_0851	ACZ24532.1	D1BMC5	Probable dual-specificity RNA methyltransferase RlmN (EC 2.1.1.192) (23S rRNA (adenine(2503)-C(2))-methyltransferase) (23S rRNA m2A2503 methyltransferase) (Ribosomal RNA large subunit methyltransferase N) (tRNA (adenine(37)-C(2))-methyltransferase) (tRNA m2A37 methyltransferase)	COG0820	Adenine C2-methylase RlmN of 23S rRNA A2503 and tRNA A37	J	Cytoplasmic	Cytoplasmic	Cytoplasmic	No	0	CYT	CYT	CYT	No	0	No						4	0	0	0	0	Cytoplasmic		Detected	Detected
Vpar_0852	ACZ24533.1	D1BMC6	Protein serine/threonine phosphatase	COG0631	Serine/threonine protein phosphatase PrpC	T	Cytoplasmic	Cytoplasmic	Cytoplasmic	No	0	CYT	CYT	CYT	No	0	No						4	0	0	0	0	Cytoplasmic		Detected
Vpar_0853	ACZ24534.1	D1BMC7	Serine/threonine protein kinase with PASTA sensor(S)	COG0515	Serine/threonine protein kinase	T	Inner Membrane	Unknown	Inner Membrane	No	1	CYT	CYT	TMH	No	0	No						1	2	0	0	0	Unclear		Detected	Detected	Detected
Vpar_0854	ACZ24535.1	D1BMC8	Putative ribosome biogenesis GTPase RsgA (EC 3.6.1.-)	COG1162	Putative ribosome biogenesis GTPase RsgA	J	Cytoplasmic	Cytoplasmic	Cytoplasmic	No	0	CYT	CYT	CYT	No	0	No						4	0	0	0	0	Cytoplasmic		Detected
Vpar_0855	ACZ24536.1	D1BMC9	Ribulose-phosphate 3-epimerase (EC 5.1.3.1)	COG0036	Pentose-5-phosphate-3-epimerase	G	Cytoplasmic	Cytoplasmic	Unknown	No	0	CYT	CYT	CYT	No	0	No						3	0	0	0	0	Cytoplasmic		Detected	Detected	Detected
Vpar_0856	ACZ24537.1	D1BMD0	30S ribosomal protein S2	COG0052	Ribosomal protein S2	J	Cytoplasmic	Cytoplasmic	Cytoplasmic	No	0	CYT	CYT	CYT	No	0	No						4	0	0	0	0	Cytoplasmic		Detected	Detected	Detected
Vpar_0857	ACZ24538.1	D1BMD1	Elongation factor Ts (EF-Ts)	COG0264	Translation elongation factor EF-Ts	J	Cytoplasmic	Cytoplasmic	Cytoplasmic	No	0	CYT	CYT	CYT	No	0	No						4	0	0	0	0	Cytoplasmic		Detected	Detected	Detected
Vpar_0858	ACZ24539.1	D1BMD2	Uridylate kinase (UK) (EC 2.7.4.22) (Uridine monophosphate kinase)	COG0528	Uridylate kinase	F	Cytoplasmic	Cytoplasmic	Cytoplasmic	No	0	CYT	CYT	CYT	No	0	No						4	0	0	0	0	Cytoplasmic		Detected	Detected	Detected
Vpar_0859	ACZ24540.1	D1BMD3	Ribosome-recycling factor (RRF) (Ribosome-releasing factor)	COG0233	Ribosome recycling factor	J	Cytoplasmic	Cytoplasmic	Cytoplasmic	No	0	CYT	CYT	CYT	No	0	No						4	0	0	0	0	Cytoplasmic		Detected		Detected
Vpar_0860	ACZ24541.1	D1BMD4	Uncharacterized protein				Unknown	Unknown	Cytoplasmic	No	0	CYT	CYT	CYT	No	0	No						2	0	0	0	0	Unclear
Vpar_0861	ACZ24542.1	D1BMD5	Isoprenyl transferase (EC 2.5.1.-)	COG0020	Undecaprenyl pyrophosphate synthase	I	Cytoplasmic	Cytoplasmic	Cytoplasmic	No	0	CYT	CYT	CYT	No	0	No						4	0	0	0	0	Cytoplasmic		Detected	Detected	Detected
Vpar_0862	ACZ24543.1	D1BMD6	Phosphatidate cytidylyltransferase (EC 2.7.7.41)	COG4589	Predicted CDP-diglyceride synthetase/phosphatidate cytidylyltransferase	R	Inner Membrane	Inner Membrane	Inner Membrane	No	6	TMH	CYT	TMH	TMH	0	TMH						0	5	0	0	0	Inner Membrane		Detected		Detected
Vpar_0863	ACZ24544.1	D1BMD7	1-deoxy-D-xylulose 5-phosphate reductoisomerase (DXP reductoisomerase) (EC 1.1.1.267) (1-deoxyxylulose-5-phosphate reductoisomerase) (2-C-methyl-D-erythritol 4-phosphate synthase)	COG0743	1-deoxy-D-xylulose 5-phosphate reductoisomerase	I	Unknown	Cytoplasmic	Cytoplasmic	No	0	CYT	CYT	CYT	No	0	No						3	0	0	0	0	Cytoplasmic		Detected	Detected	Detected
Vpar_0864	ACZ24545.1	D1BMD8	Zinc metalloprotease (EC 3.4.24.-)	COG0750	Membrane-associated protease RseP, regulator of RpoE activity	OK	Inner Membrane	Inner Membrane	Inner Membrane	No	4	TMH	CYT	TMH	No	0	TMH						0	5	0	0	0	Inner Membrane		Detected	Detected
Vpar_0865	ACZ24546.1	D1BMD9	4-hydroxy-3-methylbut-2-en-1-yl diphosphate synthase (flavodoxin) (EC 1.17.7.1) (EC 1.17.7.3) (1-hydroxy-2-methyl-2-(E)-butenyl 4-diphosphate synthase)	COG0821	4-hydroxy-3-methylbut-2-en-1-yl diphosphate synthase IspG/GcpE	I	Cytoplasmic	Cytoplasmic	Unknown	No	0	CYT	CYT	CYT	No	0	No						3	0	0	0	0	Cytoplasmic		Detected	Detected	Detected
Vpar_0866	ACZ24547.1	D1BME0	Proline--tRNA ligase (EC 6.1.1.15) (Prolyl-tRNA synthetase)	COG0442	Prolyl-tRNA synthetase	J	Cytoplasmic	Cytoplasmic	Cytoplasmic	No	0	CYT	CYT	CYT	No	0	No						4	0	0	0	0	Cytoplasmic		Detected	Detected	Detected
Vpar_0867	ACZ24548.1	D1BME1	PHP domain protein	COG0613	Predicted metal-dependent phosphoesterase TrpH, contains PHP domain	R	Cytoplasmic	Cytoplasmic	Cytoplasmic	No	0	CYT	CYT	CYT	No	0	No						4	0	0	0	0	Cytoplasmic		Detected	Detected	Detected
Vpar_0868	ACZ24549.1	D1BME2	Uncharacterized protein	COG1124	ABC-type dipeptide/oligopeptide/nickel transport system, ATPase component	EP	Cytoplasmic	Cytoplasmic	Cytoplasmic	No	0	CYT	CYT	CYT	No	0	No						4	0	0	0	0	Cytoplasmic		Detected	Detected	Detected
Vpar_0869	ACZ24550.1	D1BME3	tRNA-2-methylthio-N(6)-dimethylallyladenosine synthase (EC 2.8.4.3) ((Dimethylallyl)adenosine tRNA methylthiotransferase MiaB) (tRNA-i(6)A37 methylthiotransferase)	COG0621	tRNA A37 methylthiotransferase MiaB	J	Cytoplasmic	Cytoplasmic	Cytoplasmic	No	0	CYT	CYT	CYT	No	0	No						4	0	0	0	0	Cytoplasmic		Detected	Detected	Detected
Vpar_0870	ACZ24551.1	D1BME4	O-methyltransferase domain protein	COG3315	O-Methyltransferase involved in polyketide biosynthesis	Q	Cytoplasmic	Cytoplasmic	Cytoplasmic	No	1	CYT	CYT	TMH	No	0	SEC						4	0	0	0	0	Cytoplasmic
Vpar_0871	ACZ24552.1	D1BME5	DNA mismatch repair protein MutS	COG0249	DNA mismatch repair ATPase MutS	L	Cytoplasmic	Cytoplasmic	Cytoplasmic	No	0	CYT	CYT	CYT	No	0	No						4	0	0	0	0	Cytoplasmic		Detected	Detected	Detected
Vpar_0872	ACZ24553.1	D1BME6	DNA mismatch repair protein MutL	COG0323	DNA mismatch repair ATPase MutL	L	Cytoplasmic	Cytoplasmic	Cytoplasmic	No	0	CYT	CYT	CYT	No	0	No						4	0	0	0	0	Cytoplasmic		Detected	Detected	Detected
Vpar_0873	ACZ24554.1	D1BME7	Uncharacterized protein	COG2136	rRNA maturation protein Rpf1, contains Brix/IMP4 (anticodon-binding) domain	J	Cytoplasmic	Cytoplasmic	Cytoplasmic	No	0	CYT	CYT	CYT	No	0	No						4	0	0	0	0	Cytoplasmic		Detected
Vpar_0874	ACZ24555.1	D1BME8	tRNA dimethylallyltransferase (EC 2.5.1.75) (Dimethylallyl diphosphate:tRNA dimethylallyltransferase) (Isopentenyl-diphosphate:tRNA isopentenyltransferase)	COG0324	tRNA A37 N6-isopentenylltransferase MiaA	J	Cytoplasmic	Cytoplasmic	Cytoplasmic	No	0	CYT	CYT	CYT	No	0	No						4	0	0	0	0	Cytoplasmic		Detected
Vpar_0875	ACZ24556.1	D1BME9	Aluminium resistance family protein	COG4100	Cystathionine beta-lyase family protein involved in aluminum resistance	PR	Cytoplasmic	Cytoplasmic	Cytoplasmic	No	0	CYT	CYT	CYT	No	0	No						4	0	0	0	0	Cytoplasmic		Detected	Detected	Detected
Vpar_0876	ACZ24557.1	D1BMF0	tRNA-specific 2-thiouridylase MnmA (EC 2.8.1.-)	COG0482	tRNA U34 2-thiouridine synthase MnmA/TrmU, contains the PP-loop ATPase domain	J	Cytoplasmic	Cytoplasmic	Cytoplasmic	No	0	CYT	CYT	CYT	No	0	SEC						4	0	0	0	0	Cytoplasmic		Detected	Detected	Detected
Vpar_0877	ACZ24558.1	D1BMF1	Elongation factor 4 (EF-4) (EC 3.6.5.n1) (Ribosomal back-translocase LepA)	COG0481	Translation elongation factor EF-4, membrane-bound GTPase	J	Inner Membrane	Cytoplasmic	Cytoplasmic	No	0	CYT	CYT	CYT	No	0	No						3	1	0	0	0	Cytoplasmic		Detected	Detected	Detected
Vpar_0878	ACZ24559.1	D1BMF2	Oxygen-independent coproporphyrinogen III oxidase	COG0635	Coproporphyrinogen III oxidase or related Fe-S oxidoreductase	H	Cytoplasmic	Unknown	Unknown	No	0	CYT	CYT	CYT	No	0	No						2	0	0	0	0	Unclear		Detected
Vpar_0879	ACZ24560.1	D1BMF3	Nitrite and sulphite reductase 4Fe-4S region	COG1251	NAD(P)H-nitrite reductase, large subunit	C	Cytoplasmic	Cytoplasmic	Cytoplasmic	No	0	CYT	CYT	CYT	No	0	No						4	0	0	0	0	Cytoplasmic		Detected
Vpar_0880	ACZ24561.1	D1BMF4	Heat-inducible transcription repressor HrcA	COG1420	Transcriptional regulator of heat shock response	K	Cytoplasmic	Cytoplasmic	Cytoplasmic	No	0	CYT	CYT	CYT	No	0	No						4	0	0	0	0	Cytoplasmic		Detected	Detected
Vpar_0881	ACZ24562.1	D1BMF5	Protein GrpE (HSP-70 cofactor)	COG0576	Molecular chaperone GrpE (heat shock protein)	O	Cytoplasmic	Cytoplasmic	Cytoplasmic	No	0	CYT	CYT	CYT	No	0	No						4	0	0	0	0	Cytoplasmic		Detected	Detected	Detected
Vpar_0882	ACZ24563.1	D1BMF6	Chaperone protein DnaK (HSP70) (Heat shock 70 kDa protein) (Heat shock protein 70)	COG0443	Molecular chaperone DnaK (HSP70)	O	Cytoplasmic	Cytoplasmic	Cytoplasmic	No	0	CYT	CYT	CYT	No	0	No						4	0	0	0	0	Cytoplasmic		Detected	Detected	Detected
Vpar_0883	ACZ24564.1	D1BMF7	Chaperone protein DnaJ	COG0484	DnaJ-class molecular chaperone with C-terminal Zn finger domain	O	Cytoplasmic	Cytoplasmic	Cytoplasmic	No	0	CYT	CYT	CYT	No	0	No						4	0	0	0	0	Cytoplasmic		Detected	Detected	Detected
Vpar_0884	ACZ24565.1	D1BMF8	Ribosomal L11 methyltransferase	COG2264	Ribosomal protein L11 methylase PrmA	J	Cytoplasmic	Cytoplasmic	Cytoplasmic	No	0	CYT	CYT	CYT	No	0	No						4	0	0	0	0	Cytoplasmic		Detected	Detected
Vpar_0885	ACZ24566.1	D1BMF9	Ribosomal RNA small subunit methyltransferase E (EC 2.1.1.193)	COG1385	16S rRNA U1498 N3-methylase RsmE	J	Cytoplasmic	Cytoplasmic	Cytoplasmic	No	0	CYT	CYT	CYT	No	0	No						4	0	0	0	0	Cytoplasmic		Detected
Vpar_0886	ACZ24567.1	D1BMG0	MiaB-like tRNA modifying enzyme	COG0621	tRNA A37 methylthiotransferase MiaB	J	Cytoplasmic	Cytoplasmic	Cytoplasmic	No	0	CYT	CYT	CYT	No	0	No						4	0	0	0	0	Cytoplasmic		Detected	Detected
Vpar_0887	ACZ24568.1	D1BMG1	Histidine triad (HIT) protein	COG0537	Diadenosine tetraphosphate (Ap4A) hydrolase or other HIT family hydrolase	FGR	Cytoplasmic	Cytoplasmic	Cytoplasmic	No	0	CYT	CYT	CYT	No	0	No						4	0	0	0	0	Cytoplasmic		Detected	Detected	Detected
Vpar_0888	ACZ24569.1	D1BMG2	30S ribosomal protein S21	COG0828	Ribosomal protein S21	J	Cytoplasmic	Cytoplasmic	Unknown	No	0	CYT	CYT	CYT	No	0	No						3	0	0	0	0	Cytoplasmic		Detected	Detected	Detected
Vpar_0889	ACZ24570.1	D1BMG3	Uncharacterized protein	COG1610	Uncharacterized conserved protein YqeY	S	Cytoplasmic	Cytoplasmic	Cytoplasmic	No	0	CYT	CYT	CYT	No	0	No						4	0	0	0	0	Cytoplasmic		Detected		Detected
Vpar_0890	ACZ24571.1	D1BMG4	Glutamine synthetase catalytic region	COG0174	Glutamine synthetase	E	Cytoplasmic	Cytoplasmic	Cytoplasmic	No	0	CYT	CYT	CYT	No	0	No						4	0	0	0	0	Cytoplasmic		Detected	Detected	Detected
Vpar_0891	ACZ24572.1	D1BMG5	Phosphate-starvation-inducible E	COG3223	Phosphate starvation-inducible membrane PsiE (function unknown)	R	Inner Membrane	Inner Membrane	Inner Membrane	No	4	TMH	CYT	TMH	TMH	0	TMH						0	5	0	0	0	Inner Membrane
Vpar_0892	ACZ24573.1	D1BMG6	Probable thiol peroxidase (EC 1.11.1.-)	COG2077	Peroxiredoxin	O	Periplasmic	Cytoplasmic	Cytoplasmic	No	0	CYT	CYT	CYT	No	0	SEC						3	0	1	0	0	Cytoplasmic		Detected	Detected	Detected
Vpar_0893	ACZ24574.1	D1BMG7	ABC transporter related protein	COG1132	ABC-type multidrug transport system, ATPase and permease component	V	Inner Membrane	Inner Membrane	Inner Membrane	No	5	TMH	CYT	TMH	TMH	0	TMH						0	5	0	0	0	Inner Membrane		Detected
Vpar_0894	ACZ24575.1	D1BMG8	ABC transporter related protein	COG1132	ABC-type multidrug transport system, ATPase and permease component	V	Inner Membrane	Inner Membrane	Inner Membrane	No	5	TMH	CYT	TMH	TMH	0	TMH						0	5	0	0	0	Inner Membrane		Detected	Detected
Vpar_0895	ACZ24576.1	D1BMG9	tRNA/rRNA methyltransferase (SpoU)	COG0566	tRNA G18 (ribose-2'-O)-methylase SpoU	J	Cytoplasmic	Cytoplasmic	Cytoplasmic	No	0	CYT	CYT	CYT	No	0	No						4	0	0	0	0	Cytoplasmic				Detected
Vpar_0896	ACZ24577.1	D1BMH0	YdjC family protein	COG3394	Predicted glycoside hydrolase or deacetylase ChbG, UPF0249 family	S	Cytoplasmic	Cytoplasmic	Extracellular	No	0	CYT	CYT	CYT	No	0	No						3	0	0	0	1	Cytoplasmic		Detected
Vpar_0897	ACZ24578.1	D1BMH1	Uncharacterized protein	COG0392	Uncharacterized membrane protein YbhN, UPF0104 family	S	Inner Membrane	Inner Membrane	Inner Membrane	No	8	TMH	CYT	SEC	TMH	1	TMH						0	5	0	0	0	Inner Membrane
Vpar_0898	ACZ24579.1	D1BMH2	UPF0735 ACT domain-containing protein Vpar_0898	COG4492	ACT domain-containing protein	R	Cytoplasmic	Cytoplasmic	Cytoplasmic	No	0	CYT	CYT	CYT	No	0	No						4	0	0	0	0	Cytoplasmic		Detected		Detected
Vpar_0899	ACZ24580.1	D1BMH3	Homoserine dehydrogenase (EC 1.1.1.3)	COG0460	Homoserine dehydrogenase	E	Cytoplasmic	Cytoplasmic	Cytoplasmic	No	0	CYT	CYT	CYT	No	0	No						4	0	0	0	0	Cytoplasmic		Detected	Detected	Detected
Vpar_0900	ACZ24581.1	D1BMH4	Homoserine kinase (HK) (HSK) (EC 2.7.1.39)	COG0083	Homoserine kinase	E	Unknown	Cytoplasmic	Cytoplasmic	No	0	CYT	CYT	CYT	No	0	No						3	0	0	0	0	Cytoplasmic		Detected	Detected
Vpar_0901	ACZ24582.1	D1BMH5	Protease HtpX homolog (EC 3.4.24.-)	COG0501	Zn-dependent protease with chaperone function	O	Inner Membrane	Inner Membrane	Inner Membrane	No	4	TMH	CYT	SEC	TMH	1	TMH						0	5	0	0	0	Inner Membrane		Detected	Detected	Detected
Vpar_0902	ACZ24583.1	D1BMH6	Nucleoside diphosphate kinase (NDK) (NDP kinase) (EC 2.7.4.6) (Nucleoside-2-P kinase)	COG0105	Nucleoside diphosphate kinase	F	Cytoplasmic	Cytoplasmic	Cytoplasmic	No	0	CYT	CYT	CYT	No	0	No						4	0	0	0	0	Cytoplasmic		Detected	Detected	Detected
Vpar_0903	ACZ24584.1	D1BMH7	ATP/cobalamin adenosyltransferase	COG2096	Cob(I)alamin adenosyltransferase	H	Cytoplasmic	Cytoplasmic	Cytoplasmic	No	0	CYT	CYT	CYT	No	0	No						4	0	0	0	0	Cytoplasmic		Detected	Detected	Detected
Vpar_0904	ACZ24585.1	D1BMH8	Uncharacterized protein				Unknown	Cytoplasmic	Cytoplasmic	No	0	CYT	CYT	CYT	No	0	No						3	0	0	0	0	Cytoplasmic		Detected		Detected
Vpar_0905	ACZ24586.1	D1BMH9	Cobalbumin biosynthesis protein	COG2087	Adenosyl cobinamide kinase/adenosyl cobinamide phosphate guanylyltransferase	H	Cytoplasmic	Cytoplasmic	Unknown	No	0	CYT	CYT	CYT	No	0	No						3	0	0	0	0	Cytoplasmic		Detected
Vpar_0906	ACZ24587.1	D1BMI0	Cobyric acid synthase	COG1492	Cobyric acid synthase	H	Cytoplasmic	Cytoplasmic	Cytoplasmic	No	0	CYT	CYT	CYT	No	0	No						4	0	0	0	0	Cytoplasmic		Detected	Detected	Detected
Vpar_0907	ACZ24588.1	D1BMI1	Cobalamin biosynthesis protein CobD	COG1270	Cobalamin biosynthesis protein CobD/CbiB	H	Inner Membrane	Inner Membrane	Inner Membrane	No	7	TMH	CYT	TMH	No	0	TMH						0	5	0	0	0	Inner Membrane		Detected	Detected
Vpar_0908	ACZ24589.1	D1BMI2	Adenosylcobinamide-GDP ribazoletransferase (EC 2.7.8.26) (Cobalamin synthase) (Cobalamin-5'-phosphate synthase)	COG0368	Cobalamin synthase	H	Inner Membrane	Inner Membrane	Inner Membrane	No	7	CYT	CYT	SEC	TMH	1	TMH						1	4	0	0	0	Inner Membrane
Vpar_0909	ACZ24590.1	D1BMI3	GHMP kinase	COG4542	Protein involved in propanediol utilization, and related proteins (includes coumermycin biosynthetic...	Q	Unknown	Outer Membrane	Cytoplasmic	No	0	CYT	CYT	CYT	No	0	No						2	0	0	1	0	Unclear		Detected	Detected
Vpar_0910	ACZ24591.1	D1BMI4	Aminotransferase class I and II	COG0079	Histidinol-phosphate/aromatic aminotransferase or cobyric acid decarboxylase	E	Cytoplasmic	Cytoplasmic	Cytoplasmic	No	0	CYT	CYT	CYT	No	0	No						4	0	0	0	0	Cytoplasmic		Detected	Detected	Detected
Vpar_0911	ACZ24592.1	D1BMI5	Phosphoglycerate mutase	COG0406	Broad specificity phosphatase PhoE	G	Cytoplasmic	Cytoplasmic	Cytoplasmic	No	0	CYT	CYT	CYT	No	0	No						4	0	0	0	0	Cytoplasmic		Detected	Detected	Detected
Vpar_0912	ACZ24593.1	D1BMI6	Pseudouridine synthase (EC 5.4.99.-)	COG1187	16S rRNA U516 pseudouridylate synthase RsuA and related 23S rRNA U2605, pseudouridylate synthases	J	Cytoplasmic	Cytoplasmic	Cytoplasmic	No	0	CYT	CYT	CYT	No	0	No						4	0	0	0	0	Cytoplasmic
Vpar_0913	ACZ24594.1	D1BMI7	Peptidase M24	COG0006	Xaa-Pro aminopeptidase	E	Cytoplasmic	Cytoplasmic	Cytoplasmic	No	0	CYT	CYT	CYT	No	0	No						4	0	0	0	0	Cytoplasmic		Detected	Detected	Detected
Vpar_0914	ACZ24595.1	D1BMI8	Elongation factor P (EF-P)	COG0231	Translation elongation factor P (EF-P)/translation initiation factor 5A (eIF-5A)	J	Cytoplasmic	Cytoplasmic	Cytoplasmic	No	0	CYT	CYT	CYT	No	0	No						4	0	0	0	0	Cytoplasmic		Detected	Detected	Detected
Vpar_0915	ACZ24596.1	D1BMI9	Uncharacterized protein	COG1302	Uncharacterized conserved protein YloU, alkaline shock protein (Asp23) family	S	Cytoplasmic	Cytoplasmic	Cytoplasmic	No	0	CYT	CYT	CYT	No	0	No						4	0	0	0	0	Cytoplasmic		Detected
Vpar_0916	ACZ24597.1	D1BMJ0	Uncharacterized protein	COG1302	Uncharacterized conserved protein YloU, alkaline shock protein (Asp23) family	S	Cytoplasmic	Cytoplasmic	Cytoplasmic	No	0	CYT	CYT	CYT	No	0	No						4	0	0	0	0	Cytoplasmic		Detected
Vpar_0917	ACZ24598.1	D1BMJ1	N utilization substance protein B homolog (Protein NusB)	COG0781	Transcription termination factor NusB	K	Unknown	Cytoplasmic	Cytoplasmic	No	0	CYT	CYT	CYT	No	0	No						3	0	0	0	0	Cytoplasmic		Detected
Vpar_0918	ACZ24599.1	D1BMJ2	Metal-dependent protease with possible chaperone activity	COG0533	tRNA A37 threonylcarbamoyltransferase TsaD	J	Extracellular	Unknown	Cytoplasmic	No	0	CYT	CYT	CYT	No	0	No						2	0	0	0	1	Unclear
Vpar_0919	ACZ24600.1	D1BMJ3	Exodeoxyribonuclease 7 large subunit (EC 3.1.11.6) (Exodeoxyribonuclease VII large subunit)	COG1570	Exonuclease VII, large subunit	L	Cytoplasmic	Cytoplasmic	Cytoplasmic	No	0	CYT	CYT	CYT	No	0	No						4	0	0	0	0	Cytoplasmic		Detected	Detected
Vpar_0920	ACZ24601.1	D1BMJ4	Exodeoxyribonuclease 7 small subunit (EC 3.1.11.6) (Exodeoxyribonuclease VII small subunit)	COG1722	Exonuclease VII small subunit	L	Unknown	Cytoplasmic	Cytoplasmic	No	0	CYT	CYT	CYT	No	0	No						3	0	0	0	0	Cytoplasmic		Detected
Vpar_0921	ACZ24602.1	D1BMJ5	Polyprenyl synthetase	COG0142	Geranylgeranyl pyrophosphate synthase	H	Cytoplasmic	Cytoplasmic	Cytoplasmic	No	0	CYT	CYT	CYT	No	0	No						4	0	0	0	0	Cytoplasmic		Detected	Detected
Vpar_0922	ACZ24603.1	D1BMJ6	Acid phosphatase/vanadium-dependent haloperoxidase related protein	COG1963	Acid phosphatase family membrane protein YuiD	R	Inner Membrane	Inner Membrane	Inner Membrane	No	2	CYT	CYT	TMH	TMH	0	No						1	3	0	0	0	Inner Membrane
Vpar_0923	ACZ24604.1	D1BMJ7	Hemolysin A	COG1189	Predicted rRNA methylase YqxC, contains S4 and FtsJ domains	J	Cytoplasmic	Cytoplasmic	Cytoplasmic	No	0	CYT	CYT	CYT	No	0	No						4	0	0	0	0	Cytoplasmic		Detected		Detected
Vpar_0924	ACZ24605.1	D1BMJ8	NAD kinase (EC 2.7.1.23) (ATP-dependent NAD kinase)	COG0061	NAD kinase	F	Cytoplasmic	Cytoplasmic	Cytoplasmic	No	0	CYT	CYT	CYT	No	0	No						4	0	0	0	0	Cytoplasmic		Detected
Vpar_0925	ACZ24606.1	D1BMJ9	Putative rRNA methylase	COG2890	Methylase of polypeptide chain release factors	J	Cytoplasmic	Cytoplasmic	Cytoplasmic	No	0	CYT	CYT	CYT	No	0	No						4	0	0	0	0	Cytoplasmic		Detected	Detected
Vpar_0926	ACZ24607.1	D1BMK0	Arginine repressor	COG1438	Arginine repressor	K	Cytoplasmic	Cytoplasmic	Cytoplasmic	No	0	CYT	CYT	CYT	No	0	No						4	0	0	0	0	Cytoplasmic		Detected	Detected	Detected
Vpar_0927	ACZ24608.1	D1BMK1	DNA repair protein RecN (Recombination protein N)	COG0497	DNA repair ATPase RecN	L	Cytoplasmic	Cytoplasmic	Cytoplasmic	No	0	CYT	CYT	CYT	No	0	No						4	0	0	0	0	Cytoplasmic		Detected	Detected
Vpar_0928	ACZ24609.1	D1BMK2	4-hydroxy-tetrahydrodipicolinate reductase (HTPA reductase) (EC 1.17.1.8)	COG0289	Dihydrodipicolinate reductase	E	Cytoplasmic	Cytoplasmic	Cytoplasmic	No	0	CYT	CYT	CYT	No	0	No						4	0	0	0	0	Cytoplasmic		Detected	Detected	Detected
Vpar_0929	ACZ24610.1	D1BMK3	Aspartate-semialdehyde dehydrogenase (ASA dehydrogenase) (ASADH) (EC 1.2.1.11) (Aspartate-beta-semialdehyde dehydrogenase)	COG0136	Aspartate-semialdehyde dehydrogenase	E	Cytoplasmic	Cytoplasmic	Cytoplasmic	No	0	CYT	CYT	SEC	TMH	1	SEC						4	0	0	0	0	Cytoplasmic		Detected	Detected	Detected
Vpar_0930	ACZ24611.1	D1BMK4	4-hydroxy-tetrahydrodipicolinate synthase (HTPA synthase) (EC 4.3.3.7)	COG0329	Dihydrodipicolinate synthase/N-acetylneuraminate lyase	EM	Cytoplasmic	Cytoplasmic	Cytoplasmic	No	0	CYT	CYT	CYT	No	0	SEC						4	0	0	0	0	Cytoplasmic		Detected	Detected	Detected
Vpar_0931	ACZ24612.1	D1BMK5	Aspartate 1-decarboxylase (EC 4.1.1.11) (Aspartate alpha-decarboxylase)	COG0853	Aspartate 1-decarboxylase	H	Cytoplasmic	Cytoplasmic	Unknown	No	0	CYT	CYT	CYT	No	0	No						3	0	0	0	0	Cytoplasmic
Vpar_0932	ACZ24613.1	D1BMK6	Pantothenate synthetase (PS) (EC 6.3.2.1) (Pantoate--beta-alanine ligase) (Pantoate-activating enzyme)	COG0414	Panthothenate synthetase	H	Cytoplasmic	Cytoplasmic	Cytoplasmic	No	0	CYT	CYT	CYT	No	0	No						4	0	0	0	0	Cytoplasmic		Detected
Vpar_0933	ACZ24614.1	D1BMK7	Bile acid:sodium symporter	COG0385	Predicted Na+-dependent transporter	R	Inner Membrane	Inner Membrane	Inner Membrane	No	9	TMH	CYT	TMH	No	0	TMH						0	5	0	0	0	Inner Membrane
Vpar_0934	ACZ24615.1	D1BMK8	LexA repressor (EC 3.4.21.88)	COG1974	SOS-response transcriptional repressor LexA (RecA-mediated autopeptidase)	KT	Cytoplasmic	Cytoplasmic	Cytoplasmic	No	0	CYT	CYT	CYT	No	0	No						4	0	0	0	0	Cytoplasmic		Detected	Detected	Detected
Vpar_0935	ACZ24616.1	D1BMK9	Peptidoglycan-binding LysM	COG3170	Tfp pilus assembly protein FimV	NW	Unknown	Periplasmic	Unknown	No	0	SEC	CYT	SEC	SEC	2	SEC				SEC		0	0	1	0	0	Unclear	Potential OM
Vpar_0936	ACZ24617.1	D1BML0	Integrase family protein	COG4974	Site-specific recombinase XerD	L	Cytoplasmic	Cytoplasmic	Cytoplasmic	No	0	CYT	CYT	CYT	No	0	No						4	0	0	0	0	Cytoplasmic		Detected
Vpar_0937	ACZ24618.1	D1BML1	VanW like protein	COG2720	Vancomycin resistance protein YoaR (function unknown), contains peptidoglycan-binding and VanW domains	V	Unknown	Extracellular	Outer Membrane	No	0	LIP	CYT	SEC	LIP	2	SEC				SEC	LIP	0	0	0	1	1	Unclear	Potential OM	Detected	Detected
Vpar_0938	ACZ24619.1	D1BML2	Phosphoesterase PA-phosphatase related protein	COG0671	Membrane-associated phospholipid phosphatase	I	Inner Membrane	Inner Membrane	Inner Membrane	No	5	TMH	CYT	TMH	TMH	0	TMH						0	5	0	0	0	Inner Membrane		Detected
Vpar_0939	ACZ24620.1	D1BML3	Uncharacterized protein				Unknown	Outer Membrane	Extracellular	PREDICTED	0	SEC	SEC	SEC	LIP	3	SEC				SEC		0	0	0	2	1	Unclear	Potential OM
Vpar_0940	ACZ24621.1	D1BML4	Uncharacterized protein				Unknown	Cytoplasmic	Unknown	No	0	CYT	CYT	TMH	TMH	0	No						2	0	0	0	0	Unclear
Vpar_0941	ACZ24622.1	D1BML5	Uncharacterized protein				Unknown	Cytoplasmic	Cytoplasmic	No	0	CYT	CYT	CYT	No	0	No						3	0	0	0	0	Cytoplasmic		Detected		Detected
Vpar_0942	ACZ24623.1	D1BML6	Uncharacterized protein	COG0560	Phosphoserine phosphatase	E	Cytoplasmic	Cytoplasmic	Cytoplasmic	No	0	CYT	CYT	CYT	No	0	No						4	0	0	0	0	Cytoplasmic		Detected
Vpar_0943	ACZ24624.1	D1BML7	Uncharacterized protein	COG1533	DNA repair photolyase	L	Cytoplasmic	Cytoplasmic	Cytoplasmic	No	0	CYT	CYT	CYT	No	0	No						4	0	0	0	0	Cytoplasmic
Vpar_0944	ACZ24625.1	D1BML8	Methyltransferase type 11	COG2226	Ubiquinone/menaquinone biosynthesis C-methylase UbiE	H	Cytoplasmic	Cytoplasmic	Cytoplasmic	No	0	CYT	CYT	CYT	No	0	No						4	0	0	0	0	Cytoplasmic
Vpar_0945	ACZ24626.1	D1BML9	Uncharacterized protein				Unknown	Extracellular	Outer Membrane	No	2	LIP	SEC	SEC	LIP	3	SEC				SEC	LIP	0	0	0	1	1	Unclear	Potential OM	Detected	Detected
Vpar_0946	ACZ24627.1	D1BMM0	5-methylthioadenosine/S-adenosylhomocysteine deaminase (MTA/SAH deaminase) (EC 3.5.4.28) (EC 3.5.4.31)	COG0402	Cytosine/adenosine deaminase or related metal-dependent hydrolase	FR	Cytoplasmic	Cytoplasmic	Cytoplasmic	No	0	CYT	CYT	CYT	No	0	No						4	0	0	0	0	Cytoplasmic		Detected	Detected	Detected
Vpar_0947	ACZ24628.1	D1BMM1	Adenosylhomocysteinase (EC 3.3.1.1) (S-adenosyl-L-homocysteine hydrolase)	COG0499	S-adenosylhomocysteine hydrolase	H	Cytoplasmic	Cytoplasmic	Cytoplasmic	No	0	CYT	CYT	CYT	No	0	No						4	0	0	0	0	Cytoplasmic		Detected	Detected	Detected
Vpar_0948	ACZ24629.1	D1BMM2	Methylthioribose-1-phosphate isomerase (M1Pi) (MTR-1-P isomerase) (EC 5.3.1.23) (S-methyl-5-thioribose-1-phosphate isomerase)	COG0182	Methylthioribose-1-phosphate isomerase (methionine salvage pathway), a paralog of eIF-2B alpha subunit	E	Cytoplasmic	Cytoplasmic	Cytoplasmic	No	1	CYT	CYT	CYT	No	0	No						4	0	0	0	0	Cytoplasmic		Detected	Detected	Detected
Vpar_0949	ACZ24630.1	D1BMM3	Probable 6-oxopurine nucleoside phosphorylase (EC 2.4.2.1) (Purine nucleoside phosphorylase)	COG0005	Purine nucleoside phosphorylase	F	Cytoplasmic	Cytoplasmic	Unknown	No	0	CYT	CYT	CYT	No	0	TMH						3	0	0	0	0	Cytoplasmic		Detected	Detected	Detected
Vpar_0950	ACZ24631.1	D1BMM4	33 kDa chaperonin (Heat shock protein 33 homolog)	COG1281	Redox-regulated molecular chaperone, HSP33 family	O	Cytoplasmic	Cytoplasmic	Unknown	No	0	CYT	CYT	CYT	No	0	No						3	0	0	0	0	Cytoplasmic		Detected	Detected	Detected
Vpar_0951	ACZ24632.1	D1BMM5	6,7-dimethyl-8-ribityllumazine synthase (DMRL synthase) (LS) (Lumazine synthase) (EC 2.5.1.78)	COG0054	6,7-dimethyl-8-ribityllumazine synthase (Riboflavin synthase beta chain)	H	Cytoplasmic	Cytoplasmic	Cytoplasmic	No	0	CYT	CYT	CYT	No	0	No						4	0	0	0	0	Cytoplasmic		Detected	Detected	Detected
Vpar_0952	ACZ24633.1	D1BMM6	Riboflavin biosynthesis protein RibBA	COG0108	3,4-dihydroxy-2-butanone 4-phosphate synthase	H	Cytoplasmic	Cytoplasmic	Cytoplasmic	No	0	CYT	CYT	CYT	No	0	No						4	0	0	0	0	Cytoplasmic		Detected	Detected	Detected
Vpar_0953	ACZ24634.1	D1BMM7	Riboflavin synthase, alpha subunit	COG0307	Riboflavin synthase alpha chain	H	Cytoplasmic	Cytoplasmic	Cytoplasmic	No	0	CYT	CYT	CYT	No	0	No						4	0	0	0	0	Cytoplasmic		Detected
Vpar_0954	ACZ24635.1	D1BMM8	Riboflavin biosynthesis protein RibD	COG0117	Pyrimidine deaminase domain of riboflavin biosynthesis protein RibD	H	Cytoplasmic	Cytoplasmic	Cytoplasmic	No	0	CYT	CYT	CYT	No	0	No						4	0	0	0	0	Cytoplasmic		Detected	Detected
Vpar_0955	ACZ24636.1	D1BMM9	Thiamine pyrophosphate protein TPP binding domain protein	COG0028	Acetolactate synthase large subunit or other thiamine pyrophosphate-requiring enzyme	EH	Inner Membrane	Cytoplasmic	Cytoplasmic	No	0	CYT	CYT	CYT	No	0	No						3	1	0	0	0	Cytoplasmic		Detected	Detected
Vpar_0956	ACZ24637.1	D1BMN0	Uncharacterized protein				Unknown	Unknown	Cytoplasmic	No	0	CYT	CYT	CYT	No	0	No						2	0	0	0	0	Unclear		Detected
Vpar_0957	ACZ24638.1	D1BMN1	Uncharacterized protein				Unknown	Cytoplasmic	Cytoplasmic	No	0	CYT	CYT	CYT	No	0	No						3	0	0	0	0	Cytoplasmic
Vpar_0958	ACZ24639.1	D1BMN2	DNA polymerase III PolC-type (PolIII) (EC 2.7.7.7)	COG2176	DNA polymerase III, alpha subunit (gram-positive type)	L	Cytoplasmic	Cytoplasmic	Inner Membrane	No	0	CYT	CYT	CYT	No	0	SEC						3	1	0	0	0	Cytoplasmic		Detected	Detected
Vpar_0959	ACZ24640.1	D1BMN3	DNA polymerase III delta	COG1466	DNA polymerase III, delta subunit	L	Cytoplasmic	Cytoplasmic	Cytoplasmic	No	0	CYT	CYT	CYT	No	0	No						4	0	0	0	0	Cytoplasmic		Detected
Vpar_0960	ACZ24641.1	D1BMN4	Cyclic nucleotide-binding protein	COG0658	Predicted membrane metal-binding protein	R	Inner Membrane	Inner Membrane	Inner Membrane	No	11	CYT	CYT	TMH	TMH	0	No						1	4	0	0	0	Inner Membrane
Vpar_0961	ACZ24642.1	D1BMN5	Competence protein ComEA helix-hairpin-helix repeat protein	COG1555	DNA uptake protein ComE and related DNA-binding proteins	L	Inner Membrane	Cytoplasmic	Periplasmic	No	1	TMH	CYT	TMH	TMH	0	TMH						1	2	1	0	0	Unclear
Vpar_0962	ACZ24643.1	D1BMN6	Peptidase M29 aminopeptidase II	COG2309	Leucyl aminopeptidase (aminopeptidase T)	E	Cytoplasmic	Cytoplasmic	Cytoplasmic	No	0	CYT	CYT	CYT	No	0	No						4	0	0	0	0	Cytoplasmic		Detected	Detected
Vpar_0963	ACZ24644.1	D1BMN7	CMP/dCMP deaminase zinc-binding protein	COG2131	Deoxycytidylate deaminase	F	Unknown	Cytoplasmic	Cytoplasmic	No	0	CYT	CYT	CYT	No	0	No						3	0	0	0	0	Cytoplasmic		Detected		Detected
Vpar_0964	ACZ24645.1	D1BMN8	Leucine--tRNA ligase (EC 6.1.1.4) (Leucyl-tRNA synthetase)	COG0495	Leucyl-tRNA synthetase	J	Cytoplasmic	Cytoplasmic	Cytoplasmic	No	0	CYT	CYT	CYT	No	0	No						4	0	0	0	0	Cytoplasmic		Detected	Detected	Detected
Vpar_0965	ACZ24646.1	D1BMN9	Glycoside hydrolase family 18	COG3858	Spore germination protein YaaH	D	Unknown	Unknown	Outer Membrane	No	0	SEC	SEC	SEC	SEC	3	SEC				SEC		0	0	0	1	0	Unclear	Potential OM	Detected	Detected
Vpar_0966	ACZ24647.1	D1BMP0	Prolipoprotein diacylglyceryl transferase (EC 2.4.99.-)	COG0682	Prolipoprotein diacylglyceryltransferase	M	Inner Membrane	Inner Membrane	Inner Membrane	No	7	TMH	CYT	TMH	TMH	0	TMH						0	5	0	0	0	Inner Membrane
Vpar_0967	ACZ24648.1	D1BMP1	Methylenetetrahydrofolate--tRNA-(uracil-5-)-methyltransferase TrmFO (EC 2.1.1.74) (Folate-dependent tRNA (uracil-5-)-methyltransferase) (Folate-dependent tRNA(M-5-U54)-methyltransferase)	COG1206	Folate-dependent tRNA-U54 methylase TrmFO/GidA	J	Cytoplasmic	Cytoplasmic	Unknown	No	0	CYT	CYT	SEC	No	1	SEC						3	0	0	0	0	Cytoplasmic		Detected		Detected
Vpar_0968	ACZ24649.1	D1BMP2	DNA topoisomerase 1 (EC 5.99.1.2) (DNA topoisomerase I)	COG0550	DNA topoisomerase IA	L	Cytoplasmic	Cytoplasmic	Cytoplasmic	No	0	CYT	CYT	CYT	No	0	No						4	0	0	0	0	Cytoplasmic		Detected	Detected	Detected
Vpar_0969	ACZ24650.1	D1BMP3	DNA protecting protein DprA	COG0758	Predicted Rossmann fold nucleotide-binding protein DprA/Smf involved in DNA uptake	L	Cytoplasmic	Cytoplasmic	Cytoplasmic	No	0	CYT	CYT	CYT	No	0	No						4	0	0	0	0	Cytoplasmic
Vpar_0970	ACZ24651.1	D1BMP4	Mg chelatase, subunit ChlI	COG0606	Predicted ATPase with chaperone activity	O	Cytoplasmic	Cytoplasmic	Cytoplasmic	No	0	CYT	CYT	CYT	No	0	No						4	0	0	0	0	Cytoplasmic
Vpar_0971	ACZ24652.1	D1BMP5	UPF0102 protein Vpar_0971	COG0792	Predicted endonuclease distantly related to archaeal Holliday junction resolvase	L	Cytoplasmic	Cytoplasmic	Cytoplasmic	No	0	CYT	CYT	CYT	No	0	No						4	0	0	0	0	Cytoplasmic
Vpar_0972	ACZ24653.1	D1BMP6	Ribonuclease HII (RNase HII) (EC 3.1.26.4)	COG0164	Ribonuclease HII	L	Cytoplasmic	Cytoplasmic	Cytoplasmic	No	0	CYT	CYT	CYT	No	0	No						4	0	0	0	0	Cytoplasmic		Detected
Vpar_0973	ACZ24654.1	D1BMP7	Ribosome biogenesis GTPase A	COG1161	Ribosome biogenesis GTPase A	J	Cytoplasmic	Cytoplasmic	Cytoplasmic	No	0	CYT	CYT	CYT	No	0	No						4	0	0	0	0	Cytoplasmic		Detected	Detected	Detected
Vpar_0974	ACZ24655.1	D1BMP8	50S ribosomal protein L19	COG0335	Ribosomal protein L19	J	Cytoplasmic	Cytoplasmic	Cytoplasmic	No	0	CYT	CYT	CYT	No	0	No						4	0	0	0	0	Cytoplasmic		Detected	Detected	Detected
Vpar_0975	ACZ24656.1	D1BMP9	Transcriptional regulator, MarR family	COG1846	DNA-binding transcriptional regulator, MarR family	K	Cytoplasmic	Cytoplasmic	Cytoplasmic	No	0	CYT	CYT	CYT	No	0	No						4	0	0	0	0	Cytoplasmic		Detected		Detected
Vpar_0976	ACZ24657.1	D1BMQ0	Glycine--tRNA ligase beta subunit (EC 6.1.1.14) (Glycyl-tRNA synthetase beta subunit)	COG0751	Glycyl-tRNA synthetase, beta subunit	J	Cytoplasmic	Cytoplasmic	Cytoplasmic	No	0	CYT	CYT	CYT	No	0	No						4	0	0	0	0	Cytoplasmic		Detected	Detected	Detected
Vpar_0977	ACZ24658.1	D1BMQ1	Glycine--tRNA ligase alpha subunit (EC 6.1.1.14) (Glycyl-tRNA synthetase alpha subunit)	COG0752	Glycyl-tRNA synthetase, alpha subunit	J	Cytoplasmic	Cytoplasmic	Cytoplasmic	No	0	CYT	CYT	CYT	No	0	No						4	0	0	0	0	Cytoplasmic		Detected	Detected
Vpar_0978	ACZ24659.1	D1BMQ2	Uncharacterized protein				Unknown	Unknown	Inner Membrane	No	1	TMH	CYT	TMH	TMH	0	TMH						0	2	0	0	0	Unclear
Vpar_0979	ACZ24660.1	D1BMQ3	TpsA	COG3210	Large exoprotein involved in heme utilization or adhesion	U	Outer Membrane	Extracellular	Outer Membrane	No	1	TMH	CYT	TMH	TMH	0	SEC						0	1	0	2	1	Unclear
Vpar_0980	ACZ24661.1	D1BMQ4	TpsB	COG2831	Hemolysin activation/secretion protein	U	Outer Membrane	Outer Membrane	Outer Membrane	No	0	SEC	CYT	SEC	No	1	SEC						0	0	0	3	0	Outer Membrane
Vpar_0981	ACZ24662.1	D1BMQ5	Amidohydrolase	COG1473	Metal-dependent amidase/aminoacylase/carboxypeptidase	R	Cytoplasmic	Cytoplasmic	Cytoplasmic	No	0	CYT	CYT	CYT	No	0	No						4	0	0	0	0	Cytoplasmic		Detected	Detected	Detected
Vpar_0982	ACZ24663.1	D1BMQ6	Uncharacterized protein				Inner Membrane	Inner Membrane	Inner Membrane	No	5	TMH	CYT	TMH	TMH	0	TMH						0	5	0	0	0	Inner Membrane		Detected
Vpar_0983	ACZ24664.1	D1BMQ7	Uncharacterized protein				Inner Membrane	Inner Membrane	Inner Membrane	No	7	CYT	CYT	TMH	TMH	0	No						1	4	0	0	0	Inner Membrane		Detected	Detected
Vpar_0984	ACZ24665.1	D1BMQ8	Uncharacterized protein	COG3875	Nickel-dependent lactate racemase	M	Cytoplasmic	Cytoplasmic	Cytoplasmic	No	0	CYT	CYT	CYT	No	0	No						4	0	0	0	0	Cytoplasmic		Detected	Detected	Detected
Vpar_0985	ACZ24666.1	D1BMQ9	UPF0272 protein Vpar_0985	COG1641	Uncharacterized conserved protein, DUF111 family	S	Cytoplasmic	Cytoplasmic	Cytoplasmic	No	0	CYT	CYT	CYT	No	0	TMH						4	0	0	0	0	Cytoplasmic
Vpar_0986	ACZ24667.1	D1BMR0	1-(5-phosphoribosyl)-5-amino-4-imidazole-carboxylate (AIR) carboxylase	COG1691	NCAIR mutase (PurE)-related protein	F	Cytoplasmic	Cytoplasmic	Inner Membrane	No	2	CYT	CYT	CYT	No	0	No						3	1	0	0	0	Cytoplasmic
Vpar_0987	ACZ24668.1	D1BMR1	ExsB family protein	COG1606	ATP-utilizing enzyme, PP-loop superfamily	R	Cytoplasmic	Cytoplasmic	Cytoplasmic	No	0	CYT	CYT	CYT	No	0	SEC						4	0	0	0	0	Cytoplasmic
Vpar_0988	ACZ24669.1	D1BMR2	DNA repair protein RecO	COG1381	Recombinational DNA repair protein (RecF pathway)	L	Unknown	Unknown	Cytoplasmic	No	1	CYT	CYT	TMH	No	0	No						2	0	0	0	0	Unclear
Vpar_0989	ACZ24670.1	D1BMR3	Transporter-associated region	COG1253	Hemolysin or related protein, contains CBS domains	R	Inner Membrane	Inner Membrane	Inner Membrane	No	4	CYT	CYT	TMH	No	0	TMH						1	4	0	0	0	Inner Membrane			Detected
Vpar_0990	ACZ24671.1	D1BMR4	GTPase Era	COG1159	GTPase Era, involved in 16S rRNA processing	J	Inner Membrane	Cytoplasmic	Unknown	No	0	CYT	CYT	CYT	No	0	No						2	1	0	0	0	Unclear		Detected	Detected	Detected
Vpar_0991	ACZ24672.1	D1BMR5	Endoribonuclease YbeY (EC 3.1.-.-)	COG0319	ssRNA-specific RNase YbeY, 16S rRNA maturation enzyme	J	Cytoplasmic	Cytoplasmic	Cytoplasmic	No	0	CYT	CYT	CYT	No	0	No						4	0	0	0	0	Cytoplasmic
Vpar_0992	ACZ24673.1	D1BMR6	PhoH family protein	COG1702	Phosphate starvation-inducible protein PhoH, predicted ATPase	T	Cytoplasmic	Cytoplasmic	Cytoplasmic	No	0	CYT	CYT	CYT	No	0	No						4	0	0	0	0	Cytoplasmic		Detected	Detected	Detected
Vpar_0993	ACZ24674.1	D1BMR7	Uncharacterized protein	COG1242	Radical SAM superfamily enzyme	R	Cytoplasmic	Cytoplasmic	Cytoplasmic	No	0	CYT	CYT	CYT	No	0	No						4	0	0	0	0	Cytoplasmic		Detected
Vpar_0994	ACZ24675.1	D1BMR8	Cobalamin B12-binding domain protein	COG1032	Radical SAM superfamily enzyme YgiQ, UPF0313 family	R	Cytoplasmic	Cytoplasmic	Cytoplasmic	No	0	CYT	CYT	CYT	No	0	No						4	0	0	0	0	Cytoplasmic		Detected
Vpar_0995	ACZ24676.1	D1BMR9	Uncharacterized protein				Inner Membrane	Unknown	Inner Membrane	No	2	CYT	CYT	TMH	No	0	No						1	2	0	0	0	Unclear		Detected	Detected
Vpar_0996	ACZ24677.1	D1BMS0	Aspartyl/glutamyl-tRNA(Asn/Gln) amidotransferase subunit B (Asp/Glu-ADT subunit B) (EC 6.3.5.-)	COG0064	Asp-tRNAAsn/Glu-tRNAGln amidotransferase B subunit	J	Cytoplasmic	Cytoplasmic	Cytoplasmic	No	0	CYT	CYT	CYT	No	0	No						4	0	0	0	0	Cytoplasmic		Detected	Detected	Detected
Vpar_0997	ACZ24678.1	D1BMS1	Glutamyl-tRNA(Gln) amidotransferase subunit A (Glu-ADT subunit A) (EC 6.3.5.7)	COG0154	Asp-tRNAAsn/Glu-tRNAGln amidotransferase A subunit or related amidase	J	Cytoplasmic	Unknown	Cytoplasmic	No	0	CYT	CYT	CYT	No	0	No						3	0	0	0	0	Cytoplasmic		Detected	Detected	Detected
Vpar_0998	ACZ24679.1	D1BMS2	Aspartyl/glutamyl-tRNA(Asn/Gln) amidotransferase subunit C (Asp/Glu-ADT subunit C) (EC 6.3.5.-)	COG0721	Asp-tRNAAsn/Glu-tRNAGln amidotransferase C subunit	J	Cytoplasmic	Cytoplasmic	Cytoplasmic	No	0	CYT	CYT	CYT	No	0	No						4	0	0	0	0	Cytoplasmic		Detected	Detected	Detected
Vpar_0999	ACZ24680.1	D1BMS3	DNA ligase (EC 6.5.1.2) (Polydeoxyribonucleotide synthase [NAD(+)])	COG0272	NAD-dependent DNA ligase	L	Cytoplasmic	Cytoplasmic	Cytoplasmic	No	0	CYT	CYT	CYT	No	0	No						4	0	0	0	0	Cytoplasmic		Detected	Detected	Detected
Vpar_1000	ACZ24681.1	D1BMS4	DNA helicase (EC 3.6.4.12)	COG0210	Superfamily I DNA or RNA helicase	L	Cytoplasmic	Cytoplasmic	Cytoplasmic	No	0	CYT	CYT	CYT	No	0	No						4	0	0	0	0	Cytoplasmic		Detected	Detected	Detected
Vpar_1001	ACZ24682.1	D1BMS5	DHHA2 domain protein	COG1227	Inorganic pyrophosphatase/exopolyphosphatase	CP	Cytoplasmic	Cytoplasmic	Cytoplasmic	No	0	CYT	CYT	CYT	No	0	No						4	0	0	0	0	Cytoplasmic		Detected	Detected	Detected
Vpar_1002	ACZ24683.1	D1BMS6	Transporter, hydrophobe/amphiphile efflux-1 (HAE1) family	COG0841	Multidrug efflux pump subunit AcrB	V	Inner Membrane	Inner Membrane	Inner Membrane	No	12	TMH	CYT	TMH	TMH	0	TMH						0	5	0	0	0	Inner Membrane		Detected	Detected	Detected
Vpar_1003	ACZ24684.1	D1BMS7	RND family efflux pump	COG0845	Multidrug efflux pump subunit AcrA (membrane-fusion protein)	MV	Inner Membrane	Unknown	Outer Membrane	No	0	LIP	SEC	SEC	LIP	3	SEC				SEC	LIP	0	1	0	1	0	Unclear	Potential OM	Detected	Detected	Detected
Vpar_1004	ACZ24685.1	D1BMS8	Peptidase S51 dipeptidase E	COG3340	Peptidase E	E	Cytoplasmic	Cytoplasmic	Cytoplasmic	No	0	CYT	CYT	CYT	No	0	No						4	0	0	0	0	Cytoplasmic
Vpar_1005	ACZ24686.1	D1BMS9	8-amino-7-oxononanoate synthase (EC 2.3.1.47)	COG0156	7-keto-8-aminopelargonate synthetase or related enzyme	H	Cytoplasmic	Cytoplasmic	Cytoplasmic	No	0	CYT	CYT	CYT	No	0	No						4	0	0	0	0	Cytoplasmic		Detected	Detected
Vpar_1006	ACZ24687.1	D1BMT0	6-carboxyhexanoate--CoA ligase (EC 6.2.1.14) (Pimeloyl-CoA synthase)	COG1424	Pimeloyl-CoA synthetase	H	Cytoplasmic	Cytoplasmic	Cytoplasmic	No	0	CYT	CYT	CYT	No	0	No						4	0	0	0	0	Cytoplasmic		Detected	Detected
Vpar_1007	ACZ24688.1	D1BMT1	Uncharacterized protein				Inner Membrane	Inner Membrane	Inner Membrane	No	4	TMH	CYT	TMH	TMH	0	No						0	5	0	0	0	Inner Membrane
Vpar_1008	ACZ24689.1	D1BMT2	SsrA-binding protein	COG0691	tmRNA-binding protein	O	Cytoplasmic	Cytoplasmic	Cytoplasmic	No	0	CYT	CYT	CYT	No	0	No						4	0	0	0	0	Cytoplasmic		Detected	Detected	Detected
Vpar_1009	ACZ24690.1	D1BMT3	Ribonuclease R (RNase R) (EC 3.1.13.1)	COG0557	Exoribonuclease R	K	Cytoplasmic	Cytoplasmic	Extracellular	No	0	CYT	CYT	CYT	No	0	No						3	0	0	0	1	Cytoplasmic		Detected	Detected	Detected
Vpar_1010	ACZ24691.1	D1BMT4	Preprotein translocase, SecG subunit	COG1314	Preprotein translocase subunit SecG	U	Inner Membrane	Inner Membrane	Inner Membrane	No	2	TMH	CYT	TMH	TMH	0	TMH						0	4	0	0	0	Inner Membrane		Detected
Vpar_1011	ACZ24692.1	D1BMT5	RNA polymerase, sigma-24 subunit, ECF subfamily	COG1595	DNA-directed RNA polymerase specialized sigma subunit, sigma24 family	K	Cytoplasmic	Cytoplasmic	Cytoplasmic	No	0	CYT	CYT	CYT	No	0	No						4	0	0	0	0	Cytoplasmic
Vpar_1012	ACZ24693.1	D1BMT6	Uncharacterized protein	COG3688	Predicted RNA-binding protein containing a PIN domain	R	Cytoplasmic	Cytoplasmic	Cytoplasmic	No	0	CYT	CYT	CYT	No	0	No						4	0	0	0	0	Cytoplasmic
Vpar_1013	ACZ24694.1	D1BMT7	RNA methyltransferase, TrmH family, group 3	COG0566	tRNA G18 (ribose-2'-O)-methylase SpoU	J	Cytoplasmic	Cytoplasmic	Cytoplasmic	No	0	CYT	CYT	CYT	No	0	No						4	0	0	0	0	Cytoplasmic		Detected	Detected	Detected
Vpar_1014	ACZ24695.1	D1BMT8	Mini-ribonuclease 3 (Mini-3) (Mini-RNase 3) (EC 3.1.26.-) (Mini-RNase III)	COG1939	23S rRNA maturation mini-RNase III	J	Cytoplasmic	Cytoplasmic	Cytoplasmic	No	0	CYT	CYT	CYT	No	0	No						4	0	0	0	0	Cytoplasmic		Detected		Detected
Vpar_1015	ACZ24696.1	D1BMT9	Cysteine--tRNA ligase (EC 6.1.1.16) (Cysteinyl-tRNA synthetase)	COG0215	Cysteinyl-tRNA synthetase	J	Cytoplasmic	Cytoplasmic	Cytoplasmic	No	0	CYT	CYT	CYT	No	0	No						4	0	0	0	0	Cytoplasmic		Detected	Detected	Detected
Vpar_1016	ACZ24697.1	D1BMU0	Bile acid:sodium symporter	COG0385	Predicted Na+-dependent transporter	R	Inner Membrane	Inner Membrane	Inner Membrane	No	8	TMH	CYT	TMH	TMH	0	TMH						0	5	0	0	0	Inner Membrane
Vpar_1017	ACZ24698.1	D1BMU1	Glutamate--tRNA ligase (EC 6.1.1.17) (Glutamyl-tRNA synthetase)	COG0008	Glutamyl- or glutaminyl-tRNA synthetase	J	Cytoplasmic	Cytoplasmic	Cytoplasmic	No	0	CYT	CYT	CYT	No	0	No						4	0	0	0	0	Cytoplasmic		Detected	Detected	Detected
Vpar_1018	ACZ24699.1	D1BMU2	Bifunctional enzyme IspD/IspF	COG0245	2C-methyl-D-erythritol 2,4-cyclodiphosphate synthase	I	Cytoplasmic	Cytoplasmic	Cytoplasmic	No	0	CYT	CYT	SEC	No	1	No						4	0	0	0	0	Cytoplasmic		Detected	Detected
Vpar_1019	ACZ24700.1	D1BMU3	PilT protein domain protein	COG4956	Uncharacterized conserved protein YacL, contains PIN and TRAM domains	R	Inner Membrane	Inner Membrane	Inner Membrane	No	4	TMH	CYT	TMH	TMH	0	TMH						0	5	0	0	0	Inner Membrane		Detected	Detected	Detected
Vpar_1020	ACZ24701.1	D1BMU4	DNA repair protein radA	COG1066	Predicted ATP-dependent serine protease	O	Cytoplasmic	Cytoplasmic	Cytoplasmic	No	0	CYT	CYT	CYT	No	0	No						4	0	0	0	0	Cytoplasmic		Detected	Detected
Vpar_1021	ACZ24702.1	D1BMU5	ATPase AAA-2 domain protein	COG0542	ATP-dependent Clp protease ATP-binding subunit ClpA	O	Cytoplasmic	Cytoplasmic	Cytoplasmic	No	0	CYT	CYT	CYT	No	0	No						4	0	0	0	0	Cytoplasmic		Detected	Detected	Detected
Vpar_1022	ACZ24703.1	D1BMU6	ATP:guanido phosphotransferase	COG3869	Protein-arginine kinase	O	Cytoplasmic	Cytoplasmic	Cytoplasmic	No	0	CYT	CYT	CYT	No	0	No						4	0	0	0	0	Cytoplasmic		Detected	Detected
Vpar_1023	ACZ24704.1	D1BMU7	UvrB/UvrC protein	COG3880	Protein-arginine kinase activator protein McsA	O	Cytoplasmic	Cytoplasmic	Unknown	No	0	CYT	CYT	CYT	No	0	No						3	0	0	0	0	Cytoplasmic
Vpar_1024	ACZ24705.1	D1BMU8	Transcriptional regulator CtsR	COG4463	Transcriptional regulator CtsR	K	Cytoplasmic	Cytoplasmic	Cytoplasmic	No	0	CYT	CYT	CYT	No	0	No						4	0	0	0	0	Cytoplasmic		Detected	Detected	Detected
Vpar_1025	ACZ24706.1	D1BMU9	Adenosylmethionine decarboxylase (EC 4.1.1.50)	COG1586	S-adenosylmethionine decarboxylase or arginine decarboxylase	E	Cytoplasmic	Cytoplasmic	Cytoplasmic	No	0	CYT	CYT	CYT	No	0	No						4	0	0	0	0	Cytoplasmic		Detected
Vpar_1026	ACZ24707.1	D1BMV0	Haloacid dehalogenase domain protein hydrolase	COG0546	Phosphoglycolate phosphatase, HAD superfamily	C	Cytoplasmic	Cytoplasmic	Cytoplasmic	No	0	CYT	CYT	CYT	No	0	No						4	0	0	0	0	Cytoplasmic		Detected
Vpar_1027	ACZ24708.1	D1BMV1	SUF system FeS assembly protein, NifU family	COG0822	NifU homolog involved in Fe-S cluster formation	O	Cytoplasmic	Cytoplasmic	Cytoplasmic	No	0	CYT	CYT	CYT	No	0	No						4	0	0	0	0	Cytoplasmic		Detected
Vpar_1028	ACZ24709.1	D1BMV2	Cysteine desulfurase (EC 2.8.1.7)	COG0520	Selenocysteine lyase/Cysteine desulfurase	E	Cytoplasmic	Cytoplasmic	Cytoplasmic	No	0	CYT	CYT	CYT	No	0	No						4	0	0	0	0	Cytoplasmic		Detected	Detected	Detected
Vpar_1029	ACZ24710.1	D1BMV3	SufBD protein	COG0719	Fe-S cluster assembly scaffold protein SufB	O	Cytoplasmic	Cytoplasmic	Cytoplasmic	No	0	CYT	CYT	CYT	No	0	No						4	0	0	0	0	Cytoplasmic		Detected	Detected	Detected
Vpar_1030	ACZ24711.1	D1BMV4	FeS assembly protein SufB	COG0719	Fe-S cluster assembly scaffold protein SufB	O	Cytoplasmic	Cytoplasmic	Cytoplasmic	No	0	CYT	CYT	CYT	No	0	No						4	0	0	0	0	Cytoplasmic		Detected	Detected	Detected
Vpar_1031	ACZ24712.1	D1BMV5	FeS assembly ATPase SufC	COG0396	Fe-S cluster assembly ATPase SufC	O	Cytoplasmic	Cytoplasmic	Cytoplasmic	No	0	CYT	CYT	CYT	No	0	No						4	0	0	0	0	Cytoplasmic		Detected	Detected	Detected
Vpar_1032	ACZ24713.1	D1BMV6	Orn/DAP/Arg decarboxylase 2	COG0019	Diaminopimelate decarboxylase	E	Cytoplasmic	Cytoplasmic	Cytoplasmic	No	0	CYT	CYT	CYT	No	0	No						4	0	0	0	0	Cytoplasmic		Detected	Detected
Vpar_1033	ACZ24714.1	D1BMV7	DoxX family protein	COG2259	Uncharacterized membrane protein YphA, DoxX/SURF4 family	S	Inner Membrane	Inner Membrane	Inner Membrane	No	4	TMH	CYT	TMH	TMH	0	TMH						0	5	0	0	0	Inner Membrane
Vpar_1034	ACZ24715.1	D1BMV8	60 kDa chaperonin (GroEL protein) (Protein Cpn60)	COG0459	Chaperonin GroEL (HSP60 family)	O	Cytoplasmic	Cytoplasmic	Cytoplasmic	No	0	CYT	CYT	CYT	No	0	No						4	0	0	0	0	Cytoplasmic		Detected	Detected	Detected
Vpar_1035	ACZ24716.1	D1BMV9	10 kDa chaperonin (GroES protein) (Protein Cpn10)	COG0234	Co-chaperonin GroES (HSP10)	O	Cytoplasmic	Cytoplasmic	Cytoplasmic	No	0	CYT	CYT	CYT	No	0	No						4	0	0	0	0	Cytoplasmic		Detected	Detected	Detected
Vpar_1036	ACZ24717.1	D1BMW0	Response regulator receiver and ANTAR domain protein	COG3707	Two-component response regulator, AmiR/NasT family, consists of REC and RNA-binding antiterminator (ANTAR) domains	TK	Cytoplasmic	Cytoplasmic	Cytoplasmic	No	0	CYT	CYT	CYT	No	0	No						4	0	0	0	0	Cytoplasmic
Vpar_1037	ACZ24718.1	D1BMW1	Signal transduction histidine kinase	COG3920	Two-component sensor histidine kinase, HisKA and HATPase domains	T	Cytoplasmic	Cytoplasmic	Cytoplasmic	No	0	CYT	CYT	CYT	No	0	No						4	0	0	0	0	Cytoplasmic		Detected	Detected
Vpar_1038	ACZ24719.1	D1BMW2	tRNA N6-adenosine threonylcarbamoyltransferase (EC 2.3.1.234) (N6-L-threonylcarbamoyladenine synthase) (t(6)A37 threonylcarbamoyladenosine biosynthesis protein TsaD) (tRNA threonylcarbamoyladenosine biosynthesis protein TsaD)	COG0533	tRNA A37 threonylcarbamoyltransferase TsaD	J	Extracellular	Cytoplasmic	Inner Membrane	No	0	CYT	CYT	CYT	No	0	No						2	1	0	0	1	Unclear		Detected	Detected
Vpar_1039	ACZ24720.1	D1BMW3	Ribosomal-protein-alanine acetyltransferase	COG0456	Ribosomal protein S18 acetylase RimI and related acetyltransferases	J	Cytoplasmic	Cytoplasmic	Cytoplasmic	No	0	CYT	CYT	CYT	No	0	No						4	0	0	0	0	Cytoplasmic
Vpar_1040	ACZ24721.1	D1BMW4	Peptidase M22 glycoprotease	COG1214	tRNA A37 threonylcarbamoyladenosine modification protein TsaB	J	Cytoplasmic	Cytoplasmic	Cytoplasmic	No	0	CYT	CYT	CYT	No	0	No						4	0	0	0	0	Cytoplasmic		Detected
Vpar_1041	ACZ24722.1	D1BMW5	Uncharacterized protein	COG0802	tRNA A37 threonylcarbamoyladenosine biosynthesis protein TsaE	J	Cytoplasmic	Cytoplasmic	Cytoplasmic	No	0	CYT	CYT	CYT	No	0	No						4	0	0	0	0	Cytoplasmic		Detected
Vpar_1042	ACZ24723.1	D1BMW6	Thiamine-monophosphate kinase (TMP kinase) (Thiamine-phosphate kinase) (EC 2.7.4.16)	COG0611	Thiamine monophosphate kinase	H	Cytoplasmic	Cytoplasmic	Cytoplasmic	No	0	CYT	CYT	CYT	No	0	No						4	0	0	0	0	Cytoplasmic		Detected	Detected
Vpar_1043	ACZ24724.1	D1BMW7	Uncharacterized protein	COG5401	Spore germination protein GerM	D	Unknown	Periplasmic	Periplasmic	No	0	LIP	SEC	SEC	LIP	3	SEC				SEC	LIP	0	0	2	0	0	Periplasmic		Detected	Detected	Detected
Vpar_1044	ACZ24725.1	D1BMW8	Cell wall hydrolase/autolysin	COG0860	N-acetylmuramoyl-L-alanine amidase	M	Unknown	Periplasmic	Periplasmic	No	0	SEC	SEC	SEC	SEC	3	SEC				SEC		0	0	2	0	0	Periplasmic		Detected	Detected	Detected
Vpar_1045	ACZ24726.1	D1BMW9	Beta-lactamase domain protein	COG2333	Metal-dependent hydrolase, beta-lactamase superfamily II	R	Cytoplasmic	Cytoplasmic	Unknown	No	1	LIP	SEC	SEC	LIP	3	SEC				SEC	LIP	2	0	0	0	0	Unclear	Potential OM	Detected	Detected	Detected
Vpar_1046	ACZ24727.1	D1BMX0	Carbohydrate kinase, YjeF related protein	COG0062	NAD(P)H-hydrate repair enzyme Nnr, NAD(P)H-hydrate epimerase domain	F	Cytoplasmic	Cytoplasmic	Cytoplasmic	No	0	CYT	CYT	CYT	No	0	No						4	0	0	0	0	Cytoplasmic		Detected	Detected	Detected
Vpar_1047	ACZ24728.1	D1BMX1	Holo-[acyl-carrier-protein] synthase (Holo-ACP synthase) (EC 2.7.8.7) (4'-phosphopantetheinyl transferase AcpS)	COG0736	Phosphopantetheinyl transferase (holo-ACP synthase)	I	Unknown	Cytoplasmic	Cytoplasmic	No	0	CYT	CYT	CYT	No	0	No						3	0	0	0	0	Cytoplasmic			Detected
Vpar_1048	ACZ24729.1	D1BMX2	Uncharacterized protein				Unknown	Extracellular	Extracellular	No	0	CYT	CYT	CYT	No	0	No						1	0	0	0	2	Secreted			Detected
Vpar_1049	ACZ24730.1	D1BMX3	5'-nucleotidase SurE (EC 3.1.3.5) (Nucleoside 5'-monophosphate phosphohydrolase)	COG0496	Broad specificity polyphosphatase and 5'/3'-nucleotidase SurE	L	Unknown	Unknown	Cytoplasmic	No	0	CYT	CYT	CYT	No	0	No						2	0	0	0	0	Unclear		Detected
Vpar_1050	ACZ24731.1	D1BMX4	Glycosyl transferase family 2	COG1215	Glycosyltransferase, catalytic subunit of cellulose synthase and poly-beta-1,6-N-acetylglucosamine synthase	N	Inner Membrane	Inner Membrane	Inner Membrane	No	4	CYT	CYT	TMH	No	0	TMH						1	4	0	0	0	Inner Membrane		Detected	Detected
Vpar_1051	ACZ24732.1	D1BMX5	CDP-diacylglycerol/serineO-phosphatidyltransfera se	COG1183	Phosphatidylserine synthase	I	Inner Membrane	Inner Membrane	Inner Membrane	No	5	CYT	CYT	TMH	No	0	SEC						1	4	0	0	0	Inner Membrane
Vpar_1052	ACZ24733.1	D1BMX6	Phosphatidylserine decarboxylase proenzyme (EC 4.1.1.65)	COG0688	Phosphatidylserine decarboxylase	I	Inner Membrane	Inner Membrane	Inner Membrane	No	1	TMH	CYT	TMH	TMH	0	TMH						0	4	0	0	0	Inner Membrane		Detected	Detected
Vpar_1053	ACZ24734.1	D1BMX7	Glycosyl transferase, WecB/TagA/CpsF family	COG1922	UDP-N-acetyl-D-mannosaminuronic acid transferase, WecB/TagA/CpsF family	M	Inner Membrane	Cytoplasmic	Cytoplasmic	No	0	CYT	CYT	CYT	No	0	No						3	1	0	0	0	Cytoplasmic		Detected	Detected	Detected
Vpar_1054	ACZ24735.1	D1BMX8	Inosine-5'-monophosphate dehydrogenase (IMP dehydrogenase) (IMPD) (IMPDH) (EC 1.1.1.205)	COG0516	IMP dehydrogenase/GMP reductase	F	Cytoplasmic	Cytoplasmic	Cytoplasmic	No	0	CYT	CYT	CYT	No	0	No						4	0	0	0	0	Cytoplasmic		Detected	Detected	Detected
Vpar_1055	ACZ24736.1	D1BMX9	4-oxalocrotonate tautomerase	COG1942	Phenylpyruvate tautomerase PptA, 4-oxalocrotonate tautomerase family	Q	Unknown	Cytoplasmic	Cytoplasmic	No	0	CYT	CYT	CYT	No	0	No						3	0	0	0	0	Cytoplasmic		Detected		Detected
Vpar_1056	ACZ24737.1	D1BMY0	ATP-dependent DNA helicase RecG	COG1200	RecG-like helicase	L	Cytoplasmic	Cytoplasmic	Cytoplasmic	No	0	CYT	CYT	CYT	TMH	0	No						4	0	0	0	0	Cytoplasmic		Detected	Detected
Vpar_1057	ACZ24738.1	D1BMY1	50S ribosomal protein L28	COG0227	Ribosomal protein L28	J	Cytoplasmic	Cytoplasmic	Unknown	No	0	CYT	CYT	CYT	No	0	No						3	0	0	0	0	Cytoplasmic		Detected	Detected	Detected
Vpar_1058	ACZ24739.1	D1BMY2	Deoxyguanosinetriphosphate triphosphohydrolase	COG0232	dGTP triphosphohydrolase	F	Cytoplasmic	Cytoplasmic	Cytoplasmic	No	0	CYT	CYT	CYT	No	0	No						4	0	0	0	0	Cytoplasmic		Detected	Detected
Vpar_1059	ACZ24740.1	D1BMY3	Putative pyruvate, phosphate dikinase regulatory protein (PPDK regulatory protein) (EC 2.7.11.32) (EC 2.7.4.27)	COG1806	Regulator of PEP synthase PpsR, kinase-PPPase family (combines ADP:protein kinase and phosphorylase activities)	T	Cytoplasmic	Cytoplasmic	Cytoplasmic	No	0	CYT	CYT	CYT	No	0	No						4	0	0	0	0	Cytoplasmic		Detected	Detected	Detected
Vpar_1060	ACZ24741.1	D1BMY4	Putative signal transduction protein with CBS domains	COG0517	CBS domain	T	Cytoplasmic	Cytoplasmic	Cytoplasmic	No	0	CYT	CYT	CYT	No	0	No						4	0	0	0	0	Cytoplasmic		Detected
Vpar_1061	ACZ24742.1	D1BMY5	Phosphoenolpyruvate synthase (PEP synthase) (EC 2.7.9.2) (Pyruvate, water dikinase)	COG0574	Phosphoenolpyruvate synthase/pyruvate phosphate dikinase	G	Cytoplasmic	Cytoplasmic	Cytoplasmic	No	0	CYT	CYT	CYT	No	0	No						4	0	0	0	0	Cytoplasmic		Detected	Detected	Detected
Vpar_1062	ACZ24743.1	D1BMY6	NUDIX hydrolase	COG0494	8-oxo-dGTP pyrophosphatase MutT and related house-cleaning NTP pyrophosphohydrolases, NUDIX family	V	Cytoplasmic	Cytoplasmic	Unknown	No	0	CYT	CYT	CYT	No	0	No						3	0	0	0	0	Cytoplasmic
Vpar_1063	ACZ24744.1	D1BMY7	Tyrosine--tRNA ligase (EC 6.1.1.1) (Tyrosyl-tRNA synthetase)	COG0162	Tyrosyl-tRNA synthetase	J	Cytoplasmic	Cytoplasmic	Cytoplasmic	No	0	CYT	CYT	CYT	No	0	No						4	0	0	0	0	Cytoplasmic		Detected	Detected	Detected
Vpar_1064	ACZ24745.1	D1BMY8	Penicillin-binding protein, 1A family	COG0744	Membrane carboxypeptidase (penicillin-binding protein)	M	Inner Membrane	Unknown	Periplasmic	No	1	SEC	CYT	TMH	TMH	0	TMH						0	1	1	0	0	Unclear		Detected	Detected	Detected
Vpar_1065	ACZ24746.1	D1BMY9	Endonuclease MutS2 (EC 3.1.-.-)	COG1193	dsDNA-specific endonuclease/ATPase MutS2	L	Cytoplasmic	Cytoplasmic	Cytoplasmic	No	0	CYT	CYT	CYT	No	0	No						4	0	0	0	0	Cytoplasmic		Detected	Detected	Detected
Vpar_1066	ACZ24747.1	D1BMZ0	Peptidase U32	COG0826	Collagenase-like protease, PrtC family	O	Cytoplasmic	Cytoplasmic	Cytoplasmic	No	0	CYT	CYT	CYT	No	0	No						4	0	0	0	0	Cytoplasmic		Detected	Detected
Vpar_1067	ACZ24748.1	D1BMZ1	Phenylalanine--tRNA ligase beta subunit (EC 6.1.1.20) (Phenylalanyl-tRNA synthetase beta subunit)	COG0072	Phenylalanyl-tRNA synthetase beta subunit	J	Cytoplasmic	Cytoplasmic	Cytoplasmic	No	0	CYT	CYT	CYT	No	0	No						4	0	0	0	0	Cytoplasmic		Detected	Detected	Detected
Vpar_1068	ACZ24749.1	D1BMZ2	Phenylalanine--tRNA ligase alpha subunit (EC 6.1.1.20) (Phenylalanyl-tRNA synthetase alpha subunit)	COG0016	Phenylalanyl-tRNA synthetase alpha subunit	J	Cytoplasmic	Cytoplasmic	Cytoplasmic	No	0	CYT	CYT	CYT	No	0	No						4	0	0	0	0	Cytoplasmic		Detected	Detected	Detected
Vpar_1069	ACZ24750.1	D1BMZ3	Thioesterase superfamily protein	COG2050	Acyl-coenzyme A thioesterase PaaI, contains HGG motif	Q	Unknown	Cytoplasmic	Cytoplasmic	No	0	CYT	CYT	CYT	No	0	No						3	0	0	0	0	Cytoplasmic		Detected		Detected
Vpar_1070	ACZ24751.1	D1BMZ4	Uncharacterized protein	COG0577	ABC-type antimicrobial peptide transport system, permease component	V	Inner Membrane	Inner Membrane	Inner Membrane	No	4	TMH	CYT	TMH	TMH	0	TMH						0	5	0	0	0	Inner Membrane		Detected	Detected
Vpar_1071	ACZ24752.1	D1BMZ5	Macrolide export ATP-binding/permease protein MacB (EC 3.6.3.-)	COG1136	ABC-type lipoprotein export system, ATPase component	M	Inner Membrane	Unknown	Cytoplasmic	No	0	CYT	CYT	CYT	No	0	No						2	1	0	0	0	Unclear		Detected	Detected	Detected
Vpar_1072	ACZ24753.1	D1BMZ6	RND family efflux pump	COG0845	Multidrug efflux pump subunit AcrA (membrane-fusion protein)	MV	Inner Membrane	Extracellular	Outer Membrane	No	1	SEC	CYT	TMH	TMH	0	TMH						0	1	0	1	1	Unclear		Detected	Detected	Detected
Vpar_1073	ACZ24754.1	D1BMZ7	ATP-dependent 6-phosphofructokinase (ATP-PFK) (Phosphofructokinase) (EC 2.7.1.11) (Phosphohexokinase)	COG0205	6-phosphofructokinase	G	Cytoplasmic	Cytoplasmic	Cytoplasmic	No	0	CYT	CYT	CYT	No	0	No						4	0	0	0	0	Cytoplasmic			Detected
Vpar_1074	ACZ24755.1	D1BMZ8	Shikimate kinase (SK) (EC 2.7.1.71)	COG0703	Shikimate kinase	E	Cytoplasmic	Unknown	Extracellular	No	0	CYT	CYT	CYT	No	0	No						2	0	0	0	1	Unclear		Detected	Detected
Vpar_1075	ACZ24756.1	D1BMZ9	Uncharacterized protein				Cytoplasmic	Cytoplasmic	Inner Membrane	No	1	CYT	CYT	TMH	TMH	0	TMH						3	1	0	0	0	Cytoplasmic
Vpar_1076	ACZ24757.1	D1BN00	Uncharacterized protein				Cytoplasmic	Cytoplasmic	Cytoplasmic	No	0	CYT	CYT	CYT	No	0	No						4	0	0	0	0	Cytoplasmic		Detected
Vpar_1077	ACZ24758.1	D1BN01	Uncharacterized protein				Cytoplasmic	Cytoplasmic	Inner Membrane	No	1	TMH	CYT	TMH	TMH	0	TMH						2	2	0	0	0	Unclear
Vpar_1078	ACZ24759.1	D1BN02	Uncharacterized protein				Unknown	Outer Membrane	Outer Membrane	No	1	CYT	CYT	TMH	TMH	0	TMH						1	0	0	2	0	Unclear
Vpar_1079	ACZ24760.1	D1BN03	Uncharacterized protein				Unknown	Unknown	Inner Membrane	No	1	TMH	CYT	TMH	TMH	0	TMH						0	2	0	0	0	Unclear
Vpar_1080	ACZ24761.1	D1BN04	Uncharacterized protein				Unknown	Unknown	Inner Membrane	No	1	TMH	CYT	TMH	TMH	0	TMH						0	2	0	0	0	Unclear
Vpar_1081	ACZ24762.1	D1BN05	Peptidase A24A prepilin type IV	COG1989	Prepilin signal peptidase PulO (type II secretory pathway) or related peptidase	NU	Inner Membrane	Inner Membrane	Inner Membrane	No	5	TMH	CYT	TMH	TMH	0	SEC						0	5	0	0	0	Inner Membrane
Vpar_1082	ACZ24763.1	D1BN06	Type II secretory pathway pseudopilin PulG-like protein	COG2165	Type II secretory pathway, pseudopilin PulG	NUW	Inner Membrane	Cytoplasmic	Periplasmic	No	1	CYT	CYT	TMH	TMH	0	TMH						2	1	1	0	0	Unclear
Vpar_1083	ACZ24764.1	D1BN07	Type II secretion system protein	COG1459	Type II secretory pathway, component PulF	NUW	Inner Membrane	Inner Membrane	Inner Membrane	No	3	CYT	CYT	TMH	No	0	No						1	4	0	0	0	Inner Membrane
Vpar_1084	ACZ24765.1	D1BN08	Type II secretion system protein E	COG2805	Tfp pilus assembly protein PilT, pilus retraction ATPase	NW	Cytoplasmic	Cytoplasmic	Cytoplasmic	No	0	CYT	CYT	CYT	No	0	No						4	0	0	0	0	Cytoplasmic
Vpar_1085	ACZ24766.1	D1BN09	Type II secretion system protein E	COG2804	Type II secretory pathway ATPase GspE/PulE or T4P pilus assembly pathway ATPase PilB	NUW	Cytoplasmic	Cytoplasmic	Cytoplasmic	No	0	CYT	CYT	CYT	No	0	No						4	0	0	0	0	Cytoplasmic
Vpar_1086	ACZ24767.1	D1BN10	Enolase (EC 4.2.1.11) (2-phospho-D-glycerate hydro-lyase) (2-phosphoglycerate dehydratase)	COG0148	Enolase	G	Cytoplasmic	Cytoplasmic	Unknown	No	0	CYT	CYT	CYT	No	0	No						3	0	0	0	0	Cytoplasmic		Detected	Detected	Detected
Vpar_1087	ACZ24768.1	D1BN11	2,3-bisphosphoglycerate-independent phosphoglycerate mutase (BPG-independent PGAM) (Phosphoglyceromutase) (iPGM) (EC 5.4.2.12)	COG0696	Phosphoglycerate mutase (BPG-independent, AlkP superfamily)	G	Cytoplasmic	Cytoplasmic	Cytoplasmic	No	0	CYT	CYT	CYT	No	0	No						4	0	0	0	0	Cytoplasmic		Detected
Vpar_1088	ACZ24769.1	D1BN12	Triosephosphate isomerase (TIM) (EC 5.3.1.1) (Triose-phosphate isomerase)	COG0149	Triosephosphate isomerase	G	Cytoplasmic	Cytoplasmic	Cytoplasmic	No	0	CYT	CYT	CYT	No	0	No						4	0	0	0	0	Cytoplasmic		Detected
Vpar_1089	ACZ24770.1	D1BN13	Phosphoglycerate kinase (EC 2.7.2.3)	COG0126	3-phosphoglycerate kinase	G	Cytoplasmic	Cytoplasmic	Unknown	No	0	CYT	CYT	CYT	No	0	No						3	0	0	0	0	Cytoplasmic		Detected	Detected	Detected
Vpar_1090	ACZ24771.1	D1BN14	Glyceraldehyde-3-phosphate dehydrogenase (EC 1.2.1.-)	COG0057	Glyceraldehyde-3-phosphate dehydrogenase/erythrose-4-phosphate dehydrogenase	G	Cytoplasmic	Cytoplasmic	Unknown	No	0	CYT	CYT	CYT	No	0	No						3	0	0	0	0	Cytoplasmic		Detected	Detected	Detected
Vpar_1091	ACZ24772.1	D1BN15	Transcriptional regulator, DeoR family	COG2390	DNA-binding transcriptional regulator LsrR, DeoR family	K	Cytoplasmic	Cytoplasmic	Cytoplasmic	No	0	CYT	CYT	CYT	No	0	No						4	0	0	0	0	Cytoplasmic		Detected	Detected	Detected
Vpar_1092	ACZ24773.1	D1BN16	Uracil phosphoribosyltransferase (EC 2.4.2.9) (UMP pyrophosphorylase) (UPRTase)	COG0035	Uracil phosphoribosyltransferase	F	Cytoplasmic	Cytoplasmic	Cytoplasmic	No	0	CYT	CYT	CYT	No	0	No						4	0	0	0	0	Cytoplasmic		Detected	Detected	Detected
Vpar_1093	ACZ24774.1	D1BN17	Serine hydroxymethyltransferase (SHMT) (Serine methylase) (EC 2.1.2.1)	COG0112	Glycine/serine hydroxymethyltransferase	E	Cytoplasmic	Cytoplasmic	Cytoplasmic	No	0	CYT	CYT	CYT	No	0	No						4	0	0	0	0	Cytoplasmic		Detected	Detected	Detected
Vpar_1094	ACZ24775.1	D1BN18	Sugar-phosphate isomerase, RpiB/LacA/LacB family	COG0698	Ribose 5-phosphate isomerase RpiB	G	Cytoplasmic	Cytoplasmic	Cytoplasmic	No	0	CYT	CYT	CYT	No	0	No						4	0	0	0	0	Cytoplasmic		Detected		Detected
Vpar_1095	ACZ24776.1	D1BN19	Protein tyrosine phosphatase	COG0394	Protein-tyrosine-phosphatase	T	Cytoplasmic	Cytoplasmic	Cytoplasmic	No	0	CYT	CYT	CYT	No	0	No						4	0	0	0	0	Cytoplasmic
Vpar_1096	ACZ24777.1	D1BN20	Threonylcarbamoyl-AMP synthase (TC-AMP synthase) (EC 2.7.7.87) (L-threonylcarbamoyladenylate synthase)	COG0009	tRNA A37 threonylcarbamoyladenosine synthetase subunit TsaC/SUA5/YrdC	J	Cytoplasmic	Cytoplasmic	Cytoplasmic	No	0	CYT	CYT	CYT	No	0	No						4	0	0	0	0	Cytoplasmic
Vpar_1097	ACZ24778.1	D1BN21	Release factor glutamine methyltransferase (RF MTase) (EC 2.1.1.297) (N5-glutamine methyltransferase PrmC) (Protein-(glutamine-N5) MTase PrmC) (Protein-glutamine N-methyltransferase PrmC)	COG2890	Methylase of polypeptide chain release factors	J	Cytoplasmic	Cytoplasmic	Cytoplasmic	No	0	CYT	CYT	CYT	No	0	No						4	0	0	0	0	Cytoplasmic		Detected
Vpar_1098	ACZ24779.1	D1BN22	Peptide chain release factor 1 (RF-1)	COG0216	Protein chain release factor A	J	Cytoplasmic	Cytoplasmic	Cytoplasmic	No	0	CYT	CYT	CYT	No	0	No						4	0	0	0	0	Cytoplasmic		Detected	Detected	Detected
Vpar_1099	ACZ24780.1	D1BN23	Uncharacterized protein	COG3872	Uncharacterized conserved protein YqhQ	S	Inner Membrane	Inner Membrane	Inner Membrane	No	3	CYT	CYT	TMH	No	0	No						1	4	0	0	0	Inner Membrane		Detected	Detected
Vpar_1100	ACZ24781.1	D1BN24	50S ribosomal protein L31	COG0254	Ribosomal protein L31	J	Cytoplasmic	Cytoplasmic	Cytoplasmic	No	0	CYT	CYT	CYT	No	0	No						4	0	0	0	0	Cytoplasmic		Detected		Detected
Vpar_1101	ACZ24782.1	D1BN25	Uncharacterized protein	COG4443	Uncharacterized protein	S	Unknown	Cytoplasmic	Cytoplasmic	No	0	CYT	CYT	CYT	No	0	No						3	0	0	0	0	Cytoplasmic		Detected		Detected
Vpar_1102	ACZ24783.1	D1BN26	Uncharacterized protein				Cytoplasmic	Cytoplasmic	Cytoplasmic	No	0	CYT	CYT	CYT	No	0	No						4	0	0	0	0	Cytoplasmic		Detected	Detected
Vpar_1103	ACZ24784.1	D1BN27	Endonuclease III (EC 4.2.99.18) (DNA-(apurinic or apyrimidinic site) lyase)	COG0177	Endonuclease III	L	Cytoplasmic	Cytoplasmic	Cytoplasmic	No	0	CYT	CYT	CYT	No	0	No						4	0	0	0	0	Cytoplasmic		Detected
Vpar_1104	ACZ24785.1	D1BN28	Uncharacterized protein	COG4224	Uncharacterized protein YnzC, UPF0291/DUF896 family	S	Cytoplasmic	Cytoplasmic	Cytoplasmic	No	0	CYT	CYT	CYT	No	0	No						4	0	0	0	0	Cytoplasmic		Detected		Detected
Vpar_1105	ACZ24786.1	D1BN29	Aminotransferase class I and II	COG1448	Aspartate/tyrosine/aromatic aminotransferase	E	Cytoplasmic	Cytoplasmic	Cytoplasmic	No	0	CYT	CYT	CYT	No	0	No						4	0	0	0	0	Cytoplasmic		Detected	Detected
Vpar_1106	ACZ24787.1	D1BN30	Porin	COG3637	Opacity protein and related surface antigens	M	Unknown	Unknown	Outer Membrane	PREDICTED	0	SEC	SEC	SEC	SEC	3	SEC				SEC		0	0	0	2	0	Unclear	Potential OM	Detected	Detected	Detected
Vpar_1107	ACZ24788.1	D1BN31	Cell division protein FtsZ	COG0206	Cell division GTPase FtsZ	D	Unknown	Cytoplasmic	Extracellular	No	0	CYT	CYT	CYT	No	0	No						2	0	0	0	1	Unclear		Detected	Detected	Detected
Vpar_1108	ACZ24789.1	D1BN32	Small basic protein	COG3856	Small basic protein (function unknown)	S	Inner Membrane	Inner Membrane	Inner Membrane	No	4	TMH	CYT	TMH	TMH	0	TMH						0	5	0	0	0	Inner Membrane
Vpar_1109	ACZ24790.1	D1BN33	Uncharacterized protein	COG3879	Uncharacterized conserved protein YlxW, UPF0749 family	S	Cytoplasmic	Cytoplasmic	Unknown	No	1	CYT	CYT	TMH	No	0	No						3	0	0	0	0	Cytoplasmic		Detected	Detected	Detected
Vpar_1110	ACZ24791.1	D1BN34	Polypeptide-transport-associated domain protein FtsQ-type	COG1589	Cell division septal protein FtsQ	D	Cytoplasmic	Unknown	Cytoplasmic	No	1	CYT	CYT	TMH	TMH	0	TMH						3	0	0	0	0	Cytoplasmic		Detected	Detected	Detected
Vpar_1111	ACZ24792.1	D1BN35	D-alanine--D-alanine ligase (EC 6.3.2.4) (D-Ala-D-Ala ligase) (D-alanylalanine synthetase)	COG1181	D-alanine-D-alanine ligase and related ATP-grasp enzymes	MR	Cytoplasmic	Cytoplasmic	Cytoplasmic	No	0	CYT	CYT	CYT	No	0	No						4	0	0	0	0	Cytoplasmic		Detected	Detected	Detected
Vpar_1112	ACZ24793.1	D1BN36	UDP-N-acetylmuramate--L-alanine ligase (EC 6.3.2.8) (UDP-N-acetylmuramoyl-L-alanine synthetase)	COG0773	UDP-N-acetylmuramate-alanine ligase	M	Cytoplasmic	Cytoplasmic	Cytoplasmic	No	0	CYT	CYT	CYT	No	0	No						4	0	0	0	0	Cytoplasmic		Detected	Detected	Detected
Vpar_1113	ACZ24794.1	D1BN37	UDP-N-acetylglucosamine--N-acetylmuramyl-(pentapeptide) pyrophosphoryl-undecaprenol N-acetylglucosamine transferase (EC 2.4.1.227) (Undecaprenyl-PP-MurNAc-pentapeptide-UDPGlcNAc GlcNAc transferase)	COG0707	UDP-N-acetylglucosamine:LPS N-acetylglucosamine transferase	M	Inner Membrane	Unknown	Unknown	No	0	CYT	CYT	CYT	No	0	No						1	1	0	0	0	Unclear		Detected	Detected	Detected
Vpar_1114	ACZ24795.1	D1BN38	UDP-N-acetylmuramoylalanine--D-glutamate ligase (EC 6.3.2.9) (D-glutamic acid-adding enzyme) (UDP-N-acetylmuramoyl-L-alanyl-D-glutamate synthetase)	COG0771	UDP-N-acetylmuramoylalanine-D-glutamate ligase	M	Cytoplasmic	Cytoplasmic	Cytoplasmic	No	1	CYT	CYT	SEC	TMH	1	SEC						4	0	0	0	0	Cytoplasmic		Detected		Detected
Vpar_1115	ACZ24796.1	D1BN39	Phospho-N-acetylmuramoyl-pentapeptide-transferase (EC 2.7.8.13) (UDP-MurNAc-pentapeptide phosphotransferase)	COG0472	UDP-N-acetylmuramyl pentapeptide phosphotransferase/UDP-N-acetylglucosamine-1-phosphate transferase	M	Inner Membrane	Inner Membrane	Inner Membrane	No	10	TMH	CYT	TMH	TMH	0	TMH						0	5	0	0	0	Inner Membrane		Detected
Vpar_1116	ACZ24797.1	D1BN40	UDP-N-acetylmuramoyl-tripeptide--D-alanyl-D-alanine ligase (EC 6.3.2.10)	COG0770	UDP-N-acetylmuramyl pentapeptide synthase	M	Cytoplasmic	Cytoplasmic	Cytoplasmic	No	0	CYT	CYT	CYT	No	0	No						4	0	0	0	0	Cytoplasmic		Detected	Detected	Detected
Vpar_1117	ACZ24798.1	D1BN41	UDP-N-acetylmuramoyl-L-alanyl-D-glutamate--2,6-diaminopimelate ligase (EC 6.3.2.13) (Meso-A2pm-adding enzyme) (Meso-diaminopimelate-adding enzyme) (UDP-MurNAc-L-Ala-D-Glu:meso-diaminopimelate ligase) (UDP-MurNAc-tripeptide synthetase) (UDP-N-acetylmuramyl-tripeptide synthetase)	COG0769	UDP-N-acetylmuramyl tripeptide synthase	M	Cytoplasmic	Cytoplasmic	Cytoplasmic	No	0	CYT	CYT	CYT	No	0	No						4	0	0	0	0	Cytoplasmic		Detected	Detected	Detected
Vpar_1118	ACZ24799.1	D1BN42	Cell division protein FtsL				Unknown	Inner Membrane	Inner Membrane	No	1	CYT	CYT	TMH	TMH	0	TMH						1	2	0	0	0	Unclear			Detected
Vpar_1119	ACZ24800.1	D1BN43	Ribosomal RNA small subunit methyltransferase H (EC 2.1.1.199) (16S rRNA m(4)C1402 methyltransferase) (rRNA (cytosine-N(4)-)-methyltransferase RsmH)	COG0275	16S rRNA C1402 N4-methylase RsmH	J	Cytoplasmic	Cytoplasmic	Cytoplasmic	No	0	CYT	CYT	CYT	No	0	No						4	0	0	0	0	Cytoplasmic		Detected	Detected	Detected
Vpar_1120	ACZ24801.1	D1BN44	Transcriptional regulator MraZ	COG2001	MraZ, DNA-binding transcriptional regulator and inhibitor of RsmH methyltransferase activity	J	Cytoplasmic	Cytoplasmic	Cytoplasmic	No	0	CYT	CYT	CYT	No	0	No						4	0	0	0	0	Cytoplasmic		Detected	Detected	Detected
Vpar_1121	ACZ24802.1	D1BN45	Thioredoxin	COG3118	Negative regulator of GroEL, contains thioredoxin-like and TPR-like domains	O	Cytoplasmic	Cytoplasmic	Cytoplasmic	No	0	CYT	CYT	CYT	No	0	No						4	0	0	0	0	Cytoplasmic		Detected		Detected
Vpar_1122	ACZ24803.1	D1BN46	CoA-binding domain protein	COG1832	Predicted CoA-binding protein	R	Unknown	Cytoplasmic	Cytoplasmic	No	0	CYT	CYT	CYT	No	0	No						3	0	0	0	0	Cytoplasmic		Detected
Vpar_1123	ACZ24804.1	D1BN47	Glutamyl-tRNA synthetase class Ic	COG0008	Glutamyl- or glutaminyl-tRNA synthetase	J	Cytoplasmic	Cytoplasmic	Cytoplasmic	No	0	CYT	CYT	CYT	No	0	No						4	0	0	0	0	Cytoplasmic
Vpar_1124	ACZ24805.1	D1BN48	Peptidase M16C associated domain protein	COG1026	Zn-dependent peptidase, M16 (insulinase) family	O	Cytoplasmic	Cytoplasmic	Cytoplasmic	No	0	CYT	CYT	CYT	No	0	No						4	0	0	0	0	Cytoplasmic		Detected	Detected	Detected
Vpar_1125	ACZ24806.1	D1BN49	Uncharacterized protein				Unknown	Cytoplasmic	Unknown	No	0	CYT	CYT	CYT	No	0	No						2	0	0	0	0	Unclear
Vpar_1126	ACZ24807.1	D1BN50	Aspartokinase (EC 2.7.2.4)	COG0527	Aspartokinase	E	Cytoplasmic	Cytoplasmic	Cytoplasmic	No	0	CYT	CYT	CYT	No	0	No						4	0	0	0	0	Cytoplasmic		Detected	Detected	Detected
Vpar_1127	ACZ24808.1	D1BN51	Desulfoferrodoxin ferrous iron-binding region	COG2033	Desulfoferrodoxin, superoxide reductase-like (SORL) domain	C	Unknown	Cytoplasmic	Cytoplasmic	No	0	CYT	CYT	CYT	No	0	No						3	0	0	0	0	Cytoplasmic		Detected	Detected	Detected
Vpar_1128	ACZ24809.1	D1BN52	Cob(I)alamin adenosyltransferase	COG2109	ATP:corrinoid adenosyltransferase	H	Cytoplasmic	Cytoplasmic	Cytoplasmic	No	0	CYT	CYT	CYT	No	0	No						4	0	0	0	0	Cytoplasmic		Detected		Detected
Vpar_1129	ACZ24810.1	D1BN53	Cobyrinate a,c-diamide synthase (EC 6.3.5.11) (Cobyrinic acid a,c-diamide synthetase)	COG1797	Cobyrinic acid a,c-diamide synthase	H	Cytoplasmic	Cytoplasmic	Cytoplasmic	No	0	CYT	CYT	CYT	No	0	SEC						4	0	0	0	0	Cytoplasmic		Detected	Detected	Detected
Vpar_1130	ACZ24811.1	D1BN54	Precorrin-2 C20-methyltransferase	COG2243	Precorrin-2 methylase	H	Cytoplasmic	Cytoplasmic	Cytoplasmic	No	0	CYT	CYT	CYT	No	0	No						4	0	0	0	0	Cytoplasmic		Detected	Detected	Detected
Vpar_1131	ACZ24812.1	D1BN55	Anaerobic cobalt chelatase	COG4822	Cobalamin biosynthesis protein CbiK, Co2+ chelatase	H	Cytoplasmic	Cytoplasmic	Cytoplasmic	No	0	CYT	CYT	SEC	No	1	No						4	0	0	0	0	Cytoplasmic		Detected
Vpar_1132	ACZ24813.1	D1BN56	Anaerobic cobalt chelatase	COG4822	Cobalamin biosynthesis protein CbiK, Co2+ chelatase	H	Unknown	Cytoplasmic	Cytoplasmic	No	0	CYT	CYT	CYT	No	0	No						3	0	0	0	0	Cytoplasmic
Vpar_1133	ACZ24814.1	D1BN57	Uncharacterized protein	COG3152	Uncharacterized membrane protein YhaH, DUF805 family	S	Inner Membrane	Inner Membrane	Inner Membrane	No	7	CYT	CYT	TMH	TMH	0	TMH						1	4	0	0	0	Inner Membrane
Vpar_1134	ACZ24815.1	D1BN58	Uncharacterized protein				Inner Membrane	Inner Membrane	Inner Membrane	No	3	TMH	CYT	TMH	TMH	0	No						0	5	0	0	0	Inner Membrane
Vpar_1135	ACZ24816.1	D1BN59	Anaerobic cobalt chelatase	COG4822	Cobalamin biosynthesis protein CbiK, Co2+ chelatase	H	Unknown	Periplasmic	Periplasmic	No	1	SEC	SEC	SEC	SEC	3	SEC				SEC		0	0	2	0	0	Periplasmic		Detected	Detected	Detected
Vpar_1136	ACZ24817.1	D1BN60	Periplasmic binding protein	COG0614	ABC-type Fe3+-hydroxamate transport system, periplasmic component	P	Periplasmic	Periplasmic	Periplasmic	No	0	LIP	SEC	SEC	LIP	3	SEC				SEC	LIP	0	0	3	0	0	Periplasmic		Detected	Detected
Vpar_1137	ACZ24818.1	D1BN61	ABC transporter related protein	COG1120	ABC-type cobalamin/Fe3+-siderophores transport system, ATPase component	PH	Inner Membrane	Cytoplasmic	Cytoplasmic	No	0	CYT	CYT	CYT	No	0	No						3	1	0	0	0	Cytoplasmic		Detected	Detected	Detected
Vpar_1138	ACZ24819.1	D1BN62	Transport system permease protein	COG0609	ABC-type Fe3+-siderophore transport system, permease component	P	Inner Membrane	Inner Membrane	Inner Membrane	No	9	TMH	CYT	TMH	TMH	0	TMH						0	5	0	0	0	Inner Membrane
Vpar_1139	ACZ24820.1	D1BN63	Precorrin-8X methylmutase CbiC/CobH	COG2082	Precorrin isomerase	H	Cytoplasmic	Cytoplasmic	Cytoplasmic	No	0	CYT	CYT	CYT	No	0	No						4	0	0	0	0	Cytoplasmic		Detected	Detected	Detected
Vpar_1140	ACZ24821.1	D1BN64	Precorrin-6x reductase	COG2099	Precorrin-6x reductase	H	Cytoplasmic	Cytoplasmic	Cytoplasmic	No	0	CYT	CYT	CYT	No	0	No						4	0	0	0	0	Cytoplasmic		Detected		Detected
Vpar_1141	ACZ24822.1	D1BN65	Precorrin-3B C17-methyltransferase	COG1010	Precorrin-3B methylase	H	Cytoplasmic	Cytoplasmic	Cytoplasmic	No	0	CYT	CYT	CYT	No	0	No						4	0	0	0	0	Cytoplasmic		Detected	Detected	Detected
Vpar_1142	ACZ24823.1	D1BN66	Cobalamin (Vitamin B12) biosynthesis CbiG protein	COG2073	Cobalamin biosynthesis protein CbiG	H	Cytoplasmic	Cytoplasmic	Inner Membrane	No	0	CYT	CYT	CYT	No	0	No						3	1	0	0	0	Cytoplasmic		Detected	Detected
Vpar_1143	ACZ24824.1	D1BN67	Precorrin-4 C11-methyltransferase	COG2875	Precorrin-4 methylase	H	Cytoplasmic	Cytoplasmic	Cytoplasmic	No	0	CYT	CYT	CYT	No	0	No						4	0	0	0	0	Cytoplasmic		Detected	Detected	Detected
Vpar_1144	ACZ24825.1	D1BN68	Precorrin-6Y C5,15-methyltransferase (Decarboxylating), CbiT subunit	COG2242	Precorrin-6B methylase 2	H	Cytoplasmic	Cytoplasmic	Cytoplasmic	No	0	CYT	CYT	CYT	No	0	No						4	0	0	0	0	Cytoplasmic		Detected	Detected	Detected
Vpar_1145	ACZ24826.1	D1BN69	Precorrin-6y C5,15-methyltransferase (Decarboxylating), CbiE subunit	COG2241	Precorrin-6B methylase 1	H	Cytoplasmic	Cytoplasmic	Cytoplasmic	No	0	CYT	CYT	CYT	No	0	No						4	0	0	0	0	Cytoplasmic		Detected		Detected
Vpar_1146	ACZ24827.1	D1BN70	Cobalt-precorrin-5B C(1)-methyltransferase (EC 2.1.1.195) (Cobalt-precorrin-6A synthase)	COG1903	Cobalamin biosynthesis protein CbiD	H	Cytoplasmic	Cytoplasmic	Cytoplasmic	No	0	CYT	CYT	CYT	No	0	No						4	0	0	0	0	Cytoplasmic		Detected	Detected	Detected
Vpar_1147	ACZ24828.1	D1BN71	UPF0234 protein Vpar_1147	COG1666	Uncharacterized conserved protein YajQ, UPF0234 family	S	Cytoplasmic	Cytoplasmic	Cytoplasmic	No	0	CYT	CYT	CYT	No	0	No						4	0	0	0	0	Cytoplasmic		Detected	Detected	Detected
Vpar_1148	ACZ24829.1	D1BN72	Uncharacterized protein				Unknown	Unknown	Outer Membrane	No	1	SEC	SEC	SEC	SEC	3	SEC				SEC		0	0	0	1	0	Unclear	Potential OM	Detected	Detected	Detected
Vpar_1149	ACZ24830.1	D1BN73	Pseudouridine synthase, RluA family	COG0564	Pseudouridylate synthase, 23S rRNA- or tRNA-specific	J	Cytoplasmic	Cytoplasmic	Cytoplasmic	No	0	CYT	CYT	CYT	No	0	No						4	0	0	0	0	Cytoplasmic
Vpar_1150	ACZ24831.1	D1BN74	Fructose-1,6-bisphosphate aldolase, class II	COG0191	Fructose/tagatose bisphosphate aldolase	G	Cytoplasmic	Cytoplasmic	Cytoplasmic	No	0	CYT	CYT	CYT	No	0	No						4	0	0	0	0	Cytoplasmic		Detected	Detected	Detected
Vpar_1151	ACZ24832.1	D1BN75	Polysaccharide biosynthesis protein	COG2244	Membrane protein involved in the export of O-antigen and teichoic acid	M	Inner Membrane	Inner Membrane	Inner Membrane	No	14	TMH	CYT	TMH	TMH	0	TMH						0	5	0	0	0	Inner Membrane
Vpar_1152	ACZ24833.1	D1BN76	Auxin Efflux Carrier	COG0679	Predicted permease	R	Inner Membrane	Inner Membrane	Inner Membrane	No	10	TMH	CYT	TMH	TMH	0	TMH						0	5	0	0	0	Inner Membrane
Vpar_1153	ACZ24834.1	D1BN77	Peptidase C26	COG2071	Gamma-glutamyl-gamma-aminobutyrate hydrolase PuuD (putrescine degradation), contains GATase1-like domain	E	Unknown	Cytoplasmic	Cytoplasmic	No	0	CYT	CYT	CYT	No	0	No						3	0	0	0	0	Cytoplasmic		Detected	Detected	Detected
Vpar_1154	ACZ24835.1	D1BN78	Amino acid permease-associated region	COG0531	Amino acid transporter	E	Inner Membrane	Inner Membrane	Inner Membrane	No	12	TMH	CYT	TMH	TMH	0	TMH						0	5	0	0	0	Inner Membrane		Detected	Detected
Vpar_1155	ACZ24836.1	D1BN79	Uncharacterized protein				Cytoplasmic	Cytoplasmic	Cytoplasmic	No	0	CYT	CYT	CYT	No	0	No						4	0	0	0	0	Cytoplasmic		Detected
Vpar_1156	ACZ24837.1	D1BN80	HAD-superfamily hydrolase, subfamily IA, variant 3	COG0546	Phosphoglycolate phosphatase, HAD superfamily	C	Cytoplasmic	Cytoplasmic	Cytoplasmic	No	0	CYT	CYT	CYT	No	0	No						4	0	0	0	0	Cytoplasmic		Detected	Detected	Detected
Vpar_1157	ACZ24838.1	D1BN81	Uncharacterized protein	COG1584	Succinate-acetate transporter protein	C	Inner Membrane	Inner Membrane	Inner Membrane	No	6	TMH	CYT	TMH	TMH	0	TMH						0	5	0	0	0	Inner Membrane
Vpar_1158	ACZ24839.1	D1BN82	Uncharacterized protein				Unknown	Cytoplasmic	Cytoplasmic	No	0	SEC	SEC	SEC	SEC	3	SEC				SEC		2	0	0	0	0	Unclear	Potential OM
Vpar_1159	ACZ24840.1	D1BN83	Superfamily I DNA and RNA helicase and helicase subunit-like protein	COG0419	DNA repair exonuclease SbcCD ATPase subunit	L	Cytoplasmic	Outer Membrane	Outer Membrane	No	0	CYT	CYT	CYT	No	0	No						2	0	0	2	0	Unclear		Detected	Detected
Vpar_1160	ACZ24841.1	D1BN84	Uncharacterized protein	COG5635	Predicted NTPase, NACHT family domain	T	Cytoplasmic	Unknown	Outer Membrane	No	0	CYT	CYT	CYT	No	0	No						2	0	0	1	0	Unclear		Detected
Vpar_1161	ACZ24842.1	D1BN85	Uncharacterized protein	COG0467	RecA-superfamily ATPase, KaiC/GvpD/RAD55 family	T	Cytoplasmic	Cytoplasmic	Unknown	No	0	CYT	CYT	CYT	No	0	No						3	0	0	0	0	Cytoplasmic
Vpar_1162	ACZ24843.1	D1BN86	Uncharacterized protein				Cytoplasmic	Periplasmic	Periplasmic	No	0	SEC	SEC	SEC	SEC	3	SEC				SEC		1	0	2	0	0	Periplasmic		Detected	Detected	Detected
Vpar_1163	ACZ24844.1	D1BN87	Uncharacterized protein				Unknown	Extracellular	Periplasmic	No	0	SEC	SEC	SEC	SEC	3	SEC				SEC		0	0	1	0	1	Unclear	Potential OM
Vpar_1164	ACZ24845.1	D1BN88	Uncharacterized protein	COG4269	Uncharacterized membrane protein YjgN, DUF898 family	S	Inner Membrane	Unknown	Inner Membrane	No	2	TMH	CYT	TMH	TMH	0	TMH						0	3	0	0	0	Inner Membrane
Vpar_1166	ACZ24846.1	D1BN89	Uncharacterized protein				Unknown	Unknown	Outer Membrane	PREDICTED	0	SEC	SEC	SEC	SEC	3	SEC				SEC		0	0	0	2	0	Unclear	Potential OM	Detected		Detected
Vpar_1167	ACZ24847.1	D1BN90	50S ribosomal protein L20	COG0292	Ribosomal protein L20	J	Cytoplasmic	Cytoplasmic	Cytoplasmic	No	0	CYT	CYT	CYT	No	0	No						4	0	0	0	0	Cytoplasmic		Detected	Detected	Detected
Vpar_1168	ACZ24848.1	D1BN91	50S ribosomal protein L35	COG0291	Ribosomal protein L35	J	Cytoplasmic	Cytoplasmic	Cytoplasmic	No	0	CYT	CYT	CYT	No	0	No						4	0	0	0	0	Cytoplasmic		Detected	Detected	Detected
Vpar_1169	ACZ24849.1	D1BN92	Translation initiation factor IF-3	COG0290	Translation initiation factor IF-3	J	Cytoplasmic	Cytoplasmic	Cytoplasmic	No	0	CYT	CYT	SEC	No	1	No						4	0	0	0	0	Cytoplasmic		Detected		Detected
Vpar_1170	ACZ24850.1	D1BN93	Anion transporter	COG0471	Di- and tricarboxylate transporter	G	Inner Membrane	Inner Membrane	Inner Membrane	No	13	TMH	CYT	TMH	TMH	0	TMH						0	5	0	0	0	Inner Membrane		Detected
Vpar_1171	ACZ24851.1	D1BN94	Major facilitator superfamily MFS_1	COG2814	Predicted arabinose efflux permease, MFS family	G	Inner Membrane	Inner Membrane	Inner Membrane	No	12	TMH	CYT	TMH	TMH	0	TMH						0	5	0	0	0	Inner Membrane
Vpar_1172	ACZ24852.1	D1BN95	Threonine--tRNA ligase (EC 6.1.1.3) (Threonyl-tRNA synthetase)	COG0441	Threonyl-tRNA synthetase	J	Cytoplasmic	Cytoplasmic	Cytoplasmic	No	0	CYT	CYT	CYT	No	0	No						4	0	0	0	0	Cytoplasmic		Detected	Detected	Detected
Vpar_1173	ACZ24853.1	D1BN96	Uncharacterized protein				Unknown	Periplasmic	Periplasmic	No	0	SEC	SEC	SEC	SEC	3	SEC				SEC		0	0	2	0	0	Periplasmic		Detected	Detected	Detected
Vpar_1174	ACZ24854.1	D1BN97	Uncharacterized protein				Unknown	Cytoplasmic	Cytoplasmic	No	0	CYT	CYT	CYT	No	0	No						3	0	0	0	0	Cytoplasmic
Vpar_1175	ACZ24855.1	D1BN98	Peptidase U32	COG0826	Collagenase-like protease, PrtC family	O	Cytoplasmic	Cytoplasmic	Cytoplasmic	No	0	CYT	CYT	CYT	No	0	No						4	0	0	0	0	Cytoplasmic		Detected	Detected	Detected
Vpar_1176	ACZ24856.1	D1BN99	O-methyltransferase family 3	COG4122	Predicted O-methyltransferase YrrM	R	Cytoplasmic	Cytoplasmic	Cytoplasmic	No	0	CYT	CYT	CYT	No	0	No						4	0	0	0	0	Cytoplasmic		Detected		Detected
Vpar_1177	ACZ24857.1	D1BNA0	Aminodeoxychorismate lyase	COG1559	Cell division protein YceG, involved in septum cleavage	D	Cytoplasmic	Unknown	Periplasmic	No	1	TMH	CYT	TMH	TMH	0	SEC						1	1	1	0	0	Unclear		Detected	Detected
Vpar_1178	ACZ24858.1	D1BNA1	Uncharacterized protein				Cytoplasmic	Cytoplasmic	Cytoplasmic	No	0	CYT	CYT	CYT	No	0	No						4	0	0	0	0	Cytoplasmic
Vpar_1179	ACZ24859.1	D1BNA2	Putative Holliday junction resolvase (EC 3.1.-.-)	COG0816	RNase H-fold protein, predicted Holliday junction resolvase in Firmicutes and mycoplasms, involved in anti-termination at Rho-dependent terminators	K	Cytoplasmic	Cytoplasmic	Cytoplasmic	No	0	CYT	CYT	CYT	No	0	No						4	0	0	0	0	Cytoplasmic		Detected
Vpar_1180	ACZ24860.1	D1BNA3	UPF0297 protein Vpar_1180	COG4472	Uncharacterized protein, UPF0297 family	S	Cytoplasmic	Cytoplasmic	Cytoplasmic	No	0	CYT	CYT	CYT	No	0	No						4	0	0	0	0	Cytoplasmic		Detected		Detected
Vpar_1181	ACZ24861.1	D1BNA4	Alanine--tRNA ligase (EC 6.1.1.7) (Alanyl-tRNA synthetase)	COG0013	Alanyl-tRNA synthetase	J	Cytoplasmic	Cytoplasmic	Cytoplasmic	No	0	CYT	CYT	CYT	No	0	No						4	0	0	0	0	Cytoplasmic		Detected	Detected	Detected
Vpar_1182	ACZ24862.1	D1BNA5	NLP/P60 protein	COG0791	Cell wall-associated hydrolase, NlpC family	M	Unknown	Extracellular	Extracellular	No	1	SEC	SEC	SEC	SEC	3	SEC				SEC		0	0	0	0	2	Secreted	Potential OM	Detected
Vpar_1183	ACZ24863.1	D1BNA6	Glycosyl transferase family 2	COG0463	Glycosyltransferase involved in cell wall bisynthesis	M	Inner Membrane	Inner Membrane	Inner Membrane	No	2	CYT	CYT	TMH	No	0	No						1	3	0	0	0	Inner Membrane		Detected	Detected
Vpar_1184	ACZ24864.1	D1BNA7	Uncharacterized protein				Cytoplasmic	Cytoplasmic	Cytoplasmic	No	0	CYT	CYT	CYT	No	0	No						4	0	0	0	0	Cytoplasmic		Detected		Detected
Vpar_1185	ACZ24865.1	D1BNA8	Hydrogenase maturation protease	COG0680	Ni,Fe-hydrogenase maturation factor	C	Cytoplasmic	Cytoplasmic	Cytoplasmic	No	0	CYT	CYT	CYT	No	0	No						4	0	0	0	0	Cytoplasmic		Detected
Vpar_1186	ACZ24866.1	D1BNA9	Ni/Fe-hydrogenase, b-type cytochrome subunit	COG1969	Ni,Fe-hydrogenase I cytochrome b subunit	C	Inner Membrane	Inner Membrane	Inner Membrane	No	4	TMH	CYT	TMH	No	0	TMH						0	5	0	0	0	Inner Membrane		Detected	Detected
Vpar_1187	ACZ24867.1	D1BNB0	Nickel-dependent hydrogenase large subunit	COG0374	Ni,Fe-hydrogenase I large subunit	C	Inner Membrane	Periplasmic	Cytoplasmic	No	0	CYT	CYT	CYT	No	0	No						2	1	1	0	0	Unclear		Detected	Detected	Detected
Vpar_1188	ACZ24868.1	D1BNB1	Hydrogenase (NiFe) small subunit HydA	COG1740	Ni,Fe-hydrogenase I small subunit	C	Inner Membrane	Unknown	Unknown	No	0	SEC	CYT	SEC	SEC	2	TAT				SEC		0	1	0	0	0	Unclear	Potential OM	Detected	Detected	Detected
Vpar_1189	ACZ24869.1	D1BNB2	Thioredoxin	COG3118	Negative regulator of GroEL, contains thioredoxin-like and TPR-like domains	O	Cytoplasmic	Cytoplasmic	Cytoplasmic	No	0	CYT	CYT	CYT	No	0	No						4	0	0	0	0	Cytoplasmic		Detected		Detected
Vpar_1190	ACZ24870.1	D1BNB3	Putative GTP cyclohydrolase 1 type 2 (EC 3.5.4.16) (GTP cyclohydrolase I)	COG0327	Putative GTP cyclohydrolase 1 type 2, NIF3 family	H	Cytoplasmic	Cytoplasmic	Cytoplasmic	No	0	CYT	CYT	CYT	No	0	No						4	0	0	0	0	Cytoplasmic		Detected	Detected	Detected
Vpar_1191	ACZ24871.1	D1BNB4	Uncharacterized protein	COG2384	tRNA A22 N-methylase	J	Cytoplasmic	Cytoplasmic	Cytoplasmic	No	0	CYT	CYT	CYT	No	0	No						4	0	0	0	0	Cytoplasmic
Vpar_1192	ACZ24872.1	D1BNB5	GTP cyclohydrolase 1 (EC 3.5.4.16) (GTP cyclohydrolase I)	COG0302	GTP cyclohydrolase I	H	Cytoplasmic	Cytoplasmic	Cytoplasmic	No	0	CYT	CYT	CYT	No	0	No						4	0	0	0	0	Cytoplasmic		Detected
Vpar_1193	ACZ24873.1	D1BNB6	7-carboxy-7-deazaguanine synthase (CDG synthase) (EC 4.3.99.3) (Queuosine biosynthesis protein QueE)	COG0602	Organic radical activating enzyme	R	Cytoplasmic	Cytoplasmic	Cytoplasmic	No	0	CYT	CYT	CYT	No	0	No						4	0	0	0	0	Cytoplasmic		Detected
Vpar_1194	ACZ24874.1	D1BNB7	6-carboxy-5,6,7,8-tetrahydropterin synthase (EC 4.-.-.-)	COG0720	6-pyruvoyl-tetrahydropterin synthase	H	Cytoplasmic	Cytoplasmic	Cytoplasmic	No	0	CYT	CYT	CYT	No	0	No						4	0	0	0	0	Cytoplasmic		Detected		Detected
Vpar_1195	ACZ24875.1	D1BNB8	RNA polymerase sigma factor SigA	COG0568	DNA-directed RNA polymerase, sigma subunit (sigma70/sigma32)	K	Cytoplasmic	Cytoplasmic	Cytoplasmic	No	0	CYT	CYT	CYT	No	0	No						4	0	0	0	0	Cytoplasmic		Detected	Detected	Detected
Vpar_1196	ACZ24876.1	D1BNB9	DNA primase (EC 2.7.7.-)	COG0358	DNA primase (bacterial type)	L	Cytoplasmic	Cytoplasmic	Cytoplasmic	No	0	CYT	CYT	CYT	No	0	No						4	0	0	0	0	Cytoplasmic		Detected	Detected	Detected
Vpar_1197	ACZ24877.1	D1BNC0	Ribonuclease Y (RNase Y) (EC 3.1.-.-)	COG1418	HD superfamily phosphodieaserase, includes HD domain of RNase Y	JR	Cytoplasmic	Cytoplasmic	Inner Membrane	No	1	CYT	CYT	TMH	TMH	0	No						3	1	0	0	0	Cytoplasmic		Detected	Detected	Detected
Vpar_1198	ACZ24878.1	D1BNC1	Regulatory protein RecX	COG2137	SOS response regulatory protein OraA/RecX, interacts with RecA	O	Cytoplasmic	Cytoplasmic	Cytoplasmic	No	0	CYT	CYT	CYT	No	0	No						4	0	0	0	0	Cytoplasmic
Vpar_1199	ACZ24879.1	D1BNC2	Protein RecA (Recombinase A)	COG0468	RecA/RadA recombinase	L	Cytoplasmic	Cytoplasmic	Cytoplasmic	No	0	CYT	CYT	CYT	No	0	No						4	0	0	0	0	Cytoplasmic		Detected	Detected	Detected
Vpar_1200	ACZ24880.1	D1BNC3	Putative competence-damage inducible protein	COG1058	Predicted nucleotide-utilizing enzyme related to molybdopterin-biosynthesis enzyme MoeA	R	Cytoplasmic	Unknown	Cytoplasmic	No	0	CYT	CYT	CYT	No	0	No						3	0	0	0	0	Cytoplasmic		Detected	Detected	Detected
Vpar_1201	ACZ24881.1	D1BNC4	Ribosomal protein S12 methylthiotransferase RimO (S12 MTTase) (S12 methylthiotransferase) (EC 2.8.4.4) (Ribosomal protein S12 (aspartate-C(3))-methylthiotransferase) (Ribosome maturation factor RimO)	COG0621	tRNA A37 methylthiotransferase MiaB	J	Cytoplasmic	Cytoplasmic	Cytoplasmic	No	0	CYT	CYT	CYT	No	0	No						4	0	0	0	0	Cytoplasmic		Detected	Detected
Vpar_1202	ACZ24882.1	D1BNC5	Extracellular solute-binding protein family 1	COG1840	ABC-type Fe3+ transport system, periplasmic component	P	Periplasmic	Unknown	Extracellular	No	1	CYT	CYT	SEC	TMH	1	SEC						1	0	1	0	1	Unclear		Detected	Detected
Vpar_1203	ACZ24883.1	D1BNC6	UPF0313 protein Vpar_1203	COG1032	Radical SAM superfamily enzyme YgiQ, UPF0313 family	R	Cytoplasmic	Cytoplasmic	Cytoplasmic	No	0	CYT	CYT	CYT	No	0	No						4	0	0	0	0	Cytoplasmic		Detected	Detected
Vpar_1204	ACZ24884.1	D1BNC7	XRE family transcriptional regulator	COG1426	Cytoskeletal protein RodZ, contains Xre-like HTH and DUF4115 domains	D	Cytoplasmic	Cytoplasmic	Inner Membrane	No	1	CYT	CYT	TMH	No	0	No						3	1	0	0	0	Cytoplasmic		Detected	Detected
Vpar_1205	ACZ24885.1	D1BNC8	Cell divisionFtsK/SpoIIIE	COG1674	DNA segregation ATPase FtsK/SpoIIIE and related proteins	D	Inner Membrane	Unknown	Inner Membrane	No	4	CYT	CYT	TMH	TMH	0	TMH						1	3	0	0	0	Inner Membrane		Detected	Detected	Detected
Vpar_1206	ACZ24886.1	D1BNC9	AAA ATPase central domain protein	COG2256	Replication-associated recombination protein RarA (DNA-dependent ATPase)	L	Cytoplasmic	Cytoplasmic	Cytoplasmic	No	0	CYT	CYT	CYT	No	0	No						4	0	0	0	0	Cytoplasmic		Detected	Detected
Vpar_1207	ACZ24887.1	D1BND0	Aspartyl-tRNA synthetase	COG0173	Aspartyl-tRNA synthetase	J	Cytoplasmic	Cytoplasmic	Cytoplasmic	No	0	CYT	CYT	CYT	No	0	No						4	0	0	0	0	Cytoplasmic		Detected	Detected	Detected
Vpar_1208	ACZ24888.1	D1BND1	Histidine--tRNA ligase (EC 6.1.1.21) (Histidyl-tRNA synthetase)	COG0124	Histidyl-tRNA synthetase	J	Cytoplasmic	Cytoplasmic	Cytoplasmic	No	0	CYT	CYT	CYT	No	0	No						4	0	0	0	0	Cytoplasmic		Detected	Detected	Detected
Vpar_1209	ACZ24889.1	D1BND2	Radical SAM domain protein	COG0635	Coproporphyrinogen III oxidase or related Fe-S oxidoreductase	H	Cytoplasmic	Cytoplasmic	Cytoplasmic	No	0	CYT	CYT	CYT	No	0	No						4	0	0	0	0	Cytoplasmic		Detected
Vpar_1210	ACZ24890.1	D1BND3	Ferric uptake regulator, Fur family	COG0735	Fe2+ or Zn2+ uptake regulation protein	P	Cytoplasmic	Cytoplasmic	Cytoplasmic	No	0	CYT	CYT	CYT	No	0	No						4	0	0	0	0	Cytoplasmic		Detected	Detected	Detected
Vpar_1211	ACZ24891.1	D1BND4	Beta-lactamase domain protein	COG0491	Glyoxylase or a related metal-dependent hydrolase, beta-lactamase superfamily II	R	Cytoplasmic	Cytoplasmic	Cytoplasmic	No	0	CYT	CYT	CYT	No	0	No						4	0	0	0	0	Cytoplasmic		Detected	Detected	Detected
Vpar_1212	ACZ24892.1	D1BND5	(P)ppGpp synthetase I, SpoT/RelA	COG0317	(p)ppGpp synthase/hydrolase, HD superfamily	TK	Cytoplasmic	Cytoplasmic	Cytoplasmic	No	0	CYT	CYT	CYT	No	0	No						4	0	0	0	0	Cytoplasmic		Detected	Detected	Detected
Vpar_1213	ACZ24893.1	D1BND6	Single-stranded-DNA-specific exonuclease RecJ	COG0608	Single-stranded DNA-specific exonuclease, DHH superfamily, may be involved in archaeal DNA replication intiation	L	Cytoplasmic	Cytoplasmic	Cytoplasmic	No	0	CYT	CYT	CYT	No	0	No						4	0	0	0	0	Cytoplasmic		Detected	Detected
Vpar_1214	ACZ24894.1	D1BND7	Biotin and thiamin synthesis associated	COG0502	Biotin synthase or related enzyme	H	Cytoplasmic	Cytoplasmic	Cytoplasmic	No	0	CYT	CYT	CYT	No	0	No						4	0	0	0	0	Cytoplasmic		Detected	Detected	Detected
Vpar_1215	ACZ24895.1	D1BND8	50S ribosomal protein L27	COG0211	Ribosomal protein L27	J	Cytoplasmic	Cytoplasmic	Cytoplasmic	No	0	CYT	CYT	CYT	No	0	No						4	0	0	0	0	Cytoplasmic		Detected		Detected
Vpar_1216	ACZ24896.1	D1BND9	Uncharacterized protein	COG2868	Uncharacterized conserved protein YsxB, DUF464 family	S	Unknown	Cytoplasmic	Unknown	No	0	CYT	CYT	CYT	No	0	No						2	0	0	0	0	Unclear
Vpar_1217	ACZ24897.1	D1BNE0	50S ribosomal protein L21	COG0261	Ribosomal protein L21	J	Cytoplasmic	Cytoplasmic	Unknown	No	0	CYT	CYT	CYT	No	0	No						3	0	0	0	0	Cytoplasmic		Detected	Detected	Detected
Vpar_1218	ACZ24898.1	D1BNE1	Putative manganese efflux pump MntP	COG1971	Putative Mn2+ efflux pump MntP	P	Inner Membrane	Inner Membrane	Inner Membrane	No	6	TMH	CYT	TMH	TMH	0	TMH						0	5	0	0	0	Inner Membrane
Vpar_1219	ACZ24899.1	D1BNE2	Ribonuclease, Rne/Rng family	COG1530	Ribonuclease G or E	J	Cytoplasmic	Cytoplasmic	Cytoplasmic	No	0	CYT	CYT	CYT	No	0	No						4	0	0	0	0	Cytoplasmic		Detected	Detected
Vpar_1220	ACZ24900.1	D1BNE3	Uncharacterized protein	COG5011	Uncharacterized conserved protein, DUF2344 family	S	Cytoplasmic	Cytoplasmic	Cytoplasmic	No	0	CYT	CYT	CYT	No	0	No						4	0	0	0	0	Cytoplasmic		Detected	Detected	Detected
Vpar_1221	ACZ24901.1	D1BNE4	Radical SAM domain protein	COG1032	Radical SAM superfamily enzyme YgiQ, UPF0313 family	R	Cytoplasmic	Cytoplasmic	Cytoplasmic	No	0	CYT	CYT	CYT	No	0	No						4	0	0	0	0	Cytoplasmic		Detected	Detected	Detected
Vpar_1222	ACZ24902.1	D1BNE5	Rod shape-determining protein RodA	COG0772	Bacterial cell division protein FtsW, lipid II flippase	D	Inner Membrane	Inner Membrane	Inner Membrane	No	9	TMH	CYT	TMH	TMH	0	TMH						0	5	0	0	0	Inner Membrane
Vpar_1223	ACZ24903.1	D1BNE6	Cobyrinic acid ac-diamide synthase	COG2894	Septum formation inhibitor-activating ATPase MinD	D	Inner Membrane	Cytoplasmic	Cytoplasmic	No	0	CYT	CYT	CYT	No	0	No						3	1	0	0	0	Cytoplasmic		Detected	Detected
Vpar_1224	ACZ24904.1	D1BNE7	Penicillin-binding protein 2	COG0768	Cell division protein FtsI/penicillin-binding protein 2	DM	Inner Membrane	Periplasmic	Inner Membrane	No	1	TMH	CYT	TMH	TMH	0	TMH						0	3	1	0	0	Inner Membrane		Detected	Detected	Detected
Vpar_1225	ACZ24905.1	D1BNE8	Rod shape-determining protein MreD				Inner Membrane	Inner Membrane	Inner Membrane	No	4	TMH	CYT	SEC	TMH	1	SEC						0	5	0	0	0	Inner Membrane
Vpar_1226	ACZ24906.1	D1BNE9	Cell shape-determining protein MreC (Cell shape protein MreC)	COG1792	Cell shape-determining protein MreC	D	Unknown	Outer Membrane	Inner Membrane	No	1	TMH	CYT	TMH	TMH	0	TMH						0	2	0	1	0	Unclear		Detected	Detected	Detected
Vpar_1227	ACZ24907.1	D1BNF0	Cell shape determining protein MreB/Mrl	COG1077	Actin-like ATPase involved in cell morphogenesis	D	Cytoplasmic	Unknown	Cytoplasmic	No	0	CYT	CYT	CYT	No	0	No						3	0	0	0	0	Cytoplasmic		Detected	Detected
Vpar_1228	ACZ24908.1	D1BNF1	DNA repair protein RadC	COG2003	DNA repair protein RadC, contains a helix-hairpin-helix DNA-binding motif	L	Cytoplasmic	Cytoplasmic	Cytoplasmic	No	0	CYT	CYT	CYT	No	0	No						4	0	0	0	0	Cytoplasmic
Vpar_1229	ACZ24909.1	D1BNF2	Maf-like protein Vpar_1229	COG0424	Predicted house-cleaning NTP pyrophosphatase, Maf/HAM1 superfamily	Q	Cytoplasmic	Cytoplasmic	Cytoplasmic	No	0	CYT	CYT	CYT	No	0	No						4	0	0	0	0	Cytoplasmic		Detected	Detected	Detected
Vpar_1230	ACZ24910.1	D1BNF3	Uncharacterized protein				Cytoplasmic	Cytoplasmic	Inner Membrane	No	2	TMH	CYT	TMH	TMH	0	No						2	2	0	0	0	Unclear		Detected	Detected
Vpar_1231	ACZ24911.1	D1BNF4	Acetate kinase (EC 2.7.2.1) (Acetokinase)	COG0282	Acetate kinase	C	Cytoplasmic	Cytoplasmic	Cytoplasmic	No	0	CYT	CYT	CYT	No	0	No						4	0	0	0	0	Cytoplasmic		Detected	Detected	Detected
Vpar_1232	ACZ24912.1	D1BNF5	Uncharacterized protein				Unknown	Unknown	Periplasmic	No	0	LIP	SEC	SEC	LIP	3	SEC				SEC	LIP	0	0	1	0	0	Unclear	Potential OM	Detected	Detected	Detected
Vpar_1233	ACZ24913.1	D1BNF6	UPF0348 protein Vpar_1233	COG1323	Predicted nucleotidyltransferase	R	Cytoplasmic	Cytoplasmic	Extracellular	No	0	CYT	CYT	CYT	No	0	No						3	0	0	0	1	Cytoplasmic		Detected
Vpar_1234	ACZ24914.1	D1BNF7	Bifunctional protein PyrR	COG2065	Pyrimidine operon attenuation protein/uracil phosphoribosyltransferase	F	Cytoplasmic	Cytoplasmic	Cytoplasmic	No	0	CYT	CYT	CYT	No	0	No						4	0	0	0	0	Cytoplasmic		Detected	Detected	Detected
Vpar_1235	ACZ24915.1	D1BNF8	Pseudouridine synthase (EC 5.4.99.-)	COG0564	Pseudouridylate synthase, 23S rRNA- or tRNA-specific	J	Cytoplasmic	Cytoplasmic	Cytoplasmic	No	0	CYT	CYT	CYT	No	0	No						4	0	0	0	0	Cytoplasmic		Detected
Vpar_1236	ACZ24916.1	D1BNF9	Lipoprotein signal peptidase (EC 3.4.23.36) (Prolipoprotein signal peptidase) (Signal peptidase II)	COG0597	Lipoprotein signal peptidase	MU	Inner Membrane	Inner Membrane	Inner Membrane	No	4	TMH	CYT	SEC	No	1	TMH						0	5	0	0	0	Inner Membrane
Vpar_1237	ACZ24917.1	D1BNG0	4Fe-4S ferredoxin iron-sulfur binding domain protein	COG2221	Dissimilatory sulfite reductase (desulfoviridin), alpha and beta subunits	P	Unknown	Cytoplasmic	Unknown	No	0	CYT	CYT	CYT	No	0	SEC						2	0	0	0	0	Unclear
Vpar_1238	ACZ24918.1	D1BNG1	Anion transporter	COG1055	Na+/H+ antiporter NhaD or related arsenite permease	P	Inner Membrane	Inner Membrane	Inner Membrane	No	12	TMH	CYT	TMH	TMH	0	TMH						0	5	0	0	0	Inner Membrane		Detected	Detected	Detected
Vpar_1239	ACZ24919.1	D1BNG2	Uncharacterized protein				Inner Membrane	Inner Membrane	Inner Membrane	No	2	TMH	CYT	TMH	TMH	0	TMH						0	4	0	0	0	Inner Membrane
Vpar_1240	ACZ24920.1	D1BNG3	Sodium ion-translocating decarboxylase, beta subunit	COG1883	Na+-transporting methylmalonyl-CoA/oxaloacetate decarboxylase, beta subunit	C	Inner Membrane	Inner Membrane	Inner Membrane	No	9	TMH	CYT	TMH	TMH	0	TMH						0	5	0	0	0	Inner Membrane		Detected	Detected	Detected
Vpar_1241	ACZ24921.1	D1BNG4	Biotin/lipoyl attachment domain-containing protein	COG4770	Acetyl/propionyl-CoA carboxylase, alpha subunit	I	Unknown	Unknown	Periplasmic	No	0	CYT	CYT	CYT	SEC	1	SEC						1	0	1	0	0	Unclear		Detected	Detected	Detected
Vpar_1242	ACZ24922.1	D1BNG5	Uncharacterized protein				Unknown	Unknown	Unknown	No	0	CYT	CYT	CYT	No	0	No						1	0	0	0	0	Unclear		Detected		Detected
Vpar_1243	ACZ24923.1	D1BNG6	Sodium pump decarboxylase, gamma subunit				Inner Membrane	Inner Membrane	Inner Membrane	No	1	TMH	CYT	TMH	TMH	0	TMH						0	4	0	0	0	Inner Membrane
Vpar_1244	ACZ24924.1	D1BNG7	Carboxyl transferase	COG4799	Acetyl-CoA carboxylase, carboxyltransferase component	I	Cytoplasmic	Cytoplasmic	Cytoplasmic	No	0	CYT	CYT	CYT	No	0	No						4	0	0	0	0	Cytoplasmic		Detected	Detected	Detected
Vpar_1245	ACZ24925.1	D1BNG8	Methylmalonyl-CoA epimerase	COG0346	Catechol 2,3-dioxygenase or other lactoylglutathione lyase family enzyme	Q	Cytoplasmic	Cytoplasmic	Cytoplasmic	No	0	CYT	CYT	CYT	No	0	No						4	0	0	0	0	Cytoplasmic		Detected	Detected	Detected
Vpar_1246	ACZ24926.1	D1BNG9	LAO/AO transport system ATPase	COG1703	Putative periplasmic protein kinase ArgK or related GTPase of G3E family	O	Inner Membrane	Cytoplasmic	Cytoplasmic	No	0	CYT	CYT	CYT	No	0	No						3	1	0	0	0	Cytoplasmic		Detected	Detected	Detected
Vpar_1247	ACZ24927.1	D1BNH0	Cobalamin B12-binding domain protein	COG2185	Methylmalonyl-CoA mutase, C-terminal domain/subunit (cobalamin-binding)	I	Cytoplasmic	Cytoplasmic	Cytoplasmic	No	0	CYT	CYT	CYT	No	0	No						4	0	0	0	0	Cytoplasmic		Detected	Detected	Detected
Vpar_1248	ACZ24928.1	D1BNH1	Methylmalonyl-CoA mutase, large subunit	COG1884	Methylmalonyl-CoA mutase, N-terminal domain/subunit	I	Cytoplasmic	Cytoplasmic	Cytoplasmic	No	0	CYT	CYT	CYT	No	0	No						4	0	0	0	0	Cytoplasmic		Detected	Detected	Detected
Vpar_1249	ACZ24929.1	D1BNH2	Succinate CoA transferase	COG0427	Acyl-CoA hydrolase	C	Cytoplasmic	Cytoplasmic	Cytoplasmic	No	0	CYT	CYT	CYT	No	0	No						4	0	0	0	0	Cytoplasmic		Detected	Detected	Detected
Vpar_1250	ACZ24930.1	D1BNH3	O-antigen polymerase	COG3307	O-antigen ligase	M	Inner Membrane	Inner Membrane	Inner Membrane	No	11	TMH	CYT	TMH	TMH	0	TMH						0	5	0	0	0	Inner Membrane		Detected
Vpar_1251	ACZ24931.1	D1BNH4	FolC bifunctional protein	COG0285	Folylpolyglutamate synthase/Dihydropteroate synthase	H	Cytoplasmic	Cytoplasmic	Cytoplasmic	No	0	CYT	CYT	CYT	No	0	No						4	0	0	0	0	Cytoplasmic		Detected	Detected	Detected
Vpar_1252	ACZ24932.1	D1BNH5	Valine--tRNA ligase (EC 6.1.1.9) (Valyl-tRNA synthetase)	COG0525	Valyl-tRNA synthetase	J	Cytoplasmic	Cytoplasmic	Cytoplasmic	No	0	CYT	CYT	CYT	No	0	No						4	0	0	0	0	Cytoplasmic		Detected	Detected	Detected
Vpar_1253	ACZ24933.1	D1BNH6	Sec-independent protein translocase protein TatC	COG0805	Sec-independent protein secretion pathway component TatC	U	Inner Membrane	Inner Membrane	Inner Membrane	No	6	CYT	CYT	TMH	No	0	TMH						1	4	0	0	0	Inner Membrane			Detected
Vpar_1254	ACZ24934.1	D1BNH7	Polyprenyl synthetase	COG0142	Geranylgeranyl pyrophosphate synthase	H	Cytoplasmic	Cytoplasmic	Cytoplasmic	No	0	CYT	CYT	CYT	No	0	No						4	0	0	0	0	Cytoplasmic		Detected	Detected	Detected
Vpar_1255	ACZ24935.1	D1BNH8	Probable GTP-binding protein EngB	COG0218	GTP-binding protein EngB required for normal cell division	D	Unknown	Cytoplasmic	Cytoplasmic	No	0	CYT	CYT	CYT	No	0	No						3	0	0	0	0	Cytoplasmic		Detected	Detected	Detected
Vpar_1256	ACZ24936.1	D1BNH9	Lon protease (EC 3.4.21.53) (ATP-dependent protease La)	COG0466	ATP-dependent Lon protease, bacterial type	O	Cytoplasmic	Cytoplasmic	Unknown	No	0	CYT	CYT	CYT	No	0	No						3	0	0	0	0	Cytoplasmic		Detected	Detected	Detected
Vpar_1257	ACZ24937.1	D1BNI0	ATP-dependent Clp protease ATP-binding subunit ClpX	COG1219	ATP-dependent protease Clp, ATPase subunit	O	Cytoplasmic	Cytoplasmic	Cytoplasmic	No	0	CYT	CYT	CYT	No	0	No						4	0	0	0	0	Cytoplasmic		Detected	Detected	Detected
Vpar_1258	ACZ24938.1	D1BNI1	ATP-dependent Clp protease proteolytic subunit (EC 3.4.21.92) (Endopeptidase Clp)	COG0740	ATP-dependent protease ClpP, protease subunit	O	Cytoplasmic	Cytoplasmic	Cytoplasmic	No	0	CYT	CYT	CYT	No	0	No						4	0	0	0	0	Cytoplasmic		Detected	Detected	Detected
Vpar_1259	ACZ24939.1	D1BNI2	Trigger factor (TF) (EC 5.2.1.8) (PPIase)	COG0544	FKBP-type peptidyl-prolyl cis-trans isomerase (trigger factor)	O	Cytoplasmic	Cytoplasmic	Cytoplasmic	No	0	CYT	CYT	CYT	No	0	No						4	0	0	0	0	Cytoplasmic		Detected	Detected	Detected
Vpar_1260	ACZ24940.1	D1BNI3	Putative signal transduction protein with CBS domains	COG0517	CBS domain	T	Cytoplasmic	Cytoplasmic	Cytoplasmic	No	0	CYT	CYT	CYT	No	0	No						4	0	0	0	0	Cytoplasmic		Detected	Detected	Detected
Vpar_1261	ACZ24941.1	D1BNI4	Ribosomal RNA large subunit methyltransferase H (EC 2.1.1.177) (23S rRNA (pseudouridine1915-N3)-methyltransferase) (23S rRNA m3Psi1915 methyltransferase) (rRNA (pseudouridine-N3-)-methyltransferase RlmH)	COG1576	23S rRNA pseudoU1915 N3-methylase RlmH	J	Cytoplasmic	Cytoplasmic	Cytoplasmic	No	0	CYT	CYT	CYT	No	0	No						4	0	0	0	0	Cytoplasmic
Vpar_1262	ACZ24942.1	D1BNI5	Beta-lactamase domain protein	COG1235	Phosphoribosyl 1,2-cyclic phosphodiesterase	P	Cytoplasmic	Cytoplasmic	Cytoplasmic	No	0	CYT	CYT	CYT	No	0	No						4	0	0	0	0	Cytoplasmic
Vpar_1263	ACZ24943.1	D1BNI6	Ribulose-1,5-bisphosphate carboxylase/oxygenase large subunit	COG1850	Ribulose 1,5-bisphosphate carboxylase, large subunit, or a RuBisCO-like protein	G	Cytoplasmic	Cytoplasmic	Cytoplasmic	No	0	CYT	CYT	CYT	No	0	No						4	0	0	0	0	Cytoplasmic		Detected	Detected
Vpar_1264	ACZ24944.1	D1BNI7	Xanthine permease	COG2233	Xanthine/uracil permease	F	Inner Membrane	Inner Membrane	Inner Membrane	No	11	TMH	CYT	TMH	No	0	No						0	5	0	0	0	Inner Membrane		Detected
Vpar_1265	ACZ24945.1	D1BNI8	Selenium-dependent molybdenum hydroxylase 1	COG1529	CO or xanthine dehydrogenase, Mo-binding subunit	C	Cytoplasmic	Cytoplasmic	Cytoplasmic	No	0	CYT	CYT	CYT	No	0	No						4	0	0	0	0	Cytoplasmic		Detected	Detected	Detected
Vpar_1266	ACZ24946.1	D1BNI9	Dihydropyrimidinase	COG0044	Dihydroorotase or related cyclic amidohydrolase	F	Cytoplasmic	Cytoplasmic	Cytoplasmic	No	0	CYT	CYT	CYT	No	0	No						4	0	0	0	0	Cytoplasmic		Detected	Detected
Vpar_1267	ACZ24947.1	D1BNJ0	Uncharacterized protein	COG0167	Dihydroorotate dehydrogenase	F	Cytoplasmic	Cytoplasmic	Cytoplasmic	No	0	CYT	CYT	CYT	No	0	No						4	0	0	0	0	Cytoplasmic		Detected	Detected	Detected
Vpar_1268	ACZ24948.1	D1BNJ1	Selenium metabolism protein SsnA	COG0402	Cytosine/adenosine deaminase or related metal-dependent hydrolase	FR	Cytoplasmic	Cytoplasmic	Cytoplasmic	No	0	CYT	CYT	CYT	No	0	No						4	0	0	0	0	Cytoplasmic		Detected	Detected	Detected
Vpar_1269	ACZ24949.1	D1BNJ2	Carbamate kinase	COG0549	Carbamate kinase	E	Cytoplasmic	Cytoplasmic	Cytoplasmic	No	0	CYT	CYT	SEC	SEC	2	SEC				SEC		4	0	0	0	0	Cytoplasmic		Detected	Detected	Detected
Vpar_1270	ACZ24950.1	D1BNJ3	Carbamoyltransferase YgeW	COG0078	Ornithine carbamoyltransferase	E	Cytoplasmic	Cytoplasmic	Cytoplasmic	No	0	CYT	CYT	CYT	No	0	No						4	0	0	0	0	Cytoplasmic		Detected	Detected	Detected
Vpar_1271	ACZ24951.1	D1BNJ4	M20/DapE family protein YgeY	COG0624	Acetylornithine deacetylase/Succinyl-diaminopimelate desuccinylase or related deacylase	E	Cytoplasmic	Cytoplasmic	Cytoplasmic	No	0	CYT	CYT	CYT	No	0	No						4	0	0	0	0	Cytoplasmic		Detected	Detected	Detected
Vpar_1272	ACZ24952.1	D1BNJ5	Diaminopropionate ammonia-lyase	COG1171	Threonine dehydratase	E	Cytoplasmic	Periplasmic	Cytoplasmic	No	0	CYT	CYT	CYT	No	0	No						3	0	1	0	0	Cytoplasmic		Detected	Detected	Detected
Vpar_1273	ACZ24953.1	D1BNJ6	YheO domain protein	COG2964	Predicted transcriptional regulator YheO, contains PAS and DNA-binding HTH domains	K	Cytoplasmic	Cytoplasmic	Cytoplasmic	No	0	CYT	CYT	CYT	No	0	No						4	0	0	0	0	Cytoplasmic		Detected		Detected
Vpar_1274	ACZ24954.1	D1BNJ7	Flavodoxin	COG0716	Flavodoxin	C	Unknown	Cytoplasmic	Cytoplasmic	No	0	CYT	CYT	CYT	No	0	No						3	0	0	0	0	Cytoplasmic		Detected
Vpar_1275	ACZ24955.1	D1BNJ8	Uncharacterized protein				Cytoplasmic	Cytoplasmic	Unknown	No	0	CYT	CYT	CYT	No	0	No						3	0	0	0	0	Cytoplasmic
Vpar_1276	ACZ24956.1	D1BNJ9	Uncharacterized protein				Unknown	Periplasmic	Outer Membrane	No	0	SEC	SEC	SEC	SEC	3	SEC				SEC		0	0	1	1	0	Unclear	Potential OM	Detected	Detected	Detected
Vpar_1277	ACZ24957.1	D1BNK0	Glutamine--tRNA ligase (EC 6.1.1.18) (Glutaminyl-tRNA synthetase)	COG0008	Glutamyl- or glutaminyl-tRNA synthetase	J	Cytoplasmic	Cytoplasmic	Cytoplasmic	No	0	CYT	CYT	CYT	No	0	No						4	0	0	0	0	Cytoplasmic		Detected	Detected	Detected
Vpar_1278	ACZ24958.1	D1BNK1	D-isomer specific 2-hydroxyacid dehydrogenase NAD-binding protein	COG1052	Lactate dehydrogenase or related 2-hydroxyacid dehydrogenase	CHR	Cytoplasmic	Cytoplasmic	Cytoplasmic	No	0	CYT	CYT	CYT	No	0	SEC						4	0	0	0	0	Cytoplasmic		Detected	Detected	Detected
Vpar_1279	ACZ24959.1	D1BNK2	Large-conductance mechanosensitive channel	COG1970	Large-conductance mechanosensitive channel	M	Inner Membrane	Inner Membrane	Cytoplasmic	No	2	TMH	CYT	TMH	TMH	0	TMH						1	3	0	0	0	Inner Membrane		Detected	Detected
Vpar_1280	ACZ24960.1	D1BNK3	ATP-dependent endonuclease of the OLD family-like protein	COG1195	Recombinational DNA repair ATPase RecF	L	Cytoplasmic	Cytoplasmic	Cytoplasmic	No	0	CYT	CYT	CYT	No	0	No						4	0	0	0	0	Cytoplasmic		Detected	Detected
Vpar_1281	ACZ24961.1	D1BNK4	Uncharacterized protein	COG0697	Permease of the drug/metabolite transporter (DMT) superfamily	GER	Inner Membrane	Inner Membrane	Inner Membrane	No	10	TMH	CYT	SEC	No	1	SEC						0	5	0	0	0	Inner Membrane
Vpar_1282	ACZ24962.1	D1BNK5	Threonine synthase	COG0498	Threonine synthase	E	Cytoplasmic	Unknown	Cytoplasmic	No	0	CYT	CYT	CYT	No	0	No						3	0	0	0	0	Cytoplasmic		Detected	Detected	Detected
Vpar_1283	ACZ24963.1	D1BNK6	Dyp-type peroxidase family	COG2837	Periplasmic deferrochelatase/peroxidase EfeB	P	Cytoplasmic	Cytoplasmic	Cytoplasmic	No	0	CYT	CYT	CYT	No	0	No						4	0	0	0	0	Cytoplasmic		Detected	Detected	Detected
Vpar_1284	ACZ24964.1	D1BNK7	Uncharacterized protein				Unknown	Cytoplasmic	Cytoplasmic	No	0	CYT	CYT	CYT	No	0	No						3	0	0	0	0	Cytoplasmic		Detected	Detected
Vpar_1285	ACZ24965.1	D1BNK8	Cyclic pyranopterin phosphate synthase (EC 4.1.99.18)	COG2896	Molybdenum cofactor biosynthesis enzyme MoaA	H	Cytoplasmic	Cytoplasmic	Cytoplasmic	No	0	CYT	CYT	CYT	No	0	No						4	0	0	0	0	Cytoplasmic
Vpar_1286	ACZ24966.1	D1BNK9	MOSC domain containing protein	COG2258	Uncharacterized conserved protein YiiM, contains MOSC domain	S	Cytoplasmic	Cytoplasmic	Cytoplasmic	No	0	CYT	CYT	CYT	No	0	No						4	0	0	0	0	Cytoplasmic
Vpar_1287	ACZ24967.1	D1BNL0	Xanthine permease	COG2233	Xanthine/uracil permease	F	Inner Membrane	Inner Membrane	Inner Membrane	No	12	TMH	CYT	TMH	No	0	No						0	5	0	0	0	Inner Membrane
Vpar_1288	ACZ24968.1	D1BNL1	Formiminotransferase-cyclodeaminase	COG3404	Formiminotetrahydrofolate cyclodeaminase	E	Unknown	Cytoplasmic	Unknown	No	0	CYT	CYT	CYT	No	0	No						2	0	0	0	0	Unclear		Detected
Vpar_1289	ACZ24969.1	D1BNL2	Formate--tetrahydrofolate ligase (EC 6.3.4.3) (Formyltetrahydrofolate synthetase)	COG2759	Formyltetrahydrofolate synthetase	F	Cytoplasmic	Cytoplasmic	Cytoplasmic	No	0	CYT	CYT	CYT	No	0	No						4	0	0	0	0	Cytoplasmic		Detected	Detected
Vpar_1290	ACZ24970.1	D1BNL3	Citrate transporter	COG1055	Na+/H+ antiporter NhaD or related arsenite permease	P	Inner Membrane	Inner Membrane	Inner Membrane	No	12	TMH	CYT	TMH	TMH	0	No						0	5	0	0	0	Inner Membrane		Detected
Vpar_1291	ACZ24971.1	D1BNL4	Hydro-lyase, Fe-S type, tartrate/fumarate subfamily, beta subunit	COG1838	Tartrate dehydratase beta subunit/Fumarate hydratase class I, C-terminal domain	C	Cytoplasmic	Cytoplasmic	Cytoplasmic	No	0	CYT	CYT	CYT	No	0	No						4	0	0	0	0	Cytoplasmic		Detected	Detected
Vpar_1292	ACZ24972.1	D1BNL5	Hydro-lyase, Fe-S type, tartrate/fumarate subfamily, alpha subunit	COG1951	Tartrate dehydratase alpha subunit/Fumarate hydratase class I, N-terminal domain	C	Cytoplasmic	Periplasmic	Cytoplasmic	No	0	CYT	CYT	CYT	No	0	No						3	0	1	0	0	Cytoplasmic		Detected	Detected
Vpar_1293	ACZ24973.1	D1BNL6	Transcriptional regulator, AraC family	COG2169	Methylphosphotriester-DNA--protein-cysteine methyltransferase (N-terminal fragment of Ada), contains Zn-binding and two AraC-type DNA-binding domains	L	Cytoplasmic	Cytoplasmic	Unknown	No	0	CYT	CYT	CYT	No	0	No						3	0	0	0	0	Cytoplasmic
Vpar_1294	ACZ24974.1	D1BNL7	Uncharacterized protein	COG4095	Uncharacterized conserved protein, contains PQ loop repeat	S	Inner Membrane	Unknown	Cytoplasmic	No	3	TMH	CYT	TMH	No	0	TMH						1	3	0	0	0	Inner Membrane
Vpar_1295	ACZ24975.1	D1BNL8	Transcriptional regulator, AraC family	COG1917	Cupin domain protein related to quercetin dioxygenase	R	Cytoplasmic	Cytoplasmic	Cytoplasmic	No	0	CYT	CYT	CYT	No	0	No						4	0	0	0	0	Cytoplasmic		Detected
Vpar_1297	ACZ24976.1	D1BNL9	Cupin 2 conserved barrel domain protein	COG1917	Cupin domain protein related to quercetin dioxygenase	R	Cytoplasmic	Cytoplasmic	Cytoplasmic	No	0	CYT	CYT	CYT	No	0	No						4	0	0	0	0	Cytoplasmic		Detected		Detected
Vpar_1298	ACZ24977.1	D1BNM0	Molybdenum cofactor synthesis domain protein	COG0303	Molybdopterin biosynthesis enzyme	H	Cytoplasmic	Cytoplasmic	Cytoplasmic	No	0	CYT	CYT	CYT	No	0	No						4	0	0	0	0	Cytoplasmic		Detected
Vpar_1299	ACZ24978.1	D1BNM1	Molybdopterin-guanine dinucleotide biosynthesis protein	COG0746	Molybdopterin-guanine dinucleotide biosynthesis protein A	H	Cytoplasmic	Cytoplasmic	Cytoplasmic	No	0	CYT	CYT	SEC	No	1	SEC						4	0	0	0	0	Cytoplasmic		Detected	Detected
Vpar_1300	ACZ24979.1	D1BNM2	Proton-coupled thiamine transporter YuaJ	COG3859	Thiamine transporter ThiT	H	Inner Membrane	Inner Membrane	Inner Membrane	No	4	TMH	CYT	TMH	TMH	0	TMH						0	5	0	0	0	Inner Membrane
Vpar_1301	ACZ24980.1	D1BNM3	GMP reductase (EC 1.7.1.7) (Guanosine 5'-monophosphate oxidoreductase)	COG0516	IMP dehydrogenase/GMP reductase	F	Cytoplasmic	Cytoplasmic	Cytoplasmic	No	0	CYT	CYT	CYT	No	0	No						4	0	0	0	0	Cytoplasmic		Detected	Detected	Detected
Vpar_1302	ACZ24981.1	D1BNM4	Major facilitator superfamily MFS_1	COG0738	Fucose permease	G	Inner Membrane	Inner Membrane	Inner Membrane	No	12	TMH	CYT	TMH	TMH	0	TMH						0	5	0	0	0	Inner Membrane
Vpar_1303	ACZ24982.1	D1BNM5	Amidohydrolase	COG1473	Metal-dependent amidase/aminoacylase/carboxypeptidase	R	Cytoplasmic	Cytoplasmic	Cytoplasmic	No	0	CYT	CYT	CYT	No	0	No						4	0	0	0	0	Cytoplasmic		Detected	Detected	Detected
Vpar_1304	ACZ24983.1	D1BNM6	Uncharacterized protein				Unknown	Cytoplasmic	Unknown	No	1	CYT	CYT	TMH	TMH	0	TMH						2	0	0	0	0	Unclear		Detected	Detected
Vpar_1305	ACZ24984.1	D1BNM7	Acetylornithine aminotransferase (ACOAT) (EC 2.6.1.11)	COG4992	Acetylornithine/succinyldiaminopimelate/putrescine aminotransferase	E	Cytoplasmic	Cytoplasmic	Cytoplasmic	No	0	CYT	CYT	CYT	No	0	No						4	0	0	0	0	Cytoplasmic
Vpar_1306	ACZ24985.1	D1BNM8	Acetylglutamate kinase (EC 2.7.2.8) (N-acetyl-L-glutamate 5-phosphotransferase) (NAG kinase)	COG0548	Acetylglutamate kinase	E	Cytoplasmic	Cytoplasmic	Cytoplasmic	No	0	CYT	CYT	CYT	No	0	No						4	0	0	0	0	Cytoplasmic
Vpar_1307	ACZ24986.1	D1BNM9	N-acetyl-gamma-glutamyl-phosphate reductase (AGPR) (EC 1.2.1.38) (N-acetyl-glutamate semialdehyde dehydrogenase)	COG0002	N-acetyl-gamma-glutamylphosphate reductase	E	Cytoplasmic	Cytoplasmic	Cytoplasmic	No	0	CYT	CYT	CYT	No	0	No						4	0	0	0	0	Cytoplasmic
Vpar_1308	ACZ24987.1	D1BNN0	Ornithine carbamoyltransferase, catabolic (OTCase) (EC 2.1.3.3)	COG0078	Ornithine carbamoyltransferase	E	Cytoplasmic	Unknown	Cytoplasmic	No	0	CYT	CYT	CYT	No	0	No						3	0	0	0	0	Cytoplasmic
Vpar_1309	ACZ24988.1	D1BNN1	Amidohydrolase	COG1473	Metal-dependent amidase/aminoacylase/carboxypeptidase	R	Cytoplasmic	Cytoplasmic	Cytoplasmic	No	0	CYT	CYT	CYT	No	0	No						4	0	0	0	0	Cytoplasmic
Vpar_1310	ACZ24989.1	D1BNN2	Metallophosphoesterase	COG1409	3',5'-cyclic AMP phosphodiesterase CpdA	T	Unknown	Unknown	Periplasmic	No	1	SEC	CYT	SEC	TMH	1	SEC						0	0	1	0	0	Unclear		Detected	Detected	Detected
Vpar_1311	ACZ24990.1	D1BNN3	Carbonic anhydrase	COG0288	Carbonic anhydrase	P	Cytoplasmic	Cytoplasmic	Cytoplasmic	No	0	CYT	CYT	CYT	No	0	No						4	0	0	0	0	Cytoplasmic		Detected	Detected	Detected
Vpar_1312	ACZ24991.1	D1BNN4	Acetolactate synthase, small subunit	COG0440	Acetolactate synthase, small subunit	E	Cytoplasmic	Cytoplasmic	Cytoplasmic	No	0	CYT	CYT	CYT	No	0	No						4	0	0	0	0	Cytoplasmic		Detected	Detected	Detected
Vpar_1313	ACZ24992.1	D1BNN5	Acetolactate synthase (EC 2.2.1.6)	COG0028	Acetolactate synthase large subunit or other thiamine pyrophosphate-requiring enzyme	EH	Cytoplasmic	Cytoplasmic	Cytoplasmic	No	0	CYT	CYT	CYT	No	0	No						4	0	0	0	0	Cytoplasmic		Detected	Detected
Vpar_1314	ACZ24993.1	D1BNN6	Uncharacterized protein	COG0695	Glutaredoxin	O	Unknown	Cytoplasmic	Cytoplasmic	No	0	CYT	CYT	CYT	No	0	No						3	0	0	0	0	Cytoplasmic		Detected
Vpar_1315	ACZ24994.1	D1BNN7	Uncharacterized protein				Inner Membrane	Inner Membrane	Inner Membrane	No	5	TMH	CYT	TMH	TMH	0	TMH						0	5	0	0	0	Inner Membrane
Vpar_1316	ACZ24995.1	D1BNN8	Uncharacterized protein				Cytoplasmic	Cytoplasmic	Cytoplasmic	No	0	CYT	CYT	CYT	No	0	No						4	0	0	0	0	Cytoplasmic
Vpar_1317	ACZ24996.1	D1BNN9	Uncharacterized protein	COG2227	2-polyprenyl-3-methyl-5-hydroxy-6-metoxy-1,4-benzoquinol methylase	H	Cytoplasmic	Cytoplasmic	Cytoplasmic	No	0	CYT	CYT	CYT	No	0	No						4	0	0	0	0	Cytoplasmic
Vpar_1318	ACZ24997.1	D1BNP0	LemA family protein	COG1704	Uncharacterized conserved protein	S	Unknown	Unknown	Inner Membrane	No	1	CYT	CYT	SEC	No	1	TMH						1	1	0	0	0	Unclear
Vpar_1319	ACZ24998.1	D1BNP1	Uncharacterized protein				Cytoplasmic	Cytoplasmic	Inner Membrane	No	2	CYT	CYT	TMH	TMH	0	TMH						3	1	0	0	0	Cytoplasmic
Vpar_1320	ACZ24999.1	D1BNP2	Uncharacterized protein				Unknown	Cytoplasmic	Periplasmic	No	1	CYT	CYT	TMH	TMH	0	SEC						2	0	1	0	0	Unclear
Vpar_1321	ACZ25000.1	D1BNP3	Protein tyrosine phosphatase	COG0394	Protein-tyrosine-phosphatase	T	Cytoplasmic	Cytoplasmic	Cytoplasmic	No	0	CYT	CYT	CYT	No	0	No						4	0	0	0	0	Cytoplasmic
Vpar_1322	ACZ25001.1	D1BNP4	Autotransporter	COG3468	Type V secretory pathway, adhesin AidA	MU	Extracellular	Extracellular	Outer Membrane	PREDICTED	1	SEC	SEC	SEC	SEC	3	SEC				SEC		0	0	0	2	2	Secreted	Potential OM
Vpar_1323	ACZ25002.1	D1BNP5	Uncharacterized protein	COG5266	Uncharacterized conserved protein, contains GH25 family domain	R	Periplasmic	Periplasmic	Periplasmic	No	0	SEC	SEC	SEC	LIP	3	SEC				SEC		0	0	3	0	0	Periplasmic		Detected		Detected
Vpar_1324	ACZ25003.1	D1BNP6	GTP-binding protein TypA	COG1217	Predicted membrane GTPase involved in stress response	T	Inner Membrane	Cytoplasmic	Cytoplasmic	No	0	CYT	CYT	CYT	No	0	No						3	1	0	0	0	Cytoplasmic		Detected	Detected	Detected
Vpar_1326	ACZ25004.1	D1BNP7	UDP-N-acetylenolpyruvoylglucosamine reductase (EC 1.3.1.98) (UDP-N-acetylmuramate dehydrogenase)	COG0812	UDP-N-acetylenolpyruvoylglucosamine reductase	M	Cytoplasmic	Cytoplasmic	Cytoplasmic	No	0	CYT	CYT	CYT	No	0	No						4	0	0	0	0	Cytoplasmic		Detected		Detected
Vpar_1327	ACZ25005.1	D1BNP8	Uncharacterized protein	COG3679	Cell fate regulator YlbF, YheA/YmcA/DUF963 family (controls sporulation, competence, biofilm development)	T	Unknown	Cytoplasmic	Cytoplasmic	No	0	CYT	CYT	CYT	No	0	No						3	0	0	0	0	Cytoplasmic		Detected		Detected
Vpar_1328	ACZ25006.1	D1BNP9	Putative tRNA (cytidine(34)-2'-O)-methyltransferase (EC 2.1.1.207) (tRNA (cytidine/uridine-2'-O-)-methyltransferase)	COG0219	tRNA(Leu) C34 or U34 (ribose-2'-O)-methylase TrmL, contains SPOUT domain	J	Cytoplasmic	Cytoplasmic	Cytoplasmic	No	0	CYT	CYT	CYT	No	0	No						4	0	0	0	0	Cytoplasmic		Detected		Detected
Vpar_1329	ACZ25007.1	D1BNQ0	Cyclic pyranopterin monophosphate synthase accessory protein (Molybdenum cofactor biosynthesis protein C)	COG0315	Molybdenum cofactor biosynthesis enzyme	H	Cytoplasmic	Cytoplasmic	Cytoplasmic	No	0	CYT	CYT	CYT	No	0	No						4	0	0	0	0	Cytoplasmic		Detected		Detected
Vpar_1330	ACZ25008.1	D1BNQ1	UPF0173 metal-dependent hydrolase Vpar_1330	COG2220	L-ascorbate metabolism protein UlaG, beta-lactamase superfamily	G	Unknown	Cytoplasmic	Cytoplasmic	No	0	CYT	CYT	CYT	No	0	No						3	0	0	0	0	Cytoplasmic		Detected	Detected	Detected
Vpar_1331	ACZ25009.1	D1BNQ2	Uncharacterized protein	COG3864	Predicted metal-dependent peptidase	R	Cytoplasmic	Cytoplasmic	Cytoplasmic	No	0	CYT	CYT	CYT	No	0	No						4	0	0	0	0	Cytoplasmic
Vpar_1332	ACZ25010.1	D1BNQ3	ATPase associated with various cellular activities AAA_5	COG0714	MoxR-like ATPase	R	Cytoplasmic	Cytoplasmic	Cytoplasmic	No	0	CYT	CYT	CYT	No	0	No						4	0	0	0	0	Cytoplasmic		Detected	Detected	Detected
Vpar_1333	ACZ25011.1	D1BNQ4	Uncharacterized protein				Cytoplasmic	Cytoplasmic	Cytoplasmic	No	0	CYT	CYT	CYT	No	0	No						4	0	0	0	0	Cytoplasmic		Detected
Vpar_1334	ACZ25012.1	D1BNQ5	TrkA-N domain protein	COG0569	Trk K+ transport system, NAD-binding component	P	Cytoplasmic	Cytoplasmic	Cytoplasmic	No	0	CYT	CYT	CYT	TMH	0	No						4	0	0	0	0	Cytoplasmic		Detected	Detected	Detected
Vpar_1335	ACZ25013.1	D1BNQ6	Cation transporter	COG0168	Trk-type K+ transport system, membrane component	P	Inner Membrane	Inner Membrane	Inner Membrane	No	10	TMH	CYT	TMH	TMH	0	TMH						0	5	0	0	0	Inner Membrane
Vpar_1336	ACZ25014.1	D1BNQ7	PfkB domain protein	COG0524	Sugar or nucleoside kinase, ribokinase family	G	Cytoplasmic	Cytoplasmic	Cytoplasmic	No	0	CYT	CYT	CYT	No	0	No						4	0	0	0	0	Cytoplasmic		Detected	Detected	Detected
Vpar_1337	ACZ25015.1	D1BNQ8	Radical SAM domain protein	COG0635	Coproporphyrinogen III oxidase or related Fe-S oxidoreductase	H	Cytoplasmic	Unknown	Cytoplasmic	No	0	CYT	CYT	CYT	No	0	No						3	0	0	0	0	Cytoplasmic		Detected	Detected
Vpar_1338	ACZ25016.1	D1BNQ9	Flavodoxin family protein	COG0716	Flavodoxin	C	Periplasmic	Periplasmic	Cytoplasmic	No	0	CYT	CYT	CYT	No	0	SEC						2	0	2	0	0	Periplasmic		Detected
Vpar_1339	ACZ25017.1	D1BNR0	TonB family protein				Unknown	Extracellular	Inner Membrane	No	1	TMH	CYT	TMH	TMH	0	TMH						0	2	0	0	1	Unclear
Vpar_1340	ACZ25018.1	D1BNR1	Biopolymer transport protein ExbD/TolR	COG0848	Biopolymer transport protein ExbD	U	Inner Membrane	Unknown	Inner Membrane	No	1	TMH	CYT	SEC	TMH	1	TMH						0	3	0	0	0	Inner Membrane
Vpar_1341	ACZ25019.1	D1BNR2	MotA/TolQ/ExbB proton channel	COG0811	Biopolymer transport protein ExbB/TolQ	U	Inner Membrane	Inner Membrane	Inner Membrane	No	3	CYT	CYT	TMH	No	0	No						1	4	0	0	0	Inner Membrane
Vpar_1342	ACZ25020.1	D1BNR3	TonB family protein	COG4771	Outer membrane receptor for ferrienterochelin and colicins	P	Outer Membrane	Outer Membrane	Outer Membrane	PREDICTED	0	SEC	SEC	SEC	SEC	3	SEC				SEC		0	0	0	4	0	Outer Membrane	Potential OM
Vpar_1343	ACZ25021.1	D1BNR4	TonB family protein	COG4771	Outer membrane receptor for ferrienterochelin and colicins	P	Outer Membrane	Outer Membrane	Outer Membrane	PREDICTED	0	SEC	SEC	SEC	SEC	3	SEC				SEC		0	0	0	4	0	Outer Membrane	Potential OM
Vpar_1344	ACZ25022.1	D1BNR5	Transcriptional regulator, AraC family	COG2207	AraC-type DNA-binding domain and AraC-containing proteins	K	Cytoplasmic	Cytoplasmic	Cytoplasmic	No	0	CYT	CYT	CYT	No	0	No						4	0	0	0	0	Cytoplasmic
Vpar_1345	ACZ25023.1	D1BNR6	Uncharacterized protein	COG2832	Uncharacterized membrane protein YbaN, DUF454 family	S	Inner Membrane	Inner Membrane	Inner Membrane	No	3	TMH	CYT	TMH	No	0	TMH						0	5	0	0	0	Inner Membrane
Vpar_1346	ACZ25024.1	D1BNR7	Putative sugar-specific permease SgaT/UlaA	COG3037	Ascorbate-specific PTS system EIIC-type component UlaA	G	Inner Membrane	Inner Membrane	Inner Membrane	No	11	TMH	CYT	TMH	TMH	0	TMH						0	5	0	0	0	Inner Membrane		Detected	Detected
Vpar_1347	ACZ25025.1	D1BNR8	Phosphotransferase system lactose/cellobiose-specific IIB subunit	COG3414	Phosphotransferase system, galactitol-specific IIB component	G	Cytoplasmic	Cytoplasmic	Cytoplasmic	No	0	CYT	CYT	CYT	No	0	No						4	0	0	0	0	Cytoplasmic		Detected		Detected
Vpar_1348	ACZ25026.1	D1BNR9	Putative PTS IIA-like nitrogen-regulatory protein PtsN	COG1762	Phosphotransferase system mannitol/fructose-specific IIA domain (Ntr-type)	GT	Cytoplasmic	Cytoplasmic	Cytoplasmic	No	0	CYT	CYT	CYT	No	0	No						4	0	0	0	0	Cytoplasmic		Detected
Vpar_1349	ACZ25027.1	D1BNS0	Transport system permease protein	COG0609	ABC-type Fe3+-siderophore transport system, permease component	P	Inner Membrane	Inner Membrane	Inner Membrane	No	9	TMH	CYT	SEC	TMH	1	SEC						0	5	0	0	0	Inner Membrane
Vpar_1350	ACZ25028.1	D1BNS1	ABC transporter related protein	COG1120	ABC-type cobalamin/Fe3+-siderophores transport system, ATPase component	PH	Inner Membrane	Cytoplasmic	Unknown	No	0	CYT	CYT	CYT	No	0	No						2	1	0	0	0	Unclear
Vpar_1351	ACZ25029.1	D1BNS2	Periplasmic binding protein	COG0614	ABC-type Fe3+-hydroxamate transport system, periplasmic component	P	Unknown	Periplasmic	Periplasmic	No	0	LIP	SEC	SEC	LIP	3	SEC				SEC	LIP	0	0	2	0	0	Periplasmic		Detected	Detected
Vpar_1352	ACZ25030.1	D1BNS3	Uncharacterized protein				Unknown	Unknown	Unknown	No	0	CYT	CYT	CYT	No	0	No						1	0	0	0	0	Unclear
Vpar_1353	ACZ25031.1	D1BNS4	Phosphate transporter	COG0306	Phosphate/sulfate permease	P	Inner Membrane	Inner Membrane	Inner Membrane	No	8	TMH	CYT	SEC	TMH	1	TMH						0	5	0	0	0	Inner Membrane
Vpar_1354	ACZ25032.1	D1BNS5	Uncharacterized protein	COG1392	Uncharacterized conserved protein YkaA, distantly related to PhoU, UPF0111/DUF47 family	S	Cytoplasmic	Cytoplasmic	Cytoplasmic	No	0	CYT	CYT	CYT	No	0	No						4	0	0	0	0	Cytoplasmic		Detected	Detected	Detected
Vpar_1355	ACZ25033.1	D1BNS6	Hydrogenase, Fe-only	COG1146	NAD-dependent dihydropyrimidine dehydrogenase, PreA subunit	F	Unknown	Cytoplasmic	Cytoplasmic	No	0	CYT	CYT	CYT	No	0	No						3	0	0	0	0	Cytoplasmic		Detected	Detected	Detected
Vpar_1356	ACZ25034.1	D1BNS7	ABC transporter related protein	COG0488	ATPase components of ABC transporters with duplicated ATPase domains	R	Cytoplasmic	Cytoplasmic	Cytoplasmic	No	0	CYT	CYT	CYT	No	0	No						4	0	0	0	0	Cytoplasmic		Detected	Detected
Vpar_1357	ACZ25035.1	D1BNS8	Uncharacterized protein				Unknown	Cytoplasmic	Cytoplasmic	No	0	CYT	CYT	CYT	No	0	No						3	0	0	0	0	Cytoplasmic		Detected		Detected
Vpar_1358	ACZ25036.1	D1BNS9	Monogalactosyldiacylglycerol synthase	COG0707	UDP-N-acetylglucosamine:LPS N-acetylglucosamine transferase	M	Cytoplasmic	Cytoplasmic	Cytoplasmic	No	0	SEC	CYT	SEC	No	1	No						3	0	0	0	0	Cytoplasmic			Detected
Vpar_1359	ACZ25037.1	D1BNT0	Histone family protein DNA-binding protein	COG0776	Bacterial nucleoid DNA-binding protein	L	Cytoplasmic	Unknown	Cytoplasmic	No	0	CYT	CYT	CYT	No	0	No						3	0	0	0	0	Cytoplasmic		Detected	Detected	Detected
Vpar_1360	ACZ25038.1	D1BNT1	MazG family protein	COG3956	Uncharacterized conserved protein YabN, contains tetrapyrrole methylase and MazG-like pyrophosphatase domain	R	Cytoplasmic	Cytoplasmic	Cytoplasmic	No	0	CYT	CYT	CYT	No	0	No						4	0	0	0	0	Cytoplasmic		Detected		Detected
Vpar_1361	ACZ25039.1	D1BNT2	Polysaccharide biosynthesis protein	COG2244	Membrane protein involved in the export of O-antigen and teichoic acid	M	Inner Membrane	Inner Membrane	Inner Membrane	No	13	TMH	CYT	SEC	TMH	1	SEC						0	5	0	0	0	Inner Membrane		Detected
Vpar_1362	ACZ25040.1	D1BNT3	Transcription-repair-coupling factor (TRCF) (EC 3.6.4.-)	COG1197	Transcription-repair coupling factor (superfamily II helicase)	LK	Cytoplasmic	Cytoplasmic	Cytoplasmic	No	0	CYT	CYT	CYT	No	0	No						4	0	0	0	0	Cytoplasmic		Detected	Detected	Detected
Vpar_1363	ACZ25041.1	D1BNT4	Transport permease protein	COG0842	ABC-type multidrug transport system, permease component	V	Inner Membrane	Inner Membrane	Inner Membrane	No	6	CYT	CYT	TMH	TMH	0	TMH						1	4	0	0	0	Inner Membrane
Vpar_1364	ACZ25042.1	D1BNT5	ABC-2 type transporter	COG0842	ABC-type multidrug transport system, permease component	V	Inner Membrane	Inner Membrane	Inner Membrane	No	6	CYT	CYT	TMH	TMH	0	No						1	4	0	0	0	Inner Membrane
Vpar_1365	ACZ25043.1	D1BNT6	ABC transporter related protein	COG1131	ABC-type multidrug transport system, ATPase component	V	Inner Membrane	Cytoplasmic	Cytoplasmic	No	0	CYT	CYT	CYT	No	0	No						3	1	0	0	0	Cytoplasmic			Detected
Vpar_1366	ACZ25044.1	D1BNT7	Secretion protein HlyD family protein	COG1566	Multidrug resistance efflux pump	V	Inner Membrane	Outer Membrane	Cytoplasmic	No	1	TMH	CYT	TMH	TMH	0	TMH						1	2	0	1	0	Unclear		Detected	Detected	Detected
Vpar_1367	ACZ25045.1	D1BNT8	TolC	COG1538	Outer membrane protein TolC	M	Outer Membrane	Outer Membrane	Outer Membrane	No	1	SEC	SEC	SEC	TMH	2	SEC				SEC		0	0	0	3	0	Outer Membrane	Potential OM	Detected	Detected	Detected
Vpar_1368	ACZ25046.1	D1BNT9	Helix-turn-helix domain protein	COG1426	Cytoskeletal protein RodZ, contains Xre-like HTH and DUF4115 domains	D	Unknown	Cytoplasmic	Cytoplasmic	No	0	CYT	CYT	CYT	No	0	No						3	0	0	0	0	Cytoplasmic		Detected
Vpar_1369	ACZ25047.1	D1BNU0	Polyamine aminopropyltransferase (Putrescine aminopropyltransferase) (Spermidine synthase)	COG0421	Spermidine synthase	E	Cytoplasmic	Cytoplasmic	Cytoplasmic	No	0	CYT	CYT	CYT	No	0	No						4	0	0	0	0	Cytoplasmic		Detected	Detected	Detected
Vpar_1370	ACZ25048.1	D1BNU1	Uncharacterized protein				Unknown	Cytoplasmic	Cytoplasmic	No	0	CYT	CYT	CYT	No	0	No						3	0	0	0	0	Cytoplasmic		Detected	Detected	Detected
Vpar_1371	ACZ25049.1	D1BNU2	Peptidyl-prolyl cis-trans isomerase (EC 5.2.1.8)	COG0652	Peptidyl-prolyl cis-trans isomerase (rotamase) - cyclophilin family	O	Cytoplasmic	Cytoplasmic	Cytoplasmic	No	0	CYT	CYT	CYT	No	0	No						4	0	0	0	0	Cytoplasmic		Detected		Detected
Vpar_1372	ACZ25050.1	D1BNU3	UBA/THIF-type NAD/FAD binding protein	COG1179	tRNA A37 threonylcarbamoyladenosine dehydratase	J	Cytoplasmic	Cytoplasmic	Cytoplasmic	No	0	CYT	CYT	CYT	No	0	No						4	0	0	0	0	Cytoplasmic		Detected
Vpar_1373	ACZ25051.1	D1BNU4	Glyoxalase/bleomycin resistance protein/dioxygenase	COG0346	Catechol 2,3-dioxygenase or other lactoylglutathione lyase family enzyme	Q	Cytoplasmic	Cytoplasmic	Cytoplasmic	No	0	CYT	CYT	CYT	No	0	No						4	0	0	0	0	Cytoplasmic		Detected		Detected
Vpar_1374	ACZ25052.1	D1BNU5	ATPase involved in DNA repair-like protein	COG0419	DNA repair exonuclease SbcCD ATPase subunit	L	Cytoplasmic	Cytoplasmic	Cytoplasmic	No	0	CYT	CYT	CYT	No	0	No						4	0	0	0	0	Cytoplasmic		Detected	Detected	Detected
Vpar_1375	ACZ25053.1	D1BNU6	Nuclease SbcCD, D subunit	COG0420	DNA repair exonuclease SbcCD nuclease subunit	L	Cytoplasmic	Cytoplasmic	Cytoplasmic	No	0	CYT	CYT	CYT	No	0	No						4	0	0	0	0	Cytoplasmic		Detected	Detected	Detected
Vpar_1376	ACZ25054.1	D1BNU7	Probable endonuclease 4 (EC 3.1.21.2) (Endodeoxyribonuclease IV) (Endonuclease IV)	COG0648	Endonuclease IV	L	Cytoplasmic	Cytoplasmic	Cytoplasmic	No	0	CYT	CYT	CYT	No	0	No						4	0	0	0	0	Cytoplasmic		Detected	Detected	Detected
Vpar_1377	ACZ25055.1	D1BNU8	Ferric uptake regulator, Fur family	COG0735	Fe2+ or Zn2+ uptake regulation protein	P	Cytoplasmic	Cytoplasmic	Cytoplasmic	No	0	CYT	CYT	CYT	No	0	No						4	0	0	0	0	Cytoplasmic		Detected		Detected
Vpar_1378	ACZ25056.1	D1BNU9	DEAD/DEAH box helicase domain protein	COG0513	Superfamily II DNA and RNA helicase	L	Cytoplasmic	Cytoplasmic	Cytoplasmic	No	0	CYT	CYT	CYT	No	0	No						4	0	0	0	0	Cytoplasmic		Detected	Detected	Detected
Vpar_1379	ACZ25057.1	D1BNV0	Uncharacterized protein				Inner Membrane	Inner Membrane	Inner Membrane	No	4	TMH	CYT	TMH	TMH	0	TMH						0	5	0	0	0	Inner Membrane
Vpar_1380	ACZ25058.1	D1BNV1	Uncharacterized protein				Unknown	Unknown	Inner Membrane	No	1	TMH	CYT	TMH	TMH	0	TMH						0	2	0	0	0	Unclear
Vpar_1381	ACZ25059.1	D1BNV2	GlmU like Protein				Unknown	Unknown	Unknown	No	1	LIP	CYT	SEC	TMH	1	SEC						0	0	0	0	0	Unclear		Detected	Detected
Vpar_1382	ACZ25060.1	D1BNV3	Aldehyde Dehydrogenase	COG1012	Acyl-CoA reductase or other NAD-dependent aldehyde dehydrogenase	C	Cytoplasmic	Cytoplasmic	Cytoplasmic	No	0	CYT	CYT	CYT	No	0	No						4	0	0	0	0	Cytoplasmic		Detected	Detected
Vpar_1383	ACZ25061.1	D1BNV4	RNA binding S1 domain protein	COG2183	Transcriptional accessory protein Tex/SPT6	K	Cytoplasmic	Cytoplasmic	Cytoplasmic	No	0	CYT	CYT	CYT	No	0	No						4	0	0	0	0	Cytoplasmic		Detected	Detected	Detected
Vpar_1384	ACZ25062.1	D1BNV5	Dihydrofolate reductase (EC 1.5.1.3)	COG0262	Dihydrofolate reductase	H	Cytoplasmic	Cytoplasmic	Cytoplasmic	No	0	CYT	CYT	SEC	No	1	No						4	0	0	0	0	Cytoplasmic		Detected		Detected
Vpar_1385	ACZ25063.1	D1BNV6	Thymidylate synthase (TS) (TSase) (EC 2.1.1.45)	COG0207	Thymidylate synthase	F	Cytoplasmic	Cytoplasmic	Cytoplasmic	No	0	CYT	CYT	CYT	No	0	No						4	0	0	0	0	Cytoplasmic		Detected		Detected
Vpar_1386	ACZ25064.1	D1BNV7	ATP-dependent DNA helicase RecQ	COG0514	Superfamily II DNA helicase RecQ	L	Cytoplasmic	Outer Membrane	Cytoplasmic	No	0	CYT	CYT	CYT	No	0	No						3	0	0	1	0	Cytoplasmic			Detected
Vpar_1387	ACZ25065.1	D1BNV8	Sodium/proline symporter	COG0591	Na+/proline symporter	E	Inner Membrane	Inner Membrane	Inner Membrane	No	12	TMH	CYT	TMH	TMH	0	TMH						0	5	0	0	0	Inner Membrane		Detected
Vpar_1388	ACZ25066.1	D1BNV9	Transcriptional regulator protein-like protein	COG2378	Predicted DNA-binding transcriptional regulator YafY, contains an HTH and WYL domains	K	Cytoplasmic	Cytoplasmic	Cytoplasmic	No	0	CYT	CYT	CYT	No	0	No						4	0	0	0	0	Cytoplasmic
Vpar_1389	ACZ25067.1	D1BNW0	Methyltransferase type 12	COG0220	tRNA G46 methylase TrmB	J	Cytoplasmic	Cytoplasmic	Cytoplasmic	No	0	CYT	CYT	CYT	No	0	No						4	0	0	0	0	Cytoplasmic		Detected	Detected	Detected
Vpar_1390	ACZ25068.1	D1BNW1	Pyruvate-flavodoxin oxidoreductase (EC 1.2.7.-)	COG0674	Pyruvate:ferredoxin oxidoreductase or related 2-oxoacid:ferredoxin oxidoreductase, alpha subunit	C	Unknown	Periplasmic	Cytoplasmic	No	0	CYT	CYT	CYT	No	0	No						2	0	1	0	0	Unclear		Detected	Detected	Detected
Vpar_1391	ACZ25069.1	D1BNW2	Transcriptional regulator, LysR family	COG0583	DNA-binding transcriptional regulator, LysR family	K	Cytoplasmic	Cytoplasmic	Cytoplasmic	No	0	CYT	CYT	CYT	No	0	No						4	0	0	0	0	Cytoplasmic		Detected	Detected	Detected
Vpar_1392	ACZ25070.1	D1BNW3	Uncharacterized protein				Cytoplasmic	Cytoplasmic	Cytoplasmic	No	1	CYT	CYT	TMH	TMH	0	TMH						4	0	0	0	0	Cytoplasmic			Detected
Vpar_1393	ACZ25071.1	D1BNW4	Uncharacterized protein	COG2207	AraC-type DNA-binding domain and AraC-containing proteins	K	Unknown	Cytoplasmic	Cytoplasmic	No	0	CYT	CYT	CYT	No	0	No						3	0	0	0	0	Cytoplasmic		Detected
Vpar_1394	ACZ25072.1	D1BNW5	Major facilitator superfamily MFS_1	COG2271	Sugar phosphate permease	G	Inner Membrane	Inner Membrane	Inner Membrane	No	12	TMH	CYT	TMH	No	0	No						0	5	0	0	0	Inner Membrane
Vpar_1395	ACZ25073.1	D1BNW6	Cupin 2 conserved barrel domain protein	COG0662	Mannose-6-phosphate isomerase, cupin superfamily	G	Unknown	Unknown	Cytoplasmic	No	0	CYT	CYT	CYT	No	0	No						2	0	0	0	0	Unclear		Detected		Detected
Vpar_1396	ACZ25074.1	D1BNW7	Uncharacterized protein				Cytoplasmic	Cytoplasmic	Cytoplasmic	No	0	CYT	CYT	CYT	No	0	No						4	0	0	0	0	Cytoplasmic		Detected
Vpar_1397	ACZ25075.1	D1BNW8	Uncharacterized protein				Cytoplasmic	Cytoplasmic	Cytoplasmic	No	0	CYT	CYT	CYT	No	0	No						4	0	0	0	0	Cytoplasmic		Detected	Detected	Detected
Vpar_1398	ACZ25076.1	D1BNW9	Uncharacterized protein				Cytoplasmic	Cytoplasmic	Cytoplasmic	No	0	CYT	CYT	CYT	No	0	No						4	0	0	0	0	Cytoplasmic
Vpar_1399	ACZ25077.1	D1BNX0	Citrate lyase, alpha subunit	COG3051	Citrate lyase, alpha subunit	C	Cytoplasmic	Cytoplasmic	Cytoplasmic	No	0	CYT	CYT	CYT	No	0	No						4	0	0	0	0	Cytoplasmic		Detected	Detected	Detected
Vpar_1400	ACZ25078.1	D1BNX1	HpcH/HpaI aldolase	COG2301	Citrate lyase beta subunit	G	Cytoplasmic	Cytoplasmic	Cytoplasmic	No	0	CYT	CYT	CYT	No	0	No						4	0	0	0	0	Cytoplasmic		Detected	Detected	Detected
Vpar_1401	ACZ25079.1	D1BNX2	Citrate lyase acyl carrier protein	COG3052	Citrate lyase, gamma subunit	C	Cytoplasmic	Cytoplasmic	Cytoplasmic	No	0	CYT	CYT	CYT	No	0	No						4	0	0	0	0	Cytoplasmic		Detected		Detected
Vpar_1402	ACZ25080.1	D1BNX3	Anion transporter	COG0471	Di- and tricarboxylate transporter	G	Inner Membrane	Inner Membrane	Inner Membrane	No	12	TMH	CYT	TMH	TMH	0	TMH						0	5	0	0	0	Inner Membrane		Detected	Detected
Vpar_1403	ACZ25081.1	D1BNX4	Transcriptional regulator, LysR family	COG0583	DNA-binding transcriptional regulator, LysR family	K	Cytoplasmic	Cytoplasmic	Cytoplasmic	No	0	CYT	CYT	CYT	No	0	No						4	0	0	0	0	Cytoplasmic		Detected	Detected
Vpar_1404	ACZ25082.1	D1BNX5	Uncharacterized protein	COG0670	Integral membrane protein, interacts with FtsH	R	Inner Membrane	Inner Membrane	Inner Membrane	No	7	TMH	CYT	TMH	TMH	0	TMH						0	5	0	0	0	Inner Membrane		Detected
Vpar_1405	ACZ25083.1	D1BNX6	Pyruvate kinase (EC 2.7.1.40)	COG0469	Pyruvate kinase	G	Cytoplasmic	Cytoplasmic	Cytoplasmic	No	0	CYT	CYT	CYT	No	0	No						4	0	0	0	0	Cytoplasmic		Detected	Detected	Detected
Vpar_1406	ACZ25084.1	D1BNX7	DNA-directed DNA polymerase (EC 2.7.7.7)	COG0587	DNA polymerase III, alpha subunit	L	Cytoplasmic	Cytoplasmic	Cytoplasmic	No	0	CYT	CYT	CYT	No	0	No						4	0	0	0	0	Cytoplasmic		Detected	Detected	Detected
Vpar_1407	ACZ25085.1	D1BNX8	Uncharacterized protein	COG1451	Predicted metal-dependent hydrolase	R	Cytoplasmic	Unknown	Cytoplasmic	No	0	CYT	CYT	CYT	No	0	No						3	0	0	0	0	Cytoplasmic
Vpar_1408	ACZ25086.1	D1BNX9	Uncharacterized protein				Cytoplasmic	Unknown	Extracellular	No	1	TMH	CYT	SEC	TMH	1	TMH						1	1	0	0	1	Unclear
Vpar_1409	ACZ25087.1	D1BNY0	Uncharacterized protein				Unknown	Cytoplasmic	Unknown	No	0	CYT	CYT	CYT	No	0	No						2	0	0	0	0	Unclear
Vpar_1410	ACZ25088.1	D1BNY1	Uncharacterized protein	COG3210	Large exoprotein involved in heme utilization or adhesion	U	Cytoplasmic	Extracellular	Outer Membrane	No	0	CYT	CYT	CYT	No	0	No						2	0	0	1	1	Unclear
Vpar_1412	ACZ25089.1	D1BNY2	Uncharacterized protein				Unknown	Unknown	Outer Membrane	No	1	LIP	CYT	SEC	TMH	1	SEC						0	0	0	1	0	Unclear		Detected	Detected
Vpar_1413	ACZ25090.1	D1BNY3	TpsA	COG3210	Large exoprotein involved in heme utilization or adhesion	U	Outer Membrane	Unknown	Extracellular	No	1	SEC	SEC	SEC	SEC	3	SEC				SEC		0	0	0	1	1	Unclear	Potential OM	Detected	Detected	Detected
Vpar_1414	ACZ25091.1	D1BNY4	TpsB	COG2831	Hemolysin activation/secretion protein	U	Outer Membrane	Outer Membrane	Outer Membrane	PREDICTED	1	SEC	SEC	SEC	SEC	3	SEC				SEC		0	0	0	4	0	Outer Membrane	Potential OM	Detected
Vpar_1415	ACZ25092.1	D1BNY5	Uncharacterized protein				Inner Membrane	Inner Membrane	Inner Membrane	No	4	TMH	CYT	TMH	TMH	0	No						0	5	0	0	0	Inner Membrane
Vpar_1416	ACZ25093.1	D1BNY6	Uncharacterized protein				Inner Membrane	Unknown	Inner Membrane	No	1	TMH	CYT	TMH	TMH	0	TMH						0	3	0	0	0	Inner Membrane			Detected
Vpar_1417	ACZ25094.1	D1BNY7	Uncharacterized protein				Cytoplasmic	Cytoplasmic	Cytoplasmic	No	0	CYT	CYT	CYT	No	0	No						4	0	0	0	0	Cytoplasmic		Detected
Vpar_1418	ACZ25095.1	D1BNY8	Uncharacterized protein				Cytoplasmic	Cytoplasmic	Inner Membrane	No	0	CYT	CYT	SEC	No	1	No						3	1	0	0	0	Cytoplasmic		Detected
Vpar_1419	ACZ25096.1	D1BNY9	Uncharacterized protein				Inner Membrane	Unknown	Inner Membrane	No	2	TMH	CYT	TMH	No	0	TMH						0	3	0	0	0	Inner Membrane
Vpar_1420	ACZ25097.1	D1BNZ0	Uncharacterized protein	COG3386	Sugar lactone lactonase YvrE	G	Cytoplasmic	Cytoplasmic	Inner Membrane	No	1	CYT	CYT	SEC	TMH	1	SEC						3	1	0	0	0	Cytoplasmic
Vpar_1421	ACZ25098.1	D1BNZ1	Transcriptional regulator, XRE family	COG1396	Transcriptional regulator, contains XRE-family HTH domain	K	Cytoplasmic	Cytoplasmic	Cytoplasmic	No	0	CYT	CYT	CYT	No	0	No						4	0	0	0	0	Cytoplasmic		Detected		Detected
Vpar_1422	ACZ25099.1	D1BNZ2	Glutamate-1-semialdehyde 2,1-aminomutase (GSA) (EC 5.4.3.8) (Glutamate-1-semialdehyde aminotransferase)	COG0001	Glutamate-1-semialdehyde aminotransferase	H	Cytoplasmic	Cytoplasmic	Cytoplasmic	No	0	CYT	CYT	CYT	No	0	No						4	0	0	0	0	Cytoplasmic		Detected	Detected	Detected
Vpar_1423	ACZ25100.1	D1BNZ3	Delta-aminolevulinic acid dehydratase (EC 4.2.1.24)	COG0113	Delta-aminolevulinic acid dehydratase, porphobilinogen synthase	H	Cytoplasmic	Cytoplasmic	Cytoplasmic	No	0	CYT	CYT	CYT	No	0	No						4	0	0	0	0	Cytoplasmic		Detected	Detected	Detected
Vpar_1424	ACZ25101.1	D1BNZ4	Uroporphyrin-III C-methyltransferase	COG0007	Uroporphyrinogen-III methylase (siroheme synthase)	H	Cytoplasmic	Cytoplasmic	Cytoplasmic	No	0	CYT	CYT	CYT	No	0	No						4	0	0	0	0	Cytoplasmic		Detected	Detected	Detected
Vpar_1425	ACZ25102.1	D1BNZ5	Porphobilinogen deaminase (PBG) (EC 2.5.1.61) (Hydroxymethylbilane synthase) (Pre-uroporphyrinogen synthase)	COG0181	Porphobilinogen deaminase	H	Cytoplasmic	Cytoplasmic	Unknown	No	0	CYT	CYT	CYT	No	0	No						3	0	0	0	0	Cytoplasmic		Detected	Detected	Detected
Vpar_1426	ACZ25103.1	D1BNZ6	Glutamyl-tRNA reductase (GluTR) (EC 1.2.1.70)	COG0373	Glutamyl-tRNA reductase	H	Cytoplasmic	Cytoplasmic	Cytoplasmic	No	0	CYT	CYT	CYT	No	0	No						4	0	0	0	0	Cytoplasmic		Detected	Detected	Detected
Vpar_1427	ACZ25104.1	D1BNZ7	Siroheme synthase	COG1648	Siroheme synthase (precorrin-2 oxidase/ferrochelatase domain)	H	Cytoplasmic	Cytoplasmic	Cytoplasmic	No	0	CYT	CYT	CYT	No	0	No						4	0	0	0	0	Cytoplasmic		Detected
Vpar_1428	ACZ25105.1	D1BNZ8	RNA-binding S4 domain protein	COG2302	RNA-binding protein YlmH, contains S4-like domain	R	Cytoplasmic	Cytoplasmic	Cytoplasmic	No	0	CYT	CYT	CYT	No	0	No						4	0	0	0	0	Cytoplasmic		Detected	Detected	Detected
Vpar_1429	ACZ25106.1	D1BNZ9	Pyrroline-5-carboxylate reductase (P5C reductase) (P5CR) (EC 1.5.1.2) (PCA reductase)	COG0345	Pyrroline-5-carboxylate reductase	E	Cytoplasmic	Cytoplasmic	Cytoplasmic	No	0	CYT	CYT	CYT	No	0	SEC						4	0	0	0	0	Cytoplasmic		Detected	Detected	Detected
Vpar_1430	ACZ25107.1	D1BP00	Cell division protein SepF	COG1799	FtsZ-interacting cell division protein YlmF	D	Unknown	Cytoplasmic	Cytoplasmic	No	0	CYT	CYT	CYT	No	0	No						3	0	0	0	0	Cytoplasmic		Detected	Detected	Detected
Vpar_1431	ACZ25108.1	D1BP01	Alanine racemase domain protein	COG0325	Uncharacterized pyridoxal phosphate-containing protein, affects Ilv metabolism, UPF0001 family	R	Cytoplasmic	Cytoplasmic	Cytoplasmic	No	0	CYT	CYT	CYT	No	0	No						4	0	0	0	0	Cytoplasmic		Detected	Detected	Detected
Vpar_1432	ACZ25109.1	D1BP02	Uncharacterized protein	COG1496	Copper oxidase (laccase) domain	P	Cytoplasmic	Cytoplasmic	Cytoplasmic	No	0	CYT	CYT	CYT	No	0	No						4	0	0	0	0	Cytoplasmic		Detected		Detected
Vpar_1433	ACZ25110.1	D1BP03	Radical SAM domain protein	COG1032	Radical SAM superfamily enzyme YgiQ, UPF0313 family	R	Cytoplasmic	Cytoplasmic	Cytoplasmic	No	0	CYT	CYT	CYT	No	0	No						4	0	0	0	0	Cytoplasmic		Detected	Detected	Detected
Vpar_1434	ACZ25111.1	D1BP04	Uncharacterized protein	COG2323	Uncharacterized membrane protein YcaP, DUF421 family	S	Inner Membrane	Inner Membrane	Inner Membrane	No	2	TMH	CYT	TMH	TMH	0	TMH						0	4	0	0	0	Inner Membrane		Detected	Detected
Vpar_1435	ACZ25112.1	D1BP05	Uncharacterized protein				Inner Membrane	Unknown	Inner Membrane	No	2	TMH	CYT	TMH	TMH	0	TMH						0	3	0	0	0	Inner Membrane			Detected
Vpar_1436	ACZ25113.1	D1BP06	Ketol-acid reductoisomerase (EC 1.1.1.86) (Acetohydroxy-acid isomeroreductase) (Alpha-keto-beta-hydroxylacyl reductoisomerase)	COG0059	Ketol-acid reductoisomerase	EH	Cytoplasmic	Cytoplasmic	Cytoplasmic	No	0	CYT	CYT	CYT	No	0	No						4	0	0	0	0	Cytoplasmic		Detected	Detected	Detected
Vpar_1437	ACZ25114.1	D1BP07	ABC transporter related protein	COG1119	ABC-type molybdenum transport system, ATPase component/photorepair protein PhrA	P	Inner Membrane	Cytoplasmic	Cytoplasmic	No	0	CYT	CYT	CYT	No	0	No						3	1	0	0	0	Cytoplasmic		Detected	Detected
Vpar_1438	ACZ25115.1	D1BP08	Acetolactate synthase, small subunit	COG0440	Acetolactate synthase, small subunit	E	Cytoplasmic	Cytoplasmic	Cytoplasmic	No	0	CYT	CYT	CYT	No	0	No						4	0	0	0	0	Cytoplasmic		Detected	Detected	Detected
Vpar_1439	ACZ25116.1	D1BP09	Acetolactate synthase (EC 2.2.1.6)	COG0028	Acetolactate synthase large subunit or other thiamine pyrophosphate-requiring enzyme	EH	Cytoplasmic	Cytoplasmic	Cytoplasmic	No	0	CYT	CYT	CYT	No	0	No						4	0	0	0	0	Cytoplasmic		Detected	Detected	Detected
Vpar_1440	ACZ25117.1	D1BP10	Threonine dehydratase	COG1171	Threonine dehydratase	E	Cytoplasmic	Cytoplasmic	Cytoplasmic	No	0	CYT	CYT	CYT	No	0	No						4	0	0	0	0	Cytoplasmic		Detected	Detected	Detected
Vpar_1441	ACZ25118.1	D1BP11	Dihydroxy-acid dehydratase (DAD) (EC 4.2.1.9)	COG0129	Dihydroxyacid dehydratase/phosphogluconate dehydratase	EG	Cytoplasmic	Cytoplasmic	Cytoplasmic	No	0	CYT	CYT	CYT	No	0	No						4	0	0	0	0	Cytoplasmic		Detected	Detected	Detected
Vpar_1442	ACZ25119.1	D1BP12	Uncharacterized protein				Inner Membrane	Unknown	Unknown	No	1	CYT	CYT	SEC	TMH	1	TMH						1	1	0	0	0	Unclear
Vpar_1443	ACZ25120.1	D1BP13	Anion transporter	COG0471	Di- and tricarboxylate transporter	G	Inner Membrane	Inner Membrane	Inner Membrane	No	13	TMH	CYT	TMH	TMH	0	SEC						0	5	0	0	0	Inner Membrane		Detected	Detected
Vpar_1444	ACZ25121.1	D1BP14	Cupin 2 conserved barrel domain protein	COG1917	Cupin domain protein related to quercetin dioxygenase	R	Cytoplasmic	Cytoplasmic	Cytoplasmic	No	0	CYT	CYT	CYT	No	0	No						4	0	0	0	0	Cytoplasmic		Detected		Detected
Vpar_1445	ACZ25122.1	D1BP15	Heavy metal transport/detoxification protein	COG2608	Copper chaperone CopZ	P	Unknown	Cytoplasmic	Cytoplasmic	No	0	CYT	CYT	CYT	No	0	No						3	0	0	0	0	Cytoplasmic		Detected	Detected	Detected
Vpar_1446	ACZ25123.1	D1BP16	Sec-independent protein translocase protein TatA	COG1826	Sec-independent protein translocase protein TatA	U	Inner Membrane	Unknown	Inner Membrane	No	1	CYT	CYT	TMH	TMH	0	TMH						1	2	0	0	0	Unclear		Detected	Detected
Vpar_1447	ACZ25124.1	D1BP17	6-phosphogluconolactonase	COG0363	6-phosphogluconolactonase/Glucosamine-6-phosphate isomerase/deaminase	G	Cytoplasmic	Cytoplasmic	Cytoplasmic	No	0	CYT	CYT	CYT	No	0	No						4	0	0	0	0	Cytoplasmic		Detected	Detected
Vpar_1448	ACZ25125.1	D1BP18	Enoyl-CoA hydratase/isomerase	COG1024	Enoyl-CoA hydratase/carnithine racemase	I	Cytoplasmic	Cytoplasmic	Cytoplasmic	No	2	CYT	CYT	TMH	No	0	No						4	0	0	0	0	Cytoplasmic		Detected	Detected	Detected
Vpar_1449	ACZ25126.1	D1BP19	30S ribosomal protein S9	COG0103	Ribosomal protein S9	J	Cytoplasmic	Unknown	Unknown	No	0	CYT	CYT	CYT	No	0	No						2	0	0	0	0	Unclear		Detected	Detected	Detected
Vpar_1450	ACZ25127.1	D1BP20	50S ribosomal protein L13	COG0102	Ribosomal protein L13	J	Cytoplasmic	Periplasmic	Cytoplasmic	No	0	CYT	CYT	CYT	No	0	No						3	0	1	0	0	Cytoplasmic		Detected	Detected	Detected
Vpar_1451	ACZ25128.1	D1BP21	Uncharacterized protein				Inner Membrane	Unknown	Inner Membrane	No	2	TMH	CYT	TMH	TMH	0	TMH						0	3	0	0	0	Inner Membrane
Vpar_1452	ACZ25129.1	D1BP22	Uncharacterized protein				Unknown	Outer Membrane	Cytoplasmic	No	0	CYT	CYT	CYT	No	0	No						2	0	0	1	0	Unclear
Vpar_1453	ACZ25130.1	D1BP23	30S ribosomal protein S4	COG0522	Ribosomal protein S4 or related protein	J	Cytoplasmic	Cytoplasmic	Cytoplasmic	No	0	CYT	CYT	CYT	No	0	No						4	0	0	0	0	Cytoplasmic		Detected	Detected	Detected
Vpar_1454	ACZ25131.1	D1BP24	Transcriptional regulator, LysR family	COG0583	DNA-binding transcriptional regulator, LysR family	K	Cytoplasmic	Unknown	Outer Membrane	No	0	CYT	CYT	CYT	No	0	No						2	0	0	1	0	Unclear		Detected	Detected	Detected
Vpar_1455	ACZ25132.1	D1BP25	UPF0060 membrane protein Vpar_1455	COG1742	Uncharacterized inner membrane protein YnfA, drug/metabolite transporter superfamily	R	Inner Membrane	Inner Membrane	Inner Membrane	No	4	TMH	CYT	SEC	TMH	1	TMH						0	5	0	0	0	Inner Membrane
Vpar_1456	ACZ25133.1	D1BP26	ArsB (Nicotinate-nucleotide-dimethylbenzimidazolephosp horibosyltransferase)	COG2038	NaMN:DMB phosphoribosyltransferase	H	Cytoplasmic	Cytoplasmic	Cytoplasmic	No	0	CYT	CYT	TMH	No	0	No						4	0	0	0	0	Cytoplasmic		Detected	Detected
Vpar_1457	ACZ25134.1	D1BP27	Nicotinate-nucleotide--dimethylbenzimidazole phosphoribosyltransferase (EC 2.4.2.21)	COG2038	NaMN:DMB phosphoribosyltransferase	H	Cytoplasmic	Cytoplasmic	Cytoplasmic	No	0	CYT	CYT	CYT	No	0	No						4	0	0	0	0	Cytoplasmic		Detected	Detected
Vpar_1459	ACZ25135.1	D1BP28	MATE efflux family protein	COG0534	Na+-driven multidrug efflux pump	V	Inner Membrane	Inner Membrane	Inner Membrane	No	10	TMH	CYT	TMH	TMH	0	No						0	5	0	0	0	Inner Membrane
Vpar_1460	ACZ25136.1	D1BP29	Pyruvate ferredoxin/flavodoxin oxidoreductase, beta subunit	COG1013	Pyruvate:ferredoxin oxidoreductase or related 2-oxoacid:ferredoxin oxidoreductase, beta subunit	C	Unknown	Periplasmic	Cytoplasmic	No	0	CYT	CYT	CYT	No	0	No						2	0	1	0	0	Unclear		Detected	Detected	Detected
Vpar_1461	ACZ25137.1	D1BP30	Pyruvate flavodoxin/ferredoxin oxidoreductase domain protein	COG0674	Pyruvate:ferredoxin oxidoreductase or related 2-oxoacid:ferredoxin oxidoreductase, alpha subunit	C	Cytoplasmic	Cytoplasmic	Cytoplasmic	No	0	CYT	CYT	TMH	No	0	No						4	0	0	0	0	Cytoplasmic		Detected	Detected	Detected
Vpar_1462	ACZ25138.1	D1BP31	tRNA pseudouridine synthase A (EC 5.4.99.12) (tRNA pseudouridine(38-40) synthase) (tRNA pseudouridylate synthase I) (tRNA-uridine isomerase I)	COG0101	tRNA U38,U39,U40 pseudouridine synthase TruA	J	Cytoplasmic	Cytoplasmic	Unknown	No	0	CYT	CYT	CYT	No	0	No						3	0	0	0	0	Cytoplasmic		Detected
Vpar_1463	ACZ25139.1	D1BP32	Energy-coupling factor transporter transmembrane protein EcfT (ECF transporter T component EcfT)	COG0619	Energy-coupling factor transporter transmembrane protein EcfT	H	Inner Membrane	Inner Membrane	Inner Membrane	No	4	TMH	CYT	TMH	TMH	0	TMH						0	5	0	0	0	Inner Membrane			Detected
Vpar_1464	ACZ25140.1	D1BP33	Energy-coupling factor transporter ATP-binding protein EcfA (ECF transporter A component EcfA) (EC 3.6.3.-)	COG1122	Energy-coupling factor transporter ATP-binding protein EcfA2	PR	Inner Membrane	Cytoplasmic	Cytoplasmic	No	0	CYT	CYT	CYT	No	0	No						3	1	0	0	0	Cytoplasmic		Detected	Detected	Detected
Vpar_1465	ACZ25141.1	D1BP34	Energy-coupling factor transporter ATP-binding protein EcfA (ECF transporter A component EcfA) (EC 3.6.3.-)	COG1122	Energy-coupling factor transporter ATP-binding protein EcfA2	PR	Inner Membrane	Cytoplasmic	Cytoplasmic	No	0	CYT	CYT	CYT	No	0	No						3	1	0	0	0	Cytoplasmic		Detected	Detected	Detected
Vpar_1466	ACZ25142.1	D1BP35	50S ribosomal protein L17	COG0203	Ribosomal protein L17	J	Cytoplasmic	Cytoplasmic	Cytoplasmic	No	0	CYT	CYT	CYT	No	0	No						4	0	0	0	0	Cytoplasmic		Detected	Detected	Detected
Vpar_1467	ACZ25143.1	D1BP36	DNA-directed RNA polymerase subunit alpha (RNAP subunit alpha) (EC 2.7.7.6) (RNA polymerase subunit alpha) (Transcriptase subunit alpha)	COG0202	DNA-directed RNA polymerase, alpha subunit/40 kD subunit	K	Cytoplasmic	Cytoplasmic	Cytoplasmic	No	0	CYT	CYT	CYT	No	0	No						4	0	0	0	0	Cytoplasmic		Detected	Detected	Detected
Vpar_1468	ACZ25144.1	D1BP37	30S ribosomal protein S11	COG0100	Ribosomal protein S11	J	Cytoplasmic	Cytoplasmic	Cytoplasmic	No	0	CYT	CYT	CYT	No	0	No						4	0	0	0	0	Cytoplasmic		Detected	Detected	Detected
Vpar_1469	ACZ25145.1	D1BP38	30S ribosomal protein S13	COG0099	Ribosomal protein S13	J	Cytoplasmic	Cytoplasmic	Cytoplasmic	No	0	CYT	CYT	CYT	No	0	No						4	0	0	0	0	Cytoplasmic		Detected	Detected	Detected
Vpar_1470	ACZ25146.1	D1BP39	50S ribosomal protein L36	COG0257	Ribosomal protein L36	J	Cytoplasmic	Cytoplasmic	Unknown	No	0	CYT	CYT	CYT	No	0	No						3	0	0	0	0	Cytoplasmic		Detected
Vpar_1471	ACZ25147.1	D1BP40	Translation initiation factor IF-1	COG0361	Translation initiation factor IF-1	J	Cytoplasmic	Cytoplasmic	Unknown	No	0	CYT	CYT	CYT	No	0	No						3	0	0	0	0	Cytoplasmic		Detected
Vpar_1472	ACZ25148.1	D1BP41	Methionine aminopeptidase (MAP) (MetAP) (EC 3.4.11.18) (Peptidase M)	COG0024	Methionine aminopeptidase	J	Cytoplasmic	Cytoplasmic	Cytoplasmic	No	0	CYT	CYT	CYT	No	0	No						4	0	0	0	0	Cytoplasmic		Detected	Detected	Detected
Vpar_1473	ACZ25149.1	D1BP42	Adenylate kinase (AK) (EC 2.7.4.3) (ATP-AMP transphosphorylase) (ATP:AMP phosphotransferase) (Adenylate monophosphate kinase)	COG0563	Adenylate kinase or related kinase	F	Cytoplasmic	Cytoplasmic	Cytoplasmic	No	0	CYT	CYT	CYT	No	0	No						4	0	0	0	0	Cytoplasmic		Detected	Detected	Detected
Vpar_1474	ACZ25150.1	D1BP43	Protein translocase subunit SecY	COG0201	Preprotein translocase subunit SecY	U	Inner Membrane	Inner Membrane	Inner Membrane	No	10	TMH	CYT	TMH	TMH	0	TMH						0	5	0	0	0	Inner Membrane		Detected	Detected
Vpar_1475	ACZ25151.1	D1BP44	50S ribosomal protein L15	COG0200	Ribosomal protein L15	J	Cytoplasmic	Cytoplasmic	Cytoplasmic	No	0	CYT	CYT	CYT	No	0	No						4	0	0	0	0	Cytoplasmic		Detected	Detected	Detected
Vpar_1476	ACZ25152.1	D1BP45	50S ribosomal protein L30	COG1841	Ribosomal protein L30/L7E	J	Cytoplasmic	Cytoplasmic	Unknown	No	0	CYT	CYT	CYT	No	0	No						3	0	0	0	0	Cytoplasmic		Detected	Detected	Detected
Vpar_1477	ACZ25153.1	D1BP46	30S ribosomal protein S5	COG0098	Ribosomal protein S5	J	Cytoplasmic	Cytoplasmic	Cytoplasmic	No	0	CYT	CYT	CYT	No	0	No						4	0	0	0	0	Cytoplasmic		Detected	Detected	Detected
Vpar_1478	ACZ25154.1	D1BP47	50S ribosomal protein L18	COG0256	Ribosomal protein L18	J	Cytoplasmic	Cytoplasmic	Cytoplasmic	No	0	CYT	CYT	CYT	No	0	No						4	0	0	0	0	Cytoplasmic		Detected	Detected	Detected
Vpar_1479	ACZ25155.1	D1BP48	50S ribosomal protein L6	COG0097	Ribosomal protein L6P/L9E	J	Cytoplasmic	Unknown	Cytoplasmic	No	0	CYT	CYT	CYT	No	0	No						3	0	0	0	0	Cytoplasmic		Detected	Detected	Detected
Vpar_1480	ACZ25156.1	D1BP49	30S ribosomal protein S8	COG0096	Ribosomal protein S8	J	Cytoplasmic	Cytoplasmic	Cytoplasmic	No	0	CYT	CYT	CYT	No	0	No						4	0	0	0	0	Cytoplasmic		Detected	Detected	Detected
Vpar_1481	ACZ25157.1	D1BP50	30S ribosomal protein S14	COG0199	Ribosomal protein S14	J	Cytoplasmic	Cytoplasmic	Cytoplasmic	No	0	CYT	CYT	CYT	No	0	No						4	0	0	0	0	Cytoplasmic		Detected	Detected	Detected
Vpar_1482	ACZ25158.1	D1BP51	50S ribosomal protein L5	COG0094	Ribosomal protein L5	J	Cytoplasmic	Cytoplasmic	Cytoplasmic	No	0	CYT	CYT	CYT	No	0	No						4	0	0	0	0	Cytoplasmic		Detected	Detected	Detected
Vpar_1483	ACZ25159.1	D1BP52	50S ribosomal protein L24	COG0198	Ribosomal protein L24	J	Cytoplasmic	Unknown	Cytoplasmic	No	0	CYT	CYT	CYT	No	0	No						3	0	0	0	0	Cytoplasmic		Detected	Detected	Detected
Vpar_1484	ACZ25160.1	D1BP53	50S ribosomal protein L14	COG0093	Ribosomal protein L14	J	Cytoplasmic	Cytoplasmic	Cytoplasmic	No	0	CYT	CYT	CYT	No	0	No						4	0	0	0	0	Cytoplasmic		Detected	Detected	Detected
Vpar_1485	ACZ25161.1	D1BP54	30S ribosomal protein S17	COG0186	Ribosomal protein S17	J	Cytoplasmic	Cytoplasmic	Cytoplasmic	No	0	CYT	CYT	CYT	No	0	No						4	0	0	0	0	Cytoplasmic		Detected	Detected	Detected
Vpar_1486	ACZ25162.1	D1BP55	50S ribosomal protein L29	COG0255	Ribosomal protein L29	J	Cytoplasmic	Cytoplasmic	Cytoplasmic	No	0	CYT	CYT	CYT	No	0	No						4	0	0	0	0	Cytoplasmic		Detected	Detected	Detected
Vpar_1487	ACZ25163.1	D1BP56	50S ribosomal protein L16	COG0197	Ribosomal protein L16/L10AE	J	Cytoplasmic	Cytoplasmic	Unknown	No	0	CYT	CYT	CYT	No	0	No						3	0	0	0	0	Cytoplasmic		Detected	Detected	Detected
Vpar_1488	ACZ25164.1	D1BP57	30S ribosomal protein S3	COG0092	Ribosomal protein S3	J	Cytoplasmic	Cytoplasmic	Unknown	No	0	CYT	CYT	CYT	No	0	No						3	0	0	0	0	Cytoplasmic		Detected	Detected	Detected
Vpar_1489	ACZ25165.1	D1BP58	50S ribosomal protein L22	COG0091	Ribosomal protein L22	J	Cytoplasmic	Cytoplasmic	Cytoplasmic	No	0	CYT	CYT	CYT	No	0	No						4	0	0	0	0	Cytoplasmic		Detected	Detected	Detected
Vpar_1490	ACZ25166.1	D1BP59	30S ribosomal protein S19	COG0185	Ribosomal protein S19	J	Cytoplasmic	Cytoplasmic	Cytoplasmic	No	0	CYT	CYT	CYT	No	0	No						4	0	0	0	0	Cytoplasmic		Detected	Detected	Detected
Vpar_1491	ACZ25167.1	D1BP60	50S ribosomal protein L2	COG0090	Ribosomal protein L2	J	Cytoplasmic	Periplasmic	Unknown	No	0	CYT	CYT	CYT	No	0	No						2	0	1	0	0	Unclear		Detected	Detected	Detected
Vpar_1492	ACZ25168.1	D1BP61	50S ribosomal protein L23	COG0089	Ribosomal protein L23	J	Cytoplasmic	Cytoplasmic	Cytoplasmic	No	0	CYT	CYT	CYT	No	0	No						4	0	0	0	0	Cytoplasmic		Detected	Detected	Detected
Vpar_1493	ACZ25169.1	D1BP62	50S ribosomal protein L4	COG0088	Ribosomal protein L4	J	Cytoplasmic	Cytoplasmic	Unknown	No	0	CYT	CYT	CYT	No	0	No						3	0	0	0	0	Cytoplasmic		Detected	Detected	Detected
Vpar_1494	ACZ25170.1	D1BP63	50S ribosomal protein L3	COG0087	Ribosomal protein L3	J	Cytoplasmic	Periplasmic	Cytoplasmic	No	0	CYT	CYT	CYT	No	0	SEC						3	0	1	0	0	Cytoplasmic		Detected	Detected	Detected
Vpar_1495	ACZ25171.1	D1BP64	30S ribosomal protein S10	COG0051	Ribosomal protein S10	J	Cytoplasmic	Cytoplasmic	Cytoplasmic	No	0	CYT	CYT	CYT	No	0	No						4	0	0	0	0	Cytoplasmic		Detected	Detected	Detected
Vpar_1496	ACZ25172.1	D1BP65	Elongation factor Tu (EF-Tu)	COG0050	Translation elongation factor EF-Tu, a GTPase	J	Cytoplasmic	Cytoplasmic	Cytoplasmic	No	0	CYT	CYT	CYT	No	0	No						4	0	0	0	0	Cytoplasmic		Detected	Detected	Detected
Vpar_1497	ACZ25173.1	D1BP66	Elongation factor G (EF-G)	COG0480	Translation elongation factor EF-G, a GTPase	J	Cytoplasmic	Cytoplasmic	Cytoplasmic	No	0	CYT	CYT	CYT	No	0	No						4	0	0	0	0	Cytoplasmic		Detected	Detected	Detected
Vpar_1498	ACZ25174.1	D1BP67	30S ribosomal protein S7	COG0049	Ribosomal protein S7	J	Cytoplasmic	Cytoplasmic	Cytoplasmic	No	0	CYT	CYT	CYT	No	0	No						4	0	0	0	0	Cytoplasmic		Detected	Detected	Detected
Vpar_1499	ACZ25175.1	D1BP68	30S ribosomal protein S12	COG0048	Ribosomal protein S12	J	Cytoplasmic	Periplasmic	Unknown	No	0	CYT	CYT	CYT	No	0	No						2	0	1	0	0	Unclear		Detected	Detected	Detected
Vpar_1500	ACZ25176.1	D1BP69	Putative ribosomal protein L7Ae-like protein	COG1358	Ribosomal protein L7Ae or related RNA K-turn-binding protein	J	Unknown	Cytoplasmic	Cytoplasmic	No	0	CYT	CYT	CYT	No	0	No						3	0	0	0	0	Cytoplasmic
Vpar_1501	ACZ25177.1	D1BP70	Choline/carnitine/betaine transporter	COG1292	Choline-glycine betaine transporter	M	Inner Membrane	Inner Membrane	Inner Membrane	No	12	TMH	CYT	TMH	TMH	0	TMH						0	5	0	0	0	Inner Membrane		Detected	Detected
Vpar_1502	ACZ25178.1	D1BP71	DNA-directed RNA polymerase subunit beta' (RNAP subunit beta') (EC 2.7.7.6) (RNA polymerase subunit beta') (Transcriptase subunit beta')	COG0086	DNA-directed RNA polymerase, beta' subunit/160 kD subunit	K	Cytoplasmic	Cytoplasmic	Cytoplasmic	No	0	CYT	CYT	CYT	No	0	No						4	0	0	0	0	Cytoplasmic		Detected	Detected	Detected
Vpar_1503	ACZ25179.1	D1BP72	DNA-directed RNA polymerase subunit beta (RNAP subunit beta) (EC 2.7.7.6) (RNA polymerase subunit beta) (Transcriptase subunit beta)	COG0085	DNA-directed RNA polymerase, beta subunit/140 kD subunit	K	Cytoplasmic	Cytoplasmic	Cytoplasmic	No	0	CYT	CYT	CYT	No	0	No						4	0	0	0	0	Cytoplasmic		Detected	Detected	Detected
Vpar_1504	ACZ25180.1	D1BP73	Fumarate lyase	COG1027	Aspartate ammonia-lyase	E	Cytoplasmic	Cytoplasmic	Cytoplasmic	No	0	CYT	CYT	CYT	No	0	No						4	0	0	0	0	Cytoplasmic		Detected	Detected	Detected
Vpar_1505	ACZ25181.1	D1BP74	Glycosyl transferase family 39	COG1807	4-amino-4-deoxy-L-arabinose transferase or related glycosyltransferase of PMT family	M	Inner Membrane	Inner Membrane	Inner Membrane	No	11	TMH	CYT	TMH	TMH	0	TMH						0	5	0	0	0	Inner Membrane
Vpar_1506	ACZ25182.1	D1BP75	50S ribosomal protein L7/L12	COG0222	Ribosomal protein L7/L12	J	Cytoplasmic	Cytoplasmic	Cytoplasmic	No	0	CYT	CYT	CYT	No	0	No						4	0	0	0	0	Cytoplasmic		Detected	Detected	Detected
Vpar_1507	ACZ25183.1	D1BP76	50S ribosomal protein L10	COG0244	Ribosomal protein L10	J	Cytoplasmic	Cytoplasmic	Cytoplasmic	No	0	CYT	CYT	CYT	No	0	No						4	0	0	0	0	Cytoplasmic		Detected	Detected	Detected
Vpar_1508	ACZ25184.1	D1BP77	50S ribosomal protein L1	COG0081	Ribosomal protein L1	J	Cytoplasmic	Cytoplasmic	Cytoplasmic	No	0	CYT	CYT	CYT	No	0	No						4	0	0	0	0	Cytoplasmic		Detected	Detected	Detected
Vpar_1509	ACZ25185.1	D1BP78	50S ribosomal protein L11	COG0080	Ribosomal protein L11	J	Cytoplasmic	Periplasmic	Cytoplasmic	No	0	CYT	CYT	CYT	No	0	No						3	0	1	0	0	Cytoplasmic		Detected	Detected	Detected
Vpar_1510	ACZ25186.1	D1BP79	Transcription termination/antitermination protein NusG	COG0250	Transcription antitermination factor NusG	K	Cytoplasmic	Cytoplasmic	Cytoplasmic	No	0	CYT	CYT	CYT	No	0	No						4	0	0	0	0	Cytoplasmic		Detected	Detected	Detected
Vpar_1511	ACZ25187.1	D1BP80	Protein translocase subunit SecE	COG0690	Preprotein translocase subunit SecE	U	Inner Membrane	Unknown	Inner Membrane	No	1	CYT	CYT	TMH	TMH	0	TMH						1	2	0	0	0	Unclear
Vpar_1512	ACZ25188.1	D1BP81	50S ribosomal protein L33	COG0267	Ribosomal protein L33	J	Cytoplasmic	Unknown	Unknown	No	0	CYT	CYT	CYT	No	0	No						2	0	0	0	0	Unclear		Detected		Detected
Vpar_1513	ACZ25189.1	D1BP82	Nitric oxide reductase large subunit-like protein	COG3256	Nitric oxide reductase large subunit	P	Inner Membrane	Inner Membrane	Inner Membrane	No	14	TMH	CYT	TMH	TMH	0	TMH						0	5	0	0	0	Inner Membrane		Detected	Detected
Vpar_1514	ACZ25190.1	D1BP65	Elongation factor Tu (EF-Tu)	COG0050	Translation elongation factor EF-Tu, a GTPase	J	Cytoplasmic	Cytoplasmic	Cytoplasmic	No	0	CYT	CYT	CYT	No	0	No						4	0	0	0	0	Cytoplasmic		Detected	Detected	Detected
Vpar_1515	ACZ25191.1	D1BP84	Uncharacterized protein	COG0470	DNA polymerase III, delta prime subunit	L	Cytoplasmic	Cytoplasmic	Cytoplasmic	No	0	CYT	CYT	CYT	No	0	No						4	0	0	0	0	Cytoplasmic		Detected	Detected	Detected
Vpar_1516	ACZ25192.1	D1BP85	Uncharacterized protein				Unknown	Outer Membrane	Outer Membrane	No	0	SEC	SEC	SEC	SEC	3	SEC				SEC		0	0	0	2	0	Unclear	Potential OM	Detected	Detected	Detected
Vpar_1517	ACZ25193.1	D1BP86	Hydrogenase accessory protein HypB	COG0378	Ni2+-binding GTPase involved in regulation of expression and maturation of urease and hydrogenase	O	Cytoplasmic	Cytoplasmic	Cytoplasmic	No	0	CYT	CYT	CYT	No	0	No						4	0	0	0	0	Cytoplasmic		Detected	Detected	Detected
Vpar_1518	ACZ25194.1	D1BP87	Probable hydrogenase nickel incorporation protein HypA	COG0375	Zn finger protein HypA/HybF (possibly regulating hydrogenase expression)	R	Cytoplasmic	Cytoplasmic	Cytoplasmic	No	0	CYT	CYT	CYT	No	0	No						4	0	0	0	0	Cytoplasmic
Vpar_1519	ACZ25195.1	D1BP88	Bifunctional protein FolD	COG0190	5,10-methylene-tetrahydrofolate dehydrogenase/Methenyl tetrahydrofolate cyclohydrolase	H	Cytoplasmic	Cytoplasmic	Cytoplasmic	No	0	CYT	CYT	CYT	No	0	No						4	0	0	0	0	Cytoplasmic		Detected	Detected	Detected
Vpar_1520	ACZ25196.1	D1BP89	Penicillin-binding protein transpeptidase	COG0768	Cell division protein FtsI/penicillin-binding protein 2	DM	Inner Membrane	Periplasmic	Periplasmic	No	1	CYT	CYT	SEC	TMH	1	TMH						1	1	2	0	0	Periplasmic		Detected	Detected	Detected
Vpar_1521	ACZ25197.1	D1BP90	Polynucleotide adenylyltransferase/metal dependent phosphohydrolase	COG0617	tRNA nucleotidyltransferase/poly(A) polymerase	J	Cytoplasmic	Cytoplasmic	Cytoplasmic	No	0	CYT	CYT	CYT	No	0	No						4	0	0	0	0	Cytoplasmic		Detected	Detected	Detected
Vpar_1522	ACZ25198.1	D1BP91	L-serine dehydratase, iron-sulfur-dependent, alpha subunit	COG1760	L-serine deaminase	E	Cytoplasmic	Cytoplasmic	Cytoplasmic	No	0	CYT	CYT	CYT	No	0	No						4	0	0	0	0	Cytoplasmic		Detected		Detected
Vpar_1523	ACZ25199.1	D1BP92	L-serine dehydratase, iron-sulfur-dependent, beta subunit	COG0317	(p)ppGpp synthase/hydrolase, HD superfamily	TK	Cytoplasmic	Cytoplasmic	Cytoplasmic	No	0	CYT	CYT	CYT	No	0	No						4	0	0	0	0	Cytoplasmic		Detected	Detected	Detected
Vpar_1524	ACZ25200.1	D1BP93	Hydroxylamine reductase (EC 1.7.99.1) (Hybrid-cluster protein) (Prismane protein)	COG1151	Hydroxylamine reductase (hybrid-cluster protein)	PC	Cytoplasmic	Cytoplasmic	Cytoplasmic	No	0	CYT	CYT	CYT	No	0	No						4	0	0	0	0	Cytoplasmic		Detected	Detected	Detected
Vpar_1525	ACZ25201.1	D1BP94	Transcriptional regulator, Crp/Fnr family	COG0664	cAMP-binding domain of CRP or a regulatory subunit of cAMP-dependent protein kinases	T	Cytoplasmic	Cytoplasmic	Cytoplasmic	No	0	CYT	CYT	CYT	No	0	No						4	0	0	0	0	Cytoplasmic		Detected		Detected
Vpar_1526	ACZ25202.1	D1BP95	Uncharacterized protein				Unknown	Cytoplasmic	Periplasmic	No	1	SEC	CYT	SEC	SEC	2	SEC				SEC		1	0	1	0	0	Unclear	Potential OM	Detected	Detected	Detected
Vpar_1527	ACZ25203.1	D1BP96	UPF0340 protein Vpar_1527	COG4475	Uncharacterized protein YwlG, UPF0340 family	S	Cytoplasmic	Cytoplasmic	Cytoplasmic	No	0	CYT	CYT	CYT	No	0	No						4	0	0	0	0	Cytoplasmic		Detected	Detected	Detected
Vpar_1528	ACZ25204.1	D1BP97	Hydro-lyase, Fe-S type, tartrate/fumarate subfamily, beta subunit	COG1838	Tartrate dehydratase beta subunit/Fumarate hydratase class I, C-terminal domain	C	Cytoplasmic	Unknown	Cytoplasmic	No	0	CYT	CYT	CYT	No	0	No						3	0	0	0	0	Cytoplasmic		Detected	Detected	Detected
Vpar_1529	ACZ25205.1	D1BP98	Hydro-lyase, Fe-S type, tartrate/fumarate subfamily, alpha subunit	COG1951	Tartrate dehydratase alpha subunit/Fumarate hydratase class I, N-terminal domain	C	Cytoplasmic	Cytoplasmic	Cytoplasmic	No	0	CYT	CYT	CYT	No	0	No						4	0	0	0	0	Cytoplasmic		Detected	Detected	Detected
Vpar_1530	ACZ25206.1	D1BP99	Uncharacterized protein				Unknown	Periplasmic	Outer Membrane	No	1	SEC	SEC	SEC	SEC	3	SEC				SEC		0	0	1	1	0	Unclear	Potential OM	Detected		Detected
Vpar_1531	ACZ25207.1	D1BPA0	ATP synthase epsilon chain (ATP synthase F1 sector epsilon subunit) (F-ATPase epsilon subunit)	COG0355	FoF1-type ATP synthase, epsilon subunit	C	Cytoplasmic	Cytoplasmic	Cytoplasmic	No	0	CYT	CYT	CYT	No	0	No						4	0	0	0	0	Cytoplasmic		Detected	Detected	Detected
Vpar_1532	ACZ25208.1	D1BPA1	ATP synthase subunit beta (EC 3.6.3.14) (ATP synthase F1 sector subunit beta) (F-ATPase subunit beta)	COG0055	FoF1-type ATP synthase, beta subunit	C	Inner Membrane	Cytoplasmic	Cytoplasmic	No	0	CYT	CYT	CYT	No	0	No						3	1	0	0	0	Cytoplasmic		Detected	Detected	Detected
Vpar_1533	ACZ25209.1	D1BPA2	ATP synthase gamma chain (ATP synthase F1 sector gamma subunit) (F-ATPase gamma subunit)	COG0224	FoF1-type ATP synthase, gamma subunit	C	Cytoplasmic	Cytoplasmic	Cytoplasmic	No	0	CYT	CYT	CYT	No	0	No						4	0	0	0	0	Cytoplasmic		Detected	Detected	Detected
Vpar_1534	ACZ25210.1	D1BPA3	ATP synthase subunit alpha (EC 3.6.3.14) (ATP synthase F1 sector subunit alpha) (F-ATPase subunit alpha)	COG0056	FoF1-type ATP synthase, alpha subunit	C	Cytoplasmic	Cytoplasmic	Cytoplasmic	No	0	CYT	CYT	CYT	No	0	No						4	0	0	0	0	Cytoplasmic		Detected	Detected	Detected
Vpar_1535	ACZ25211.1	D1BPA4	ATP synthase subunit delta (ATP synthase F(1) sector subunit delta) (F-type ATPase subunit delta)	COG0712	FoF1-type ATP synthase, delta subunit	C	Cytoplasmic	Cytoplasmic	Cytoplasmic	No	0	CYT	CYT	CYT	No	0	No						4	0	0	0	0	Cytoplasmic		Detected	Detected	Detected
Vpar_1536	ACZ25212.1	D1BPA5	ATP synthase subunit b (ATP synthase F(0) sector subunit b) (ATPase subunit I) (F-type ATPase subunit b)	COG0711	FoF1-type ATP synthase, membrane subunit b or b'	C	Inner Membrane	Unknown	Inner Membrane	No	1	CYT	CYT	TMH	No	0	No						1	2	0	0	0	Unclear		Detected	Detected	Detected
Vpar_1537	ACZ25213.1	D1BPA6	ATP synthase subunit c	COG0636	FoF1-type ATP synthase, membrane subunit c/Archaeal/vacuolar-type H+-ATPase, subunit K	C	Inner Membrane	Inner Membrane	Periplasmic	No	2	TMH	CYT	SEC	TMH	1	TMH						0	3	1	0	0	Inner Membrane			Detected
Vpar_1538	ACZ25214.1	D1BPA7	ATP synthase subunit a (ATP synthase F0 sector subunit a) (F-ATPase subunit 6)	COG0356	FoF1-type ATP synthase, membrane subunit a	C	Inner Membrane	Inner Membrane	Inner Membrane	No	4	CYT	CYT	TMH	TMH	0	TMH						1	4	0	0	0	Inner Membrane		Detected
Vpar_1539	ACZ25215.1	D1BPA8	ATP synthase I				Inner Membrane	Inner Membrane	Inner Membrane	No	4	TMH	CYT	TMH	TMH	0	TMH						0	5	0	0	0	Inner Membrane
Vpar_1540	ACZ25216.1	D1BPA9	Uncharacterized protein				Inner Membrane	Unknown	Cytoplasmic	No	2	TMH	CYT	TMH	TMH	0	TMH						1	2	0	0	0	Unclear
Vpar_1541	ACZ25217.1	D1BPB0	UDP-N-acetylglucosamine 2-epimerase	COG0381	UDP-N-acetylglucosamine 2-epimerase	M	Cytoplasmic	Cytoplasmic	Cytoplasmic	No	0	CYT	CYT	CYT	No	0	No						4	0	0	0	0	Cytoplasmic		Detected	Detected	Detected
Vpar_1542	ACZ25218.1	D1BPB1	Glycosyl transferase family 4	COG0472	UDP-N-acetylmuramyl pentapeptide phosphotransferase/UDP-N-acetylglucosamine-1-phosphate transferase	M	Inner Membrane	Inner Membrane	Inner Membrane	No	11	TMH	CYT	TMH	TMH	0	TMH						0	5	0	0	0	Inner Membrane		Detected	Detected
Vpar_1543	ACZ25219.1	D1BPB2	UPF0210 protein Vpar_1543	COG2848	Uncharacterized conserved protein, UPF0210 family	D	Cytoplasmic	Cytoplasmic	Cytoplasmic	No	0	CYT	CYT	CYT	No	0	No						4	0	0	0	0	Cytoplasmic		Detected	Detected	Detected
Vpar_1544	ACZ25220.1	D1BPB3	UPF0237 protein Vpar_1544	COG3830	ACT domain, binds amino acids and other small ligands	T	Unknown	Cytoplasmic	Inner Membrane	No	1	CYT	CYT	CYT	TMH	0	No						2	1	0	0	0	Unclear		Detected	Detected	Detected
Vpar_1545	ACZ25221.1	D1BPB4	Phosphoglucomutase/phosphomannomutase alpha/beta/alpha domain I	COG0033	Phosphoglucomutase	G	Unknown	Unknown	Cytoplasmic	No	0	CYT	CYT	CYT	No	0	No						2	0	0	0	0	Unclear		Detected	Detected	Detected
Vpar_1546	ACZ25222.1	D1BPB5	Uncharacterized protein	COG1284	Uncharacterized membrane-anchored protein YitT, contains DUF161 and DUF2179 domains	S	Inner Membrane	Inner Membrane	Inner Membrane	No	6	TMH	CYT	TMH	TMH	0	TMH						0	5	0	0	0	Inner Membrane
Vpar_1547	ACZ25223.1	D1BPB6	4-diphosphocytidyl-2-C-methyl-D-erythritol kinase (CMK) (EC 2.7.1.148) (4-(cytidine-5'-diphospho)-2-C-methyl-D-erythritol kinase)	COG1947	4-diphosphocytidyl-2C-methyl-D-erythritol kinase	I	Unknown	Unknown	Cytoplasmic	No	0	CYT	CYT	CYT	No	0	No						2	0	0	0	0	Unclear		Detected	Detected
Vpar_1548	ACZ25224.1	D1BPB7	Transcriptional regulator, GntR family	COG1802	DNA-binding transcriptional regulator, GntR family	K	Cytoplasmic	Cytoplasmic	Cytoplasmic	No	0	CYT	CYT	CYT	No	0	No						4	0	0	0	0	Cytoplasmic		Detected	Detected	Detected
Vpar_1549	ACZ25225.1	D1BPB8	Amino acid carrier protein	COG1115	Na+/alanine symporter	E	Inner Membrane	Inner Membrane	Inner Membrane	No	11	TMH	CYT	TMH	TMH	0	TMH						0	5	0	0	0	Inner Membrane		Detected	Detected
Vpar_1550	ACZ25226.1	D1BPB9	Glutamate dehydrogenase	COG0334	Glutamate dehydrogenase/leucine dehydrogenase	E	Cytoplasmic	Cytoplasmic	Cytoplasmic	No	0	CYT	CYT	CYT	No	0	No						4	0	0	0	0	Cytoplasmic		Detected	Detected	Detected
Vpar_1551	ACZ25227.1	D1BPC0	Uncharacterized protein	COG4708	Uncharacterized membrane protein	S	Inner Membrane	Inner Membrane	Inner Membrane	No	5	TMH	CYT	TMH	TMH	0	SEC						0	5	0	0	0	Inner Membrane
Vpar_1552	ACZ25228.1	D1BPC1	7-cyano-7-deazaguanine synthase (EC 6.3.4.20) (7-cyano-7-carbaguanine synthase) (PreQ(0) synthase) (Queuosine biosynthesis protein QueC)	COG0603	7-cyano-7-deazaguanine synthase (queuosine biosynthesis)	J	Unknown	Periplasmic	Cytoplasmic	No	0	CYT	CYT	SEC	SEC	2	SEC				SEC		2	0	1	0	0	Unclear	Potential OM	Detected
Vpar_1553	ACZ25229.1	D1BPC2	Exodeoxyribonuclease III Xth	COG0708	Exonuclease III	L	Cytoplasmic	Cytoplasmic	Unknown	No	0	CYT	CYT	CYT	No	0	No						3	0	0	0	0	Cytoplasmic		Detected
Vpar_1554	ACZ25230.1	D1BPC3	Uncharacterized protein				Unknown	Cytoplasmic	Inner Membrane	No	1	CYT	CYT	TMH	No	0	No						2	1	0	0	0	Unclear
Vpar_1555	ACZ25231.1	D1BPC4	Rhodanese domain protein	COG2897	3-mercaptopyruvate sulfurtransferase SseA, contains two rhodanese domains	P	Cytoplasmic	Cytoplasmic	Cytoplasmic	No	0	CYT	CYT	CYT	No	0	No						4	0	0	0	0	Cytoplasmic		Detected	Detected	Detected
Vpar_1556	ACZ25232.1	D1BPC5	NUDIX hydrolase	COG1051	ADP-ribose pyrophosphatase YjhB, NUDIX family	F	Cytoplasmic	Cytoplasmic	Cytoplasmic	No	0	CYT	CYT	CYT	No	0	No						4	0	0	0	0	Cytoplasmic		Detected
Vpar_1557	ACZ25233.1	D1BPC6	Type III restriction protein res subunit	COG1061	Superfamily II DNA or RNA helicase	KL	Cytoplasmic	Cytoplasmic	Cytoplasmic	No	0	CYT	CYT	CYT	No	0	No						4	0	0	0	0	Cytoplasmic
Vpar_1558	ACZ25234.1	D1BPC7	Uncharacterized protein				Unknown	Outer Membrane	Inner Membrane	No	1	TMH	CYT	TMH	TMH	0	TMH						0	2	0	1	0	Unclear		Detected	Detected	Detected
Vpar_1559	ACZ25235.1	D1BPC8	Extracellular solute-binding protein family 5	COG0747	ABC-type transport system, periplasmic component	E	Periplasmic	Periplasmic	Periplasmic	No	0	LIP	CYT	SEC	SEC	2	SEC				SEC		0	0	3	0	0	Periplasmic		Detected	Detected
Vpar_1560	ACZ25236.1	D1BPC9	ABC transporter related protein	COG4608	ABC-type oligopeptide transport system, ATPase component	E	Inner Membrane	Cytoplasmic	Cytoplasmic	No	0	CYT	CYT	CYT	No	0	No						3	1	0	0	0	Cytoplasmic		Detected	Detected
Vpar_1561	ACZ25237.1	D1BPD0	ABC transporter related protein	COG0444	ABC-type dipeptide/oligopeptide/nickel transport system, ATPase component	EP	Inner Membrane	Cytoplasmic	Cytoplasmic	No	0	CYT	CYT	CYT	No	0	No						3	1	0	0	0	Cytoplasmic		Detected
Vpar_1562	ACZ25238.1	D1BPD1	Extracellular solute-binding protein family 5	COG0747	ABC-type transport system, periplasmic component	E	Periplasmic	Periplasmic	Periplasmic	No	0	LIP	SEC	SEC	LIP	3	SEC				SEC	LIP	0	0	3	0	0	Periplasmic		Detected	Detected	Detected
Vpar_1563	ACZ25239.1	D1BPD2	Binding-protein-dependent transport systemsInner membrane component	COG1173	ABC-type dipeptide/oligopeptide/nickel transport system, permease component	EP	Inner Membrane	Inner Membrane	Inner Membrane	No	5	TMH	CYT	TMH	TMH	0	TMH						0	5	0	0	0	Inner Membrane
Vpar_1564	ACZ25240.1	D1BPD3	Binding-protein-dependent transport systemsInner membrane component	COG0601	ABC-type dipeptide/oligopeptide/nickel transport system, permease component	EP	Inner Membrane	Inner Membrane	Inner Membrane	No	6	TMH	CYT	TMH	TMH	0	TMH						0	5	0	0	0	Inner Membrane		Detected
Vpar_1565	ACZ25241.1	D1BPD4	Uncharacterized protein				Unknown	Cytoplasmic	Unknown	No	0	CYT	CYT	TMH	No	0	No						2	0	0	0	0	Unclear
Vpar_1566	ACZ25242.1	D1BPD5	Amino acid permease-associated region	COG0531	Amino acid transporter	E	Inner Membrane	Inner Membrane	Inner Membrane	No	12	TMH	CYT	TMH	TMH	0	SEC						0	5	0	0	0	Inner Membrane
Vpar_1567	ACZ25243.1	D1BPD6	Argininosuccinate lyase (ASAL) (EC 4.3.2.1) (Arginosuccinase)	COG0165	Argininosuccinate lyase	E	Cytoplasmic	Cytoplasmic	Cytoplasmic	No	0	CYT	CYT	CYT	No	0	No						4	0	0	0	0	Cytoplasmic		Detected	Detected
Vpar_1568	ACZ25244.1	D1BPD7	Argininosuccinate synthase (EC 6.3.4.5) (Citrulline--aspartate ligase)	COG0137	Argininosuccinate synthase	E	Cytoplasmic	Cytoplasmic	Cytoplasmic	No	0	CYT	CYT	CYT	TMH	0	TMH						4	0	0	0	0	Cytoplasmic		Detected	Detected	Detected
Vpar_1569	ACZ25245.1	D1BPD8	Uncharacterized protein				Cytoplasmic	Cytoplasmic	Cytoplasmic	No	1	CYT	CYT	TMH	No	0	No						4	0	0	0	0	Cytoplasmic
Vpar_1570	ACZ25246.1	D1BPD9	Uncharacterized protein				Cytoplasmic	Cytoplasmic	Cytoplasmic	No	0	CYT	CYT	CYT	No	0	No						4	0	0	0	0	Cytoplasmic
Vpar_1571	ACZ25247.1	D1BPE0	Glycosyl transferase family 51	COG0744	Membrane carboxypeptidase (penicillin-binding protein)	M	Inner Membrane	Cytoplasmic	Inner Membrane	No	1	CYT	CYT	TMH	TMH	0	TMH						2	2	0	0	0	Unclear
Vpar_1572	ACZ25248.1	D1BPE1	Uncharacterized protein	COG1937	DNA-binding transcriptional regulator, FrmR family	K	Cytoplasmic	Cytoplasmic	Cytoplasmic	No	0	CYT	CYT	CYT	No	0	No						4	0	0	0	0	Cytoplasmic		Detected
Vpar_1573	ACZ25249.1	D1BPE2	Phosphotransferase system, phosphocarrier protein HPr	COG1925	Phosphotransferase system, HPr and related phosphotransfer proteins	TG	Cytoplasmic	Cytoplasmic	Cytoplasmic	No	0	CYT	CYT	CYT	TMH	0	No						4	0	0	0	0	Cytoplasmic		Detected		Detected
Vpar_1574	ACZ25250.1	D1BPE3	Phosphoenolpyruvate-protein phosphotransferase (EC 2.7.3.9) (Phosphotransferase system, enzyme I)	COG1080	Phosphoenolpyruvate-protein kinase (PTS system EI component in bacteria)	G	Cytoplasmic	Cytoplasmic	Cytoplasmic	No	0	CYT	CYT	CYT	No	0	No						4	0	0	0	0	Cytoplasmic		Detected	Detected	Detected
Vpar_1575	ACZ25251.1	D1BPE4	Diaminopimelate epimerase (DAP epimerase) (EC 5.1.1.7)	COG0253	Diaminopimelate epimerase	E	Cytoplasmic	Cytoplasmic	Cytoplasmic	No	0	CYT	CYT	CYT	No	0	No						4	0	0	0	0	Cytoplasmic		Detected	Detected	Detected
Vpar_1576	ACZ25252.1	D1BPE5	Na+/H+ antiporter NhaC	COG1757	Na+/H+ antiporter NhaC	C	Inner Membrane	Inner Membrane	Inner Membrane	No	9	TMH	CYT	TMH	TMH	0	SEC						0	5	0	0	0	Inner Membrane
Vpar_1577	ACZ25253.1	D1BPE6	Tagatose-6-phosphate kinase (EC 2.7.1.144)	COG1105	Fructose-1-phosphate kinase or kinase (PfkB)	G	Cytoplasmic	Cytoplasmic	Cytoplasmic	No	0	CYT	CYT	CYT	No	0	No						4	0	0	0	0	Cytoplasmic		Detected		Detected
Vpar_1578	ACZ25254.1	D1BPE7	PTS system, fructose subfamily, IIC subunit	COG1299	Phosphotransferase system, fructose-specific IIC component	G	Inner Membrane	Inner Membrane	Inner Membrane	No	8	CYT	CYT	TMH	No	0	No						1	4	0	0	0	Inner Membrane		Detected	Detected	Detected
Vpar_1579	ACZ25255.1	D1BPE8	ATPase involved in DNA repair-like protein	COG0657	Acetyl esterase/lipase	I	Unknown	Unknown	Periplasmic	No	0	SEC	SEC	SEC	SEC	3	SEC				SEC		0	0	1	0	0	Unclear	Potential OM	Detected	Detected	Detected
Vpar_1580	ACZ25256.1	D1BPE9	Cysteine synthase (EC 2.5.1.47)	COG0031	Cysteine synthase	E	Cytoplasmic	Unknown	Cytoplasmic	No	0	CYT	CYT	CYT	No	0	SEC						3	0	0	0	0	Cytoplasmic		Detected		Detected
Vpar_1581	ACZ25257.1	D1BPF0	Transcriptional regulator, BadM/Rrf2 family	COG1959	DNA-binding transcriptional regulator, IscR family	K	Cytoplasmic	Unknown	Unknown	No	0	CYT	CYT	CYT	No	0	No						2	0	0	0	0	Unclear		Detected		Detected
Vpar_1582	ACZ25258.1	D1BPF1	Peroxiredoxin	COG0450	Alkyl hydroperoxide reductase subunit AhpC (peroxiredoxin)	V	Cytoplasmic	Cytoplasmic	Cytoplasmic	No	0	CYT	CYT	CYT	No	0	No						4	0	0	0	0	Cytoplasmic		Detected	Detected	Detected
Vpar_1583	ACZ25259.1	D1BPF2	Uncharacterized protein				Unknown	Unknown	Inner Membrane	No	0	CYT	CYT	SEC	SEC	2	SEC				SEC		1	1	0	0	0	Unclear	Potential OM
Vpar_1584	ACZ25260.1	D1BPF3	CTP synthase (EC 6.3.4.2) (CTP synthetase) (UTP--ammonia ligase)	COG0504	CTP synthase (UTP-ammonia lyase)	F	Cytoplasmic	Cytoplasmic	Cytoplasmic	No	0	CYT	CYT	SEC	TMH	1	SEC						4	0	0	0	0	Cytoplasmic		Detected	Detected	Detected
Vpar_1585	ACZ25261.1	D1BPF4	Arginine--tRNA ligase (EC 6.1.1.19) (Arginyl-tRNA synthetase)	COG0018	Arginyl-tRNA synthetase	J	Cytoplasmic	Cytoplasmic	Cytoplasmic	No	0	CYT	CYT	CYT	No	0	No						4	0	0	0	0	Cytoplasmic		Detected	Detected	Detected
Vpar_1586	ACZ25262.1	D1BPF5	Uncharacterized protein	COG4506	Uncharacterized beta-barrel protein YwiB, DUF1934 family	S	Cytoplasmic	Cytoplasmic	Cytoplasmic	No	0	CYT	CYT	CYT	No	0	No						4	0	0	0	0	Cytoplasmic		Detected		Detected
Vpar_1587	ACZ25263.1	D1BPF6	Excinuclease ABC C subunit domain protein	COG2827	Predicted endonuclease, GIY-YIG superfamily	L	Unknown	Cytoplasmic	Cytoplasmic	No	0	CYT	CYT	CYT	No	0	No						3	0	0	0	0	Cytoplasmic
Vpar_1588	ACZ25264.1	D1BPF7	Peptidyl-prolyl cis-trans isomerase (EC 5.2.1.8)	COG0652	Peptidyl-prolyl cis-trans isomerase (rotamase) - cyclophilin family	O	Unknown	Periplasmic	Periplasmic	No	0	LIP	SEC	SEC	LIP	3	SEC				SEC	LIP	0	0	2	0	0	Periplasmic		Detected	Detected
Vpar_1589	ACZ25265.1	D1BPF8	Unknown Protein containing DUF3829 domain				Unknown	Extracellular	Periplasmic	No	1	LIP	SEC	SEC	LIP	3	SEC				SEC	LIP	0	0	1	0	1	Unclear	Potential OM	Detected	Detected	Detected
Vpar_1590	ACZ25266.1	D1BPF9	HAD-superfamily hydrolase, subfamily IIB	COG0561	Hydroxymethylpyrimidine pyrophosphatase and other HAD family phosphatases	HR	Cytoplasmic	Cytoplasmic	Cytoplasmic	No	0	CYT	CYT	CYT	No	0	No						4	0	0	0	0	Cytoplasmic		Detected	Detected
Vpar_1591	ACZ25267.1	D1BPG0	Uncharacterized protein	COG4728	Uncharacterized protein	S	Unknown	Cytoplasmic	Cytoplasmic	No	0	CYT	CYT	CYT	No	0	No						3	0	0	0	0	Cytoplasmic
Vpar_1592	ACZ25268.1	D1BPG1	Iron-containing alcohol dehydrogenase	COG0371	Glycerol dehydrogenase or related enzyme, iron-containing ADH family	C	Unknown	Cytoplasmic	Cytoplasmic	No	0	CYT	CYT	CYT	No	0	No						3	0	0	0	0	Cytoplasmic		Detected	Detected	Detected
Vpar_1593	ACZ25269.1	D1BPG2	Branched-chain amino acid transport system II carrier protein	COG1114	Branched-chain amino acid permeases	E	Inner Membrane	Inner Membrane	Inner Membrane	No	12	TMH	CYT	TMH	TMH	0	TMH	TAT					0	5	0	0	0	Inner Membrane
Vpar_1594	ACZ25270.1	D1BPG3	Molybdopterin oxidoreductase	COG0243	Anaerobic selenocysteine-containing dehydrogenase	C	Cytoplasmic	Cytoplasmic	Cytoplasmic	No	0	CYT	CYT	CYT	No	0	No						4	0	0	0	0	Cytoplasmic		Detected	Detected	Detected
Vpar_1595	ACZ25271.1	D1BPG4	Malate/L-lactate dehydrogenase	COG2055	Malate/lactate/ureidoglycolate dehydrogenase, LDH2 family	C	Cytoplasmic	Unknown	Cytoplasmic	No	0	CYT	CYT	CYT	No	0	No						3	0	0	0	0	Cytoplasmic		Detected	Detected	Detected
Vpar_1596	ACZ25272.1	D1BPG5	L-lactate permease	COG1620	L-lactate permease	C	Inner Membrane	Inner Membrane	Inner Membrane	No	12	TMH	CYT	TMH	TMH	0	SEC						0	5	0	0	0	Inner Membrane		Detected	Detected	Detected
Vpar_1597	ACZ25273.1	D1BPG6	Peptidase: PepSY family	COG3212	Uncharacterized membrane protein YkoI	S	Unknown	Unknown	Outer Membrane	No	1	SEC	SEC	SEC	SEC	3	SEC				SEC		0	0	0	1	0	Unclear	Potential OM
Vpar_1598	ACZ25274.1	D1BPG7	Drug resistance transporter, Bcr/CflA subfamily	COG2814	Predicted arabinose efflux permease, MFS family	G	Inner Membrane	Inner Membrane	Inner Membrane	No	12	TMH	CYT	TMH	TMH	0	TMH						0	5	0	0	0	Inner Membrane		Detected
Vpar_1599	ACZ25275.1	D1BPG8	CoA-substrate-specific enzyme activase	COG1924	Activator of 2-hydroxyglutaryl-CoA dehydratase (HSP70-class ATPase domain)	I	Cytoplasmic	Cytoplasmic	Cytoplasmic	No	0	CYT	CYT	CYT	No	0	No						4	0	0	0	0	Cytoplasmic		Detected	Detected
Vpar_1600	ACZ25276.1	D1BPG9	Lipoprotein	COG1464	ABC-type metal ion transport system, periplasmic component/surface antigen	P	Inner Membrane	Periplasmic	Periplasmic	No	0	LIP	SEC	SEC	LIP	3	SEC				SEC	LIP	0	1	2	0	0	Periplasmic			Detected
Vpar_1601	ACZ25277.1	D1BPH0	Uncharacterized protein	COG1808	Uncharacterized membrane protein	S	Inner Membrane	Inner Membrane	Inner Membrane	No	7	TMH	CYT	TMH	TMH	0	TMH						0	5	0	0	0	Inner Membrane		Detected	Detected
Vpar_1602	ACZ25278.1	D1BPH1	Nicotinate-nucleotide-dimethylbenzimidazolephosp horibosyltransferase	COG2038	NaMN:DMB phosphoribosyltransferase	H	Cytoplasmic	Cytoplasmic	Cytoplasmic	No	0	CYT	CYT	CYT	No	0	No						4	0	0	0	0	Cytoplasmic
Vpar_1603	ACZ25279.1	D1BPH2	Sodium:dicarboxylate symporter	COG1301	Na+/H+-dicarboxylate symporter	C	Inner Membrane	Inner Membrane	Inner Membrane	No	10	TMH	CYT	TMH	TMH	0	TMH						0	5	0	0	0	Inner Membrane		Detected
Vpar_1604	ACZ25280.1	D1BPH3	Iron-containing alcohol dehydrogenase	COG1454	Alcohol dehydrogenase, class IV	C	Cytoplasmic	Cytoplasmic	Cytoplasmic	No	0	CYT	CYT	CYT	No	0	No						4	0	0	0	0	Cytoplasmic		Detected	Detected
Vpar_1605	ACZ25281.1	D1BPH4	Uncharacterized protein				Inner Membrane	Inner Membrane	Inner Membrane	No	11	TMH	CYT	SEC	No	1	TMH						0	5	0	0	0	Inner Membrane			Detected
Vpar_1606	ACZ25282.1	D1BPH5	Ribonucleoside-diphosphate reductase (EC 1.17.4.1)	COG0209	Ribonucleotide reductase alpha subunit	F	Cytoplasmic	Cytoplasmic	Cytoplasmic	No	0	CYT	CYT	CYT	No	0	No						4	0	0	0	0	Cytoplasmic		Detected	Detected	Detected
Vpar_1607	ACZ25283.1	D1BPH6	Ribonucleoside-diphosphate reductase subunit beta (EC 1.17.4.1)	COG0208	Ribonucleotide reductase beta subunit, ferritin-like domain	F	Cytoplasmic	Cytoplasmic	Cytoplasmic	No	0	CYT	CYT	CYT	No	0	No						4	0	0	0	0	Cytoplasmic		Detected	Detected
Vpar_1608	ACZ25284.1	D1BPH7	Septicolysin				Cytoplasmic	Cytoplasmic	Cytoplasmic	No	0	CYT	CYT	CYT	No	0	No						4	0	0	0	0	Cytoplasmic		Detected	Detected	Detected
Vpar_1609	ACZ25285.1	D1BPH8	GCN5-related N-acetyltransferase	COG2153	Predicted N-acyltransferase, GNAT family	R	Cytoplasmic	Cytoplasmic	Cytoplasmic	No	0	CYT	CYT	CYT	No	0	No						4	0	0	0	0	Cytoplasmic		Detected	Detected	Detected
Vpar_1610	ACZ25286.1	D1BPH9	Phospho-2-dehydro-3-deoxyheptonate aldolase	COG2876	3-deoxy-D-arabino-heptulosonate 7-phosphate (DAHP) synthase	E	Cytoplasmic	Cytoplasmic	Cytoplasmic	No	0	CYT	CYT	CYT	No	0	No						4	0	0	0	0	Cytoplasmic		Detected	Detected	Detected
Vpar_1611	ACZ25287.1	D1BPI0	3-dehydroquinate synthase (EC 4.2.3.4)	COG0337	3-dehydroquinate synthetase	E	Cytoplasmic	Cytoplasmic	Cytoplasmic	No	0	CYT	CYT	CYT	No	0	No						4	0	0	0	0	Cytoplasmic		Detected	Detected	Detected
Vpar_1612	ACZ25288.1	D1BPI1	3-phosphoshikimate 1-carboxyvinyltransferase (EC 2.5.1.19) (5-enolpyruvylshikimate-3-phosphate synthase)	COG0128	5-enolpyruvylshikimate-3-phosphate synthase	E	Unknown	Periplasmic	Periplasmic	No	0	CYT	CYT	CYT	No	0	SEC						1	0	2	0	0	Periplasmic		Detected	Detected
Vpar_1613	ACZ25289.1	D1BPI2	Chorismate synthase (CS) (EC 4.2.3.5) (5-enolpyruvylshikimate-3-phosphate phospholyase)	COG0082	Chorismate synthase	E	Cytoplasmic	Cytoplasmic	Cytoplasmic	No	0	CYT	CYT	CYT	No	0	No						4	0	0	0	0	Cytoplasmic		Detected	Detected	Detected
Vpar_1614	ACZ25290.1	D1BPI3	Chorismate mutase	COG0077	Prephenate dehydratase	E	Cytoplasmic	Cytoplasmic	Cytoplasmic	No	0	CYT	CYT	CYT	No	0	No						4	0	0	0	0	Cytoplasmic		Detected	Detected	Detected
Vpar_1615	ACZ25291.1	D1BPI4	Shikimate kinase	COG0169	Shikimate 5-dehydrogenase	E	Cytoplasmic	Cytoplasmic	Cytoplasmic	No	0	CYT	CYT	CYT	No	0	SEC						4	0	0	0	0	Cytoplasmic		Detected	Detected
Vpar_1616	ACZ25292.1	D1BPI5	RelB antitoxin	COG3077	Antitoxin component of the RelBE or YafQ-DinJ toxin-antitoxin module	V	Cytoplasmic	Cytoplasmic	Cytoplasmic	No	0	CYT	CYT	CYT	No	0	No						4	0	0	0	0	Cytoplasmic		Detected
Vpar_1617	ACZ25293.1	D1BPI6	Plasmid stabilization system	COG3668	Plasmid stabilization system protein ParE	X	Unknown	Unknown	Cytoplasmic	No	0	CYT	CYT	CYT	No	0	No						2	0	0	0	0	Unclear
Vpar_1618	ACZ25294.1	D1BPI7	3-dehydroquinate dehydratase (3-dehydroquinase) (EC 4.2.1.10) (Type I DHQase) (Type I dehydroquinase)	COG0710	3-dehydroquinate dehydratase	E	Cytoplasmic	Cytoplasmic	Cytoplasmic	No	0	CYT	CYT	CYT	No	0	No						4	0	0	0	0	Cytoplasmic		Detected	Detected
Vpar_1619	ACZ25295.1	D1BPI8	Major facilitator superfamily MFS_1	COG2814	Predicted arabinose efflux permease, MFS family	G	Inner Membrane	Inner Membrane	Inner Membrane	No	11	TMH	CYT	TMH	TMH	0	TMH						0	5	0	0	0	Inner Membrane		Detected
Vpar_1620	ACZ25296.1	D1BPI9	Transcriptional regulator, BadM/Rrf2 family	COG1959	DNA-binding transcriptional regulator, IscR family	K	Cytoplasmic	Cytoplasmic	Cytoplasmic	No	0	CYT	CYT	CYT	No	0	No						4	0	0	0	0	Cytoplasmic		Detected		Detected
Vpar_1621	ACZ25297.1	D1BPJ0	Xanthine/uracil/vitamin C permease	COG2252	Xanthine/uracil/vitamin C permease, AzgA family	F	Inner Membrane	Inner Membrane	Inner Membrane	No	12	TMH	CYT	TMH	TMH	0	TMH						0	5	0	0	0	Inner Membrane
Vpar_1622	ACZ25298.1	D1BPJ1	Uncharacterized protein				Unknown	Outer Membrane	Outer Membrane	PREDICTED	0	SEC	CYT	SEC	SEC	2	SEC				SEC		0	0	0	3	0	Outer Membrane	Potential OM
Vpar_1623	ACZ25299.1	D1BPJ2	Uncharacterized protein				Unknown	Periplasmic	Periplasmic	No	0	SEC	SEC	SEC	SEC	3	SEC				SEC		0	0	2	0	0	Periplasmic
Vpar_1624	ACZ25300.1	D1BPJ3	Putative 5-nitroimidazole antibiotic resistance	COG3467	Nitroimidazol reductase NimA or a related FMN-containing flavoprotein, pyridoxamine 5'-phosphate oxidase superfamily	V	Cytoplasmic	Cytoplasmic	Cytoplasmic	No	0	CYT	CYT	CYT	No	0	No						4	0	0	0	0	Cytoplasmic
Vpar_1625	ACZ25301.1	D1BPJ4	Transcriptional regulator, MarR family	COG1846	DNA-binding transcriptional regulator, MarR family	K	Unknown	Cytoplasmic	Cytoplasmic	No	0	CYT	CYT	CYT	No	0	No						3	0	0	0	0	Cytoplasmic
Vpar_1626	ACZ25302.1	D1BPJ5	Uncharacterized protein				Cytoplasmic	Cytoplasmic	Cytoplasmic	No	0	CYT	CYT	CYT	No	0	No						4	0	0	0	0	Cytoplasmic
Vpar_1627	ACZ25303.1	D1BPJ6	Amino acid permease-associated region	COG1113	L-asparagine transporter and related permeases	E	Inner Membrane	Inner Membrane	Inner Membrane	No	12	TMH	CYT	TMH	TMH	0	TMH	TAT					0	5	0	0	0	Inner Membrane
Vpar_1628	ACZ25304.1	D1BPJ7	Uncharacterized protein				Unknown	Periplasmic	Periplasmic	No	0	SEC	SEC	SEC	SEC	3	SEC				SEC		0	0	2	0	0	Periplasmic		Detected		Detected
Vpar_1629	ACZ25305.1	D1BPJ8	Uncharacterized protein				Cytoplasmic	Unknown	Periplasmic	No	1	LIP	CYT	SEC	TMH	1	TMH						1	0	1	0	0	Unclear			Detected
Vpar_1630	ACZ25306.1	D1BPJ9	Cation diffusion facilitator family transporter	COG0053	Divalent metal cation (Fe/Co/Zn/Cd) transporter	P	Inner Membrane	Inner Membrane	Inner Membrane	No	5	CYT	CYT	TMH	TMH	0	No						1	4	0	0	0	Inner Membrane		Detected	Detected
Vpar_1631	ACZ25307.1	D1BPK0	Pseudouridine synthase	COG0564	Pseudouridylate synthase, 23S rRNA- or tRNA-specific	J	Cytoplasmic	Cytoplasmic	Cytoplasmic	No	0	CYT	CYT	CYT	No	0	No						4	0	0	0	0	Cytoplasmic		Detected	Detected	Detected
Vpar_1632	ACZ25308.1	D1BPK1	DNA helicase (EC 3.6.4.12)	COG0210	Superfamily I DNA or RNA helicase	L	Cytoplasmic	Cytoplasmic	Cytoplasmic	No	0	CYT	CYT	CYT	No	0	No						4	0	0	0	0	Cytoplasmic		Detected	Detected	Detected
Vpar_1633	ACZ25309.1	D1BPK2	Uncharacterized protein				Inner Membrane	Inner Membrane	Inner Membrane	No	3	TMH	CYT	TMH	TMH	0	SEC						0	5	0	0	0	Inner Membrane
Vpar_1634	ACZ25310.1	D1BPK3	Recombination protein RecR	COG0353	Recombinational DNA repair protein RecR	L	Cytoplasmic	Cytoplasmic	Cytoplasmic	No	0	CYT	CYT	CYT	No	0	No						4	0	0	0	0	Cytoplasmic		Detected		Detected
Vpar_1635	ACZ25311.1	D1BPK4	Nucleoid-associated protein Vpar_1635	COG0718	Conserved DNA-binding protein YbaB (function unknown)	R	Unknown	Cytoplasmic	Unknown	No	0	CYT	CYT	CYT	No	0	No						2	0	0	0	0	Unclear		Detected	Detected	Detected
Vpar_1636	ACZ25312.1	D1BPK5	DNA polymerase III, subunits gamma and tau	COG2812	DNA polymerase III, gamma/tau subunits	L	Cytoplasmic	Periplasmic	Cytoplasmic	No	0	CYT	CYT	CYT	No	0	No						3	0	1	0	0	Cytoplasmic		Detected	Detected
Vpar_1637	ACZ25313.1	D1BPK6	Ferredoxin-dependent glutamate synthase	COG0067	Glutamate synthase domain 1	E	Cytoplasmic	Cytoplasmic	Cytoplasmic	No	0	CYT	CYT	CYT	No	0	No						4	0	0	0	0	Cytoplasmic		Detected	Detected
Vpar_1638	ACZ25314.1	D1BPK7	Pseudouridine synthase (EC 5.4.99.-)	COG0564	Pseudouridylate synthase, 23S rRNA- or tRNA-specific	J	Cytoplasmic	Cytoplasmic	Cytoplasmic	No	0	CYT	CYT	CYT	No	0	No						4	0	0	0	0	Cytoplasmic		Detected		Detected
Vpar_1639	ACZ25315.1	D1BPK8	GCN5-related N-acetyltransferase	COG4552	Predicted acetyltransferase	R	Unknown	Cytoplasmic	Cytoplasmic	PREDICTED	0	CYT	CYT	CYT	No	0	No						3	0	0	1	0	Cytoplasmic		Detected	Detected	Detected
Vpar_1640	ACZ25316.1	D1BPK9	Uncharacterized protein	COG4866	Uncharacterized protein	S	Cytoplasmic	Cytoplasmic	Cytoplasmic	No	0	CYT	CYT	CYT	No	0	No						4	0	0	0	0	Cytoplasmic		Detected	Detected	Detected
Vpar_1641	ACZ25317.1	D1BPL0	Efflux transporter, RND family, MFP subunit	COG0845	Multidrug efflux pump subunit AcrA (membrane-fusion protein)	MV	Inner Membrane	Periplasmic	Unknown	No	1	LIP	SEC	SEC	LIP	3	SEC				SEC	LIP	0	1	1	0	0	Unclear	Potential OM	Detected	Detected
Vpar_1642	ACZ25318.1	D1BPL1	Aldo/keto reductase	COG0656	Aldo/keto reductase, related to diketogulonate reductase	Q	Cytoplasmic	Cytoplasmic	Cytoplasmic	No	0	CYT	CYT	CYT	No	0	No						4	0	0	0	0	Cytoplasmic		Detected	Detected	Detected
Vpar_1643	ACZ25319.1	D1BPL2	Branched-chain amino acid transport	COG1687	Branched-chain amino acid transport protein AzlD	E	Inner Membrane	Inner Membrane	Inner Membrane	No	4	TMH	CYT	TMH	TMH	0	TMH						0	5	0	0	0	Inner Membrane
Vpar_1644	ACZ25320.1	D1BPL3	AzlC family protein	COG1296	Predicted branched-chain amino acid permease (azaleucine resistance)	E	Inner Membrane	Inner Membrane	Inner Membrane	No	6	TMH	CYT	SEC	TMH	1	SEC						0	5	0	0	0	Inner Membrane
Vpar_1645	ACZ25321.1	D1BPL4	Iron-containing alcohol dehydrogenase	COG1979	Alcohol dehydrogenase YqhD, Fe-dependent ADH family	C	Cytoplasmic	Cytoplasmic	Cytoplasmic	No	0	CYT	CYT	CYT	No	0	No						4	0	0	0	0	Cytoplasmic		Detected	Detected	Detected
Vpar_1646	ACZ25322.1	D1BPL5	Lipoprotein	COG1464	ABC-type metal ion transport system, periplasmic component/surface antigen	P	Inner Membrane	Periplasmic	Periplasmic	No	0	LIP	SEC	SEC	LIP	3	SEC				SEC	LIP	0	1	2	0	0	Periplasmic		Detected	Detected	Detected
Vpar_1647	ACZ25323.1	D1BPL6	Nitroreductase	COG0778	Nitroreductase	C	Cytoplasmic	Cytoplasmic	Cytoplasmic	No	0	CYT	CYT	CYT	No	0	No						4	0	0	0	0	Cytoplasmic		Detected	Detected
Vpar_1648	ACZ25324.1	D1BPL7	Nitrite and sulphite reductase 4Fe-4S region	COG0155	Sulfite reductase, beta subunit (hemoprotein)	P	Cytoplasmic	Cytoplasmic	Cytoplasmic	No	0	CYT	CYT	CYT	No	0	No						4	0	0	0	0	Cytoplasmic		Detected	Detected
Vpar_1649	ACZ25325.1	D1BPL8	Sodium:dicarboxylate symporter	COG1823	L-cystine uptake protein TcyP, sodium:dicarboxylate symporter family	E	Inner Membrane	Inner Membrane	Inner Membrane	No	10	TMH	CYT	TMH	TMH	0	TMH						0	5	0	0	0	Inner Membrane		Detected	Detected
Vpar_1650	ACZ25326.1	D1BPL9	Uncharacterized protein	COG1556	L-lactate utilization protein LutC, contains LUD domain	C	Cytoplasmic	Cytoplasmic	Cytoplasmic	No	0	CYT	CYT	CYT	No	0	No						4	0	0	0	0	Cytoplasmic		Detected	Detected	Detected
Vpar_1651	ACZ25327.1	D1BPM0	Iron-sulfur cluster binding protein	COG1139	L-lactate utilization protein LutB, contains a ferredoxin-type domain	C	Cytoplasmic	Cytoplasmic	Cytoplasmic	No	0	CYT	CYT	CYT	No	0	No						4	0	0	0	0	Cytoplasmic		Detected	Detected	Detected
Vpar_1652	ACZ25328.1	D1BPM1	Uncharacterized protein	COG0247	Fe-S oxidoreductase	C	Inner Membrane	Cytoplasmic	Cytoplasmic	No	0	CYT	CYT	CYT	No	0	No						3	1	0	0	0	Cytoplasmic		Detected	Detected	Detected
Vpar_1653	ACZ25329.1	D1BPM2	S-layer domain protein	COG1404	Serine protease, subtilisin family	O	Unknown	Unknown	Extracellular	No	0	SEC	SEC	SEC	SEC	3	SEC				SEC		0	0	0	0	1	Unclear	Potential OM	Detected	Detected	Detected
Vpar_1654	ACZ25330.1	D1BPM3	S-layer domain protein				Unknown	Periplasmic	Extracellular	No	0	SEC	SEC	SEC	SEC	3	SEC				SEC		0	0	1	0	1	Unclear	Potential OM	Detected	Detected	Detected
Vpar_1655	ACZ25331.1	D1BPM4	Uncharacterized protein				Unknown	Periplasmic	Outer Membrane	No	1	SEC	SEC	SEC	SEC	3	SEC				SEC		0	0	1	1	0	Unclear	Potential OM	Detected	Detected	Detected
Vpar_1656	ACZ25332.1	D1BPM5	Oligopeptide transporter, OPT family	COG1297	Uncharacterized membrane protein, oligopeptide transporter (OPT) family	S	Inner Membrane	Inner Membrane	Inner Membrane	No	15	TMH	CYT	TMH	TMH	0	TMH						0	5	0	0	0	Inner Membrane		Detected	Detected
Vpar_1657	ACZ25333.1	D1BPM6	Fumarate hydratase class II (Fumarase C) (EC 4.2.1.2)	COG0114	Fumarate hydratase class II	C	Cytoplasmic	Cytoplasmic	Cytoplasmic	No	0	CYT	CYT	CYT	No	0	No						4	0	0	0	0	Cytoplasmic		Detected	Detected	Detected
Vpar_1658	ACZ25334.1	D1BPM7	Metallophosphoesterase	COG1408	Predicted phosphohydrolase, MPP superfamily	R	Inner Membrane	Inner Membrane	Inner Membrane	No	3	TMH	CYT	TMH	TMH	0	TMH						0	5	0	0	0	Inner Membrane		Detected	Detected
Vpar_1659	ACZ25335.1	D1BPM8	A/G-specific adenine glycosylase	COG1194	Adenine-specific DNA glycosylase, acts on AG and A-oxoG pairs	L	Cytoplasmic	Cytoplasmic	Cytoplasmic	No	0	CYT	CYT	CYT	No	0	No						4	0	0	0	0	Cytoplasmic		Detected
Vpar_1660	ACZ25336.1	D1BPM9	NUDIX hydrolase	COG1051	ADP-ribose pyrophosphatase YjhB, NUDIX family	F	Cytoplasmic	Cytoplasmic	Cytoplasmic	No	0	CYT	CYT	CYT	No	0	No						4	0	0	0	0	Cytoplasmic		Detected		Detected
Vpar_1661	ACZ25337.1	D1BPN0	Uncharacterized protein	COG1085	Galactose-1-phosphate uridylyltransferase	G	Cytoplasmic	Cytoplasmic	Cytoplasmic	No	0	CYT	CYT	CYT	No	0	No						4	0	0	0	0	Cytoplasmic		Detected		Detected
Vpar_1662	ACZ25338.1	D1BPN1	Metallophosphoesterase	COG1768	Predicted phosphohydrolase	R	Cytoplasmic	Cytoplasmic	Cytoplasmic	No	0	CYT	CYT	CYT	No	0	No						4	0	0	0	0	Cytoplasmic
Vpar_1663	ACZ25339.1	D1BPN2	Uncharacterized protein				Unknown	Cytoplasmic	Cytoplasmic	No	0	CYT	CYT	CYT	No	0	No						3	0	0	0	0	Cytoplasmic
Vpar_1664	ACZ25340.1	D1BPN3	Trimeric Autotransporter Adhesin	COG5295	Autotransporter adhesin	UW	Outer Membrane	Extracellular	Outer Membrane	No	0	SEC	SEC	SEC	SEC	3	SEC				SEC		0	0	0	2	1	Unclear	Potential OM	Detected	Detected	Detected
Vpar_1665	ACZ25341.1	D1BPN4	Molybdopterin binding domain protein	COG0303	Molybdopterin biosynthesis enzyme	H	Cytoplasmic	Cytoplasmic	Cytoplasmic	No	0	CYT	CYT	CYT	No	0	No						4	0	0	0	0	Cytoplasmic		Detected	Detected	Detected
Vpar_1666	ACZ25342.1	D1BPN5	Putative fluoride ion transporter CrcB	COG0239	Fluoride ion exporter CrcB/FEX, affects chromosome condensation	DP	Inner Membrane	Inner Membrane	Inner Membrane	No	4	SEC	CYT	SEC	No	1	SEC						0	4	0	0	0	Inner Membrane
Vpar_1667	ACZ25343.1	D1BPN6	Transcriptional regulator, XRE family	COG1396	Transcriptional regulator, contains XRE-family HTH domain	K	Cytoplasmic	Cytoplasmic	Cytoplasmic	No	0	CYT	CYT	CYT	No	0	No						4	0	0	0	0	Cytoplasmic
Vpar_1668	ACZ25344.1	D1BPN7	Transcriptional regulator, GntR family	COG1802	DNA-binding transcriptional regulator, GntR family	K	Cytoplasmic	Cytoplasmic	Cytoplasmic	No	0	CYT	CYT	CYT	No	0	No						4	0	0	0	0	Cytoplasmic		Detected	Detected	Detected
Vpar_1669	ACZ25345.1	D1BPN8	Diacylglycerol kinase catalytic region	COG1597	Diacylglycerol kinase family enzyme	IR	Cytoplasmic	Cytoplasmic	Cytoplasmic	No	1	CYT	CYT	TMH	No	0	SEC						4	0	0	0	0	Cytoplasmic		Detected	Detected
Vpar_1670	ACZ25346.1	D1BPN9	ATP-dependent helicase/nuclease subunit A (EC 3.1.-.-) (EC 3.6.4.12) (ATP-dependent helicase/nuclease AddA)	COG1074	ATP-dependent exoDNAse (exonuclease V) beta subunit (contains helicase and exonuclease domains)	L	Cytoplasmic	Cytoplasmic	Cytoplasmic	No	0	CYT	CYT	CYT	No	0	No						4	0	0	0	0	Cytoplasmic		Detected	Detected	Detected
Vpar_1671	ACZ25347.1	D1BPP0	ATP-dependent nuclease subunit B-like protein	COG3857	ATP-dependent helicase/DNAse subunit B	L	Unknown	Unknown	Extracellular	No	0	CYT	CYT	CYT	No	0	No						1	0	0	0	1	Unclear		Detected	Detected
Vpar_1672	ACZ25348.1	D1BPP1	Uncharacterized protein				Unknown	Extracellular	Periplasmic	PREDICTED	1	SEC	SEC	SEC	SEC	3	SEC				SEC		0	0	1	1	1	Unclear	Potential OM	Detected		Detected
Vpar_1673	ACZ25349.1	D1BPP2	Lipolytic protein G-D-S-L family	COG2755	Lysophospholipase L1 or related esterase	E	Cytoplasmic	Cytoplasmic	Cytoplasmic	No	0	CYT	CYT	CYT	No	0	No						4	0	0	0	0	Cytoplasmic		Detected	Detected
Vpar_1674	ACZ25350.1	D1BPP3	Major facilitator superfamily MFS_1	COG2271	Sugar phosphate permease	G	Inner Membrane	Inner Membrane	Inner Membrane	No	12	TMH	CYT	SEC	TMH	1	SEC						0	5	0	0	0	Inner Membrane		Detected
Vpar_1675	ACZ25351.1	D1BPP4	Mg2 transporter protein CorA family protein	COG0598	Mg2+ and Co2+ transporter CorA	P	Inner Membrane	Unknown	Inner Membrane	No	2	CYT	CYT	TMH	No	0	No						1	2	0	0	0	Unclear		Detected	Detected
Vpar_1676	ACZ25352.1	D1BPP5	Heavy metal translocating P-type ATPase	COG2217	Cation transport ATPase	P	Inner Membrane	Inner Membrane	Inner Membrane	No	7	CYT	CYT	TMH	No	0	No						1	4	0	0	0	Inner Membrane		Detected	Detected	Detected
Vpar_1677	ACZ25353.1	D1BPP6	Substrate-binding region of ABC-type glycine betaine transport system	COG1174	ABC-type proline/glycine betaine transport system, permease component	E	Inner Membrane	Inner Membrane	Inner Membrane	No	6	TMH	CYT	TMH	TMH	0	TMH						0	5	0	0	0	Inner Membrane		Detected	Detected
Vpar_1678	ACZ25354.1	D1BPP7	Uncharacterized protein				Unknown	Cytoplasmic	Cytoplasmic	No	0	CYT	CYT	SEC	No	1	No						3	0	0	0	0	Cytoplasmic
Vpar_1679	ACZ25355.1	D1BPP8	UMUC domain protein DNA-repair protein	COG0389	Nucleotidyltransferase/DNA polymerase involved in DNA repair	L	Cytoplasmic	Cytoplasmic	Cytoplasmic	No	0	CYT	CYT	CYT	No	0	No						4	0	0	0	0	Cytoplasmic
Vpar_1680	ACZ25356.1	D1BPP9	Uncharacterized protein				Cytoplasmic	Cytoplasmic	Cytoplasmic	No	0	CYT	CYT	SEC	No	1	No						4	0	0	0	0	Cytoplasmic
Vpar_1681	ACZ25357.1	D1BPQ0	Replicative DNA helicase	COG0305	Replicative DNA helicase	L	Cytoplasmic	Cytoplasmic	Cytoplasmic	No	0	CYT	CYT	CYT	No	0	No						4	0	0	0	0	Cytoplasmic		Detected	Detected	Detected
Vpar_1682	ACZ25358.1	D1BPQ1	50S ribosomal protein L9	COG0359	Ribosomal protein L9	J	Cytoplasmic	Cytoplasmic	Cytoplasmic	No	0	CYT	CYT	CYT	No	0	No						4	0	0	0	0	Cytoplasmic		Detected	Detected	Detected
Vpar_1683	ACZ25359.1	D1BPQ2	Phosphoesterase RecJ domain protein	COG3887	c-di-AMP phosphodiesterase, consists of a GGDEF-like and DHH domains	T	Inner Membrane	Inner Membrane	Inner Membrane	No	1	TMH	CYT	TMH	TMH	0	TMH						0	4	0	0	0	Inner Membrane		Detected	Detected	Detected
Vpar_1684	ACZ25360.1	D1BPQ3	Uncharacterized protein	COG4241	Uncharacterized conserved protein YybS, DUF2232 family	S	Inner Membrane	Inner Membrane	Inner Membrane	No	7	TMH	CYT	TMH	TMH	0	TMH						0	5	0	0	0	Inner Membrane		Detected
Vpar_1685	ACZ25361.1	D1BPQ4	Ribonuclease J (RNase J) (EC 3.1.-.-)	COG0595	mRNA degradation ribonuclease J1/J2	J	Cytoplasmic	Cytoplasmic	Unknown	No	0	CYT	CYT	CYT	SEC	1	SEC						3	0	0	0	0	Cytoplasmic		Detected	Detected	Detected
Vpar_1686	ACZ25362.1	D1BPQ5	Uncharacterized protein	COG3152	Uncharacterized membrane protein YhaH, DUF805 family	S	Inner Membrane	Inner Membrane	Inner Membrane	No	4	CYT	CYT	TMH	No	0	TMH						1	4	0	0	0	Inner Membrane		Detected	Detected
Vpar_1687	ACZ25363.1	D1BPQ6	Uncharacterized protein	COG1573	Uracil-DNA glycosylase	L	Cytoplasmic	Cytoplasmic	Cytoplasmic	No	0	CYT	CYT	CYT	No	0	No						4	0	0	0	0	Cytoplasmic		Detected		Detected
Vpar_1688	ACZ25364.1	D1BPQ7	ABC transporter related protein	COG1116	ABC-type nitrate/sulfonate/bicarbonate transport system, ATPase component	P	Cytoplasmic	Cytoplasmic	Cytoplasmic	No	0	CYT	CYT	CYT	TMH	0	No						4	0	0	0	0	Cytoplasmic		Detected		Detected
Vpar_1689	ACZ25365.1	D1BPQ8	Binding-protein-dependent transport systemsInner membrane component	COG0600	ABC-type nitrate/sulfonate/bicarbonate transport system, permease component	P	Inner Membrane	Inner Membrane	Inner Membrane	No	6	TMH	CYT	TMH	No	0	TMH						0	5	0	0	0	Inner Membrane		Detected
Vpar_1690	ACZ25366.1	D1BPQ9	Twin-arginine translocation pathway signal	COG0715	ABC-type nitrate/sulfonate/bicarbonate transport system, periplasmic component	P	Cytoplasmic	Cytoplasmic	Inner Membrane	No	1	SEC	CYT	SEC	SEC	2	SEC				SEC		2	1	0	0	0	Unclear	Potential OM	Detected		Detected
Vpar_1691	ACZ25367.1	D1BPR0	Glycosyl transferase family 39	COG1807	4-amino-4-deoxy-L-arabinose transferase or related glycosyltransferase of PMT family	M	Inner Membrane	Inner Membrane	Inner Membrane	No	11	TMH	CYT	TMH	TMH	0	TMH						0	5	0	0	0	Inner Membrane		Detected
Vpar_1692	ACZ25368.1	D1BPR1	SNARE associated Golgi protein-related protein	COG0586	Uncharacterized membrane protein DedA, SNARE-associated domain	S	Inner Membrane	Inner Membrane	Inner Membrane	No	4	TMH	CYT	TMH	TMH	0	No						0	5	0	0	0	Inner Membrane		Detected
Vpar_1693	ACZ25369.1	D1BPR2	ABC transporter related protein	COG1120	ABC-type cobalamin/Fe3+-siderophores transport system, ATPase component	PH	Inner Membrane	Cytoplasmic	Cytoplasmic	No	0	CYT	CYT	CYT	No	0	No						3	1	0	0	0	Cytoplasmic
Vpar_1694	ACZ25370.1	D1BPR3	Transport system permease protein	COG0609	ABC-type Fe3+-siderophore transport system, permease component	P	Inner Membrane	Inner Membrane	Inner Membrane	No	9	TMH	CYT	TMH	TMH	0	TMH						0	5	0	0	0	Inner Membrane
Vpar_1695	ACZ25371.1	D1BPR4	Periplasmic binding protein	COG0614	ABC-type Fe3+-hydroxamate transport system, periplasmic component	P	Cytoplasmic	Cytoplasmic	Cytoplasmic	No	0	CYT	CYT	CYT	No	0	No						4	0	0	0	0	Cytoplasmic
Vpar_1696	ACZ25372.1	D1BPR5	TonB family protein	COG4771	Outer membrane receptor for ferrienterochelin and colicins	P	Outer Membrane	Outer Membrane	Extracellular	PREDICTED	0	SEC	SEC	SEC	SEC	3	SEC				SEC		0	0	0	3	1	Outer Membrane	Potential OM		Detected
Vpar_1697	ACZ25373.1	D1BPR6	TonB family protein	COG0810	Periplasmic protein TonB, links inner and outer membranes	M	Unknown	Extracellular	Extracellular	No	1	SEC	CYT	TMH	TMH	0	TMH						0	0	0	0	2	Secreted
Vpar_1698	ACZ25374.1	D1BPR7	Biopolymer transport protein ExbD/TolR	COG0848	Biopolymer transport protein ExbD	U	Inner Membrane	Unknown	Inner Membrane	No	1	TMH	CYT	TMH	TMH	0	TMH						0	3	0	0	0	Inner Membrane
Vpar_1699	ACZ25375.1	D1BPR8	MotA/TolQ/ExbB proton channel	COG0811	Biopolymer transport protein ExbB/TolQ	U	Inner Membrane	Inner Membrane	Inner Membrane	No	3	TMH	CYT	TMH	TMH	0	No						0	5	0	0	0	Inner Membrane
Vpar_1700	ACZ25376.1	D1BPR9	Uncharacterized protein				Unknown	Cytoplasmic	Unknown	No	0	CYT	CYT	CYT	TMH	0	No						2	0	0	0	0	Unclear
Vpar_1701	ACZ25377.1	D1BPS0	Uncharacterized protein				Unknown	Cytoplasmic	Cytoplasmic	No	0	CYT	CYT	CYT	No	0	No						3	0	0	0	0	Cytoplasmic
Vpar_1702	ACZ25378.1	D1BPS1	Uncharacterized protein	COG2334	Ser/Thr protein kinase RdoA involved in Cpx stress response, MazF antagonist	T	Cytoplasmic	Cytoplasmic	Cytoplasmic	No	0	CYT	CYT	CYT	No	0	No						4	0	0	0	0	Cytoplasmic		Detected	Detected
Vpar_1703	ACZ25379.1	D1BPS2	Succinate dehydrogenase subunit C	COG2048	Heterodisulfide reductase, subunit B	C	Cytoplasmic	Cytoplasmic	Cytoplasmic	No	0	CYT	CYT	CYT	No	0	No						4	0	0	0	0	Cytoplasmic		Detected	Detected	Detected
Vpar_1704	ACZ25380.1	D1BPS3	Succinate dehydrogenase and fumarate reductase iron-sulfur protein	COG0479	Succinate dehydrogenase/fumarate reductase, Fe-S protein subunit	C	Inner Membrane	Cytoplasmic	Cytoplasmic	No	0	CYT	CYT	CYT	No	0	No						3	1	0	0	0	Cytoplasmic		Detected	Detected	Detected
Vpar_1705	ACZ25381.1	D1BPS4	Succinate dehydrogenase or fumarate reductase, flavoprotein subunit	COG1053	Succinate dehydrogenase/fumarate reductase, flavoprotein subunit	C	Inner Membrane	Cytoplasmic	Cytoplasmic	No	0	CYT	CYT	CYT	No	0	No						3	1	0	0	0	Cytoplasmic		Detected	Detected	Detected
Vpar_1706	ACZ25382.1	D1BPS5	Two component transcriptional regulator, winged helix family	COG0745	DNA-binding response regulator, OmpR family, contains REC and winged-helix (wHTH) domain	TK	Cytoplasmic	Cytoplasmic	Extracellular	No	0	CYT	CYT	CYT	No	0	No						3	0	0	0	1	Cytoplasmic		Detected	Detected	Detected
Vpar_1707	ACZ25383.1	D1BPS6	Histidine kinase (EC 2.7.13.3)	COG0642	Signal transduction histidine kinase	T	Inner Membrane	Unknown	Inner Membrane	No	2	CYT	CYT	TMH	TMH	0	TMH						1	2	0	0	0	Unclear		Detected	Detected
Vpar_1708	ACZ25384.1	D1BPS7	Uncharacterized protein	COG2733	Uncharacterized membrane-anchored protein YjiN, DUF445 family	S	Inner Membrane	Unknown	Inner Membrane	No	3	TMH	CYT	TMH	TMH	0	TMH						0	4	0	0	0	Inner Membrane		Detected
Vpar_1709	ACZ25385.1	D1BPS8	Membrane protein-like protein	COG2733	Uncharacterized membrane-anchored protein YjiN, DUF445 family	S	Inner Membrane	Inner Membrane	Inner Membrane	No	3	TMH	CYT	TMH	TMH	0	TMH						0	5	0	0	0	Inner Membrane		Detected	Detected
Vpar_1710	ACZ25386.1	D1BPS9	Uncharacterized protein	COG2220	L-ascorbate metabolism protein UlaG, beta-lactamase superfamily	G	Cytoplasmic	Cytoplasmic	Cytoplasmic	No	0	CYT	CYT	CYT	No	0	No						4	0	0	0	0	Cytoplasmic		Detected
Vpar_1711	ACZ25387.1	D1BPT0	Transcriptional regulator, HxlR family	COG1733	DNA-binding transcriptional regulator, HxlR family	K	Unknown	Cytoplasmic	Cytoplasmic	No	0	CYT	CYT	CYT	No	0	No						3	0	0	0	0	Cytoplasmic		Detected
Vpar_1712	ACZ25388.1	D1BPT1	Extradiol ring-cleavage dioxygenase class III protein subunit B	COG3384	Aromatic ring-opening dioxygenase, catalytic subunit, LigB family	Q	Unknown	Extracellular	Extracellular	No	0	CYT	CYT	CYT	SEC	1	SEC						1	0	0	0	2	Secreted
Vpar_1713	ACZ25389.1	D1BPT2	Glutathione peroxidase	COG0386	Glutathione peroxidase, house-cleaning role in reducing lipid peroxides	VI	Cytoplasmic	Cytoplasmic	Cytoplasmic	No	0	CYT	CYT	CYT	No	0	No						4	0	0	0	0	Cytoplasmic		Detected
Vpar_1714	ACZ25390.1	D1BPT3	Uncharacterized protein				Cytoplasmic	Cytoplasmic	Extracellular	No	0	CYT	CYT	CYT	No	0	No						3	0	0	0	1	Cytoplasmic		Detected	Detected	Detected
Vpar_1715	ACZ25391.1	D1BPT4	Uncharacterized protein	COG2846	Iron-sulfur cluster repair protein YtfE, RIC family, contains ScdAN and hemerythrin domains	O	Cytoplasmic	Cytoplasmic	Cytoplasmic	No	0	CYT	CYT	CYT	No	0	No						4	0	0	0	0	Cytoplasmic		Detected
Vpar_1716	ACZ25392.1	D1BPT5	Phosphate acetyltransferase	COG0280	Phosphotransacetylase	C	Cytoplasmic	Cytoplasmic	Cytoplasmic	No	0	CYT	CYT	CYT	No	0	No						4	0	0	0	0	Cytoplasmic		Detected	Detected	Detected
Vpar_1717	ACZ25393.1	D1BPT6	Uncharacterized protein	COG1139	L-lactate utilization protein LutB, contains a ferredoxin-type domain	C	Cytoplasmic	Cytoplasmic	Cytoplasmic	No	0	CYT	CYT	CYT	No	0	No						4	0	0	0	0	Cytoplasmic		Detected
Vpar_1718	ACZ25394.1	D1BPT7	Transcriptional regulator, XRE family	COG3620	Predicted transcriptional regulator with C-terminal CBS domains	K	Unknown	Cytoplasmic	Cytoplasmic	No	0	CYT	CYT	CYT	No	0	No						3	0	0	0	0	Cytoplasmic
Vpar_1719	ACZ25395.1	D1BPT8	FAD-dependent pyridine nucleotide-disulphide oxidoreductase	COG0493	NADPH-dependent glutamate synthase beta chain or related oxidoreductase	ER	Cytoplasmic	Cytoplasmic	Cytoplasmic	No	0	CYT	CYT	CYT	No	0	No						4	0	0	0	0	Cytoplasmic		Detected	Detected	Detected
Vpar_1720	ACZ25396.1	D1BPT9	Aminotransferase class I and II	COG1168	Bifunctional PLP-dependent enzyme with beta-cystathionase and maltose regulon repressor activities	ER	Cytoplasmic	Cytoplasmic	Cytoplasmic	No	0	CYT	CYT	CYT	No	0	No						4	0	0	0	0	Cytoplasmic		Detected
Vpar_1721	ACZ25397.1	D1BPU0	Uncharacterized protein	COG2461	Uncharacterized conserved protein, DUF438 domain, may contain hemerythrin domain	S	Cytoplasmic	Cytoplasmic	Cytoplasmic	No	0	CYT	CYT	CYT	No	0	No						4	0	0	0	0	Cytoplasmic		Detected	Detected
Vpar_1722	ACZ25398.1	D1BPU1	Superoxide dismutase (EC 1.15.1.1)	COG0605	Superoxide dismutase	P	Unknown	Periplasmic	Cytoplasmic	No	0	CYT	CYT	CYT	No	0	No						2	0	1	0	0	Unclear
Vpar_1723	ACZ25399.1	D1BPU2	Isochorismatase hydrolase	COG1335	Nicotinamidase-related amidase	HR	Cytoplasmic	Cytoplasmic	Cytoplasmic	No	0	CYT	CYT	CYT	No	0	No						4	0	0	0	0	Cytoplasmic		Detected		Detected
Vpar_1724	ACZ25400.1	D1BPU3	Phosphatidylglycerophosphatase A	COG1267	Phosphatidylglycerophosphatase A	I	Cytoplasmic	Cytoplasmic	Cytoplasmic	No	0	CYT	CYT	CYT	No	0	No						4	0	0	0	0	Cytoplasmic		Detected		Detected
Vpar_1725	ACZ25401.1	D1BPU4	Uncharacterized protein				Unknown	Unknown	Periplasmic	No	0	SEC	SEC	SEC	SEC	3	SEC				SEC		0	0	1	0	0	Unclear	Potential OM
Vpar_1726	ACZ25402.1	D1BPU5	Alkylphosphonate utilization operon protein PhnA	COG2824	Uncharacterized Zn-ribbon-containing protein	K	Unknown	Unknown	Cytoplasmic	No	0	CYT	CYT	CYT	No	0	No						2	0	0	0	0	Unclear		Detected
Vpar_1727	ACZ25403.1	D1BPU6	Uncharacterized protein	COG1598	Predicted nuclease of the RNAse H fold, HicB family	V	Unknown	Cytoplasmic	Cytoplasmic	No	0	CYT	CYT	CYT	No	0	No						3	0	0	0	0	Cytoplasmic		Detected		Detected
Vpar_1728	ACZ25404.1	D1BPU7	YcfA family protein	COG1724	Predicted RNA binding protein YcfA, dsRBD-like fold, HicA-like mRNA interferase family	R	Unknown	Cytoplasmic	Cytoplasmic	No	0	CYT	CYT	CYT	No	0	No						3	0	0	0	0	Cytoplasmic		Detected		Detected
Vpar_1729	ACZ25405.1	D1BPU8	Transcriptional regulator, MerR family	COG0789	DNA-binding transcriptional regulator, MerR family	K	Cytoplasmic	Cytoplasmic	Cytoplasmic	No	0	CYT	CYT	CYT	No	0	No						4	0	0	0	0	Cytoplasmic		Detected
Vpar_1730	ACZ25406.1	D1BPU9	Carboxymuconolactone decarboxylase	COG0599	Uncharacterized conserved protein YurZ, alkylhydroperoxidase/carboxymuconolactone decarboxylase family	R	Unknown	Cytoplasmic	Cytoplasmic	No	0	CYT	CYT	CYT	No	0	No						3	0	0	0	0	Cytoplasmic
Vpar_1731	ACZ25407.1	D1BPV0	Uncharacterized protein				Inner Membrane	Cytoplasmic	Unknown	No	1	CYT	CYT	TMH	TMH	0	TMH						2	1	0	0	0	Unclear
Vpar_1732	ACZ25408.1	D1BPV1	Uncharacterized protein	COG4720	Uncharacterized membrane protein	S	Inner Membrane	Inner Membrane	Inner Membrane	No	4	TMH	CYT	TMH	TMH	0	SEC						0	5	0	0	0	Inner Membrane
Vpar_1733	ACZ25409.1	D1BPV2	NAD(P)H dehydrogenase (Quinone)	COG2249	Putative NADPH-quinone reductase (modulator of drug activity B)	R	Cytoplasmic	Cytoplasmic	Cytoplasmic	No	0	CYT	CYT	CYT	No	0	No						4	0	0	0	0	Cytoplasmic		Detected	Detected
Vpar_1734	ACZ25410.1	D1BPV3	Uncharacterized protein				Cytoplasmic	Cytoplasmic	Cytoplasmic	No	0	CYT	CYT	CYT	No	0	No						4	0	0	0	0	Cytoplasmic
Vpar_1735	ACZ25411.1	D1BPV4	Uncharacterized protein				Cytoplasmic	Cytoplasmic	Cytoplasmic	No	0	CYT	CYT	CYT	No	0	No						4	0	0	0	0	Cytoplasmic		Detected
Vpar_1736	ACZ25412.1	D1BPV5	Uncharacterized protein				Cytoplasmic	Cytoplasmic	Cytoplasmic	No	0	CYT	CYT	CYT	No	0	No						4	0	0	0	0	Cytoplasmic		Detected
Vpar_1737	ACZ25413.1	D1BPV6	Uncharacterized protein				Cytoplasmic	Cytoplasmic	Cytoplasmic	No	0	CYT	CYT	CYT	No	0	No						4	0	0	0	0	Cytoplasmic
Vpar_1738	ACZ25414.1	D1BPV7	Uncharacterized protein	COG4296	Uncharacterized protein	S	Cytoplasmic	Cytoplasmic	Cytoplasmic	No	0	CYT	CYT	CYT	No	0	No						4	0	0	0	0	Cytoplasmic		Detected
Vpar_1739	ACZ25415.1	D1BPV8	Uncharacterized protein				Cytoplasmic	Cytoplasmic	Cytoplasmic	No	0	CYT	CYT	CYT	No	0	No						4	0	0	0	0	Cytoplasmic
Vpar_1740	ACZ25416.1	D1BPV9	5-methylcytosine-specific restriction enzyme McrBC, subunit McrC	COG4268	5-methylcytosine-specific restriction endonuclease McrBC, regulatory subunit McrC	V	Cytoplasmic	Outer Membrane	Extracellular	No	0	CYT	CYT	CYT	No	0	No						2	0	0	1	1	Unclear		Detected
Vpar_1741	ACZ25417.1	D1BPW0	ATPase associated with various cellular activities AAA_5	COG1401	5-methylcytosine-specific restriction endonuclease McrBC, GTP-binding regulatory subunit McrB	V	Cytoplasmic	Cytoplasmic	Cytoplasmic	No	0	CYT	CYT	CYT	No	0	No						4	0	0	0	0	Cytoplasmic		Detected	Detected	Detected
Vpar_1742	ACZ25418.1	D1BPW1	PutativeCytoplasmic protein	COG1196	Chromosome segregation ATPase	D	Cytoplasmic	Cytoplasmic	Cytoplasmic	No	0	CYT	CYT	CYT	No	0	No						4	0	0	0	0	Cytoplasmic		Detected		Detected
Vpar_1743	ACZ25419.1	D1BPW2	5'-nucleotidase, lipoprotein e(P4) family	COG2503	Predicted secreted acid phosphatase	R	Unknown	Periplasmic	Periplasmic	No	1	SEC	SEC	SEC	SEC	3	SEC				SEC		0	0	2	0	0	Periplasmic		Detected		Detected
Vpar_1744	ACZ25420.1	D1BPW3	Uncharacterized protein				Unknown	Periplasmic	Periplasmic	No	1	SEC	SEC	SEC	SEC	3	SEC				SEC		0	0	2	0	0	Periplasmic		Detected
Vpar_1745	ACZ25421.1	D1BPW4	Catalase (EC 1.11.1.6)	COG0753	Catalase	P	Periplasmic	Periplasmic	Cytoplasmic	No	0	CYT	CYT	CYT	No	0	SEC						2	0	2	0	0	Periplasmic		Detected	Detected	Detected
Vpar_1746	ACZ25422.1	D1BPW5	Uncharacterized protein				Unknown	Cytoplasmic	Unknown	No	0	CYT	CYT	CYT	No	0	No						2	0	0	0	0	Unclear		Detected
Vpar_1747	ACZ25423.1	D1BPW6	DNA polymerase IV (Pol IV) (EC 2.7.7.7)	COG0389	Nucleotidyltransferase/DNA polymerase involved in DNA repair	L	Cytoplasmic	Cytoplasmic	Cytoplasmic	No	0	CYT	CYT	CYT	No	0	No						4	0	0	0	0	Cytoplasmic
Vpar_1748	ACZ25424.1	D1BPW7	Transcriptional regulator, ArsR family	COG0640	DNA-binding transcriptional regulator, ArsR family	K	Unknown	Cytoplasmic	Cytoplasmic	No	0	CYT	CYT	CYT	No	0	No						3	0	0	0	0	Cytoplasmic		Detected	Detected	Detected
[truncated: 135 more rows]
