# Supplementary material for: Outer Membrane Proteome of Veillonella parvula: A Diderm Firmicute of the Human Microbiome
Source: Front Microbiol. 2017 Jun 30;8:1215. doi: 10.3389/fmicb.2017.01215 (PMC5491611; doi:10.3389/fmicb.2017.01215)
Supplement: Table S2 — Localization prediction and Mass spectrometry results for 129 potential OM proteins of V. parvula DSM 2008. [file Table2.XLSX]

## Sheet: Sheet1
Identifiers				COGs			Localization					Secretion Signal											Localization Summation							Mass Spec
GeneID	Nuccore Acc	Uniprot	Gene Description	COG	COG Class	Description	PSORT	CELLO	SOUSUI	BOMP	TMHMM	LipoP	SignalP	Phobius	PRED-LIPO	Number of SEC signals	PRED-TAT	TatP	TAT Consenseus	ESPR	Secretion Summary	Lipo Consenseus	Cytoplasm\4	Inner Membrane\5	Periplasm\3	Outer membrane\4	Secreted\3	Potential OM Proteins (NEW)	Robust Prediction	Control	OM	Surface Exposed
Vpar_0074	ACZ23763.1	D1BQF0	TonB family protein	COG4206	Outer membrane cobalamin receptor protein	H	Outer Membrane	Unknown	Outer Membrane	PREDICTED	1	SEC	SEC	SEC	SEC	3	SEC				SEC		0	0	0	3	0	Potential OM	Outer Membrane	Detected	Detected	Detected
Vpar_0227	ACZ23914.1	D1BQV1	OmpM	COG3203	Outer membrane protein (porin)	M	Outer Membrane	Outer Membrane	Extracellular	PREDICTED	1	SEC	SEC	SEC	SEC	3	SEC				SEC		0	0	0	3	1	Potential OM	Outer Membrane	Detected	Detected	Detected
Vpar_0525	ACZ24208.1	D1BLF1	TolC	COG1538	Outer membrane protein TolC	M	Outer Membrane	Outer Membrane	Extracellular	PREDICTED	1	SEC	SEC	SEC	SEC	3	SEC				SEC		0	0	0	3	1	Potential OM	Outer Membrane	Detected	Detected	Detected
Vpar_0526	ACZ24209.1	D1BLF2	TamB	COG2911	Autotransporter translocation and assembly factor TamB	U	Outer Membrane	Extracellular	Outer Membrane	PREDICTED	1	SEC	SEC	SEC	SEC	3	SEC				SEC		0	0	0	3	1	Potential OM	Outer Membrane	Detected	Detected	Detected
Vpar_0555	ACZ24238.1	D1BLI1	OmpM	COG3203	Outer membrane protein (porin)	M	Unknown	Outer Membrane	Outer Membrane	PREDICTED	0	SEC	SEC	SEC	SEC	3	SEC				SEC		0	0	0	3	0	Potential OM	Outer Membrane	Detected	Detected	Detected
Vpar_1367	ACZ25045.1	D1BNT8	TolC	COG1538	Outer membrane protein TolC	M	Outer Membrane	Outer Membrane	Outer Membrane	No	1	SEC	SEC	SEC	TMH	2	SEC				SEC		0	0	0	3	0	Potential OM	Outer Membrane	Detected	Detected	Detected
Vpar_0061	ACZ23750.1	D1BQD7	TonB family protein	COG4771	Outer membrane receptor for ferrienterochelin and colicins	P	Outer Membrane	Outer Membrane	Outer Membrane	PREDICTED	0	SEC	SEC	SEC	SEC	3	SEC				SEC		0	0	0	4	0	Potential OM	Outer Membrane	Detected	Detected	Detected
Vpar_0065	ACZ23754.1	D1BQE1	TonB family protein	COG4771	Outer membrane receptor for ferrienterochelin and colicins	P	Outer Membrane	Outer Membrane	Outer Membrane	PREDICTED	0	SEC	SEC	SEC	SEC	3	SEC				SEC		0	0	0	4	0	Potential OM	Outer Membrane	Detected	Detected	Detected
Vpar_0066	ACZ23755.1	D1BQE2	TonB family protein	COG4771	Outer membrane receptor for ferrienterochelin and colicins	P	Outer Membrane	Outer Membrane	Outer Membrane	PREDICTED	1	SEC	SEC	SEC	SEC	3	SEC				SEC		0	0	0	4	0	Potential OM	Outer Membrane	Detected	Detected	Detected
Vpar_0330	ACZ24014.1	D1BR51	Autotransporter	COG3468	Type V secretory pathway, adhesin AidA	MU	Outer Membrane	Outer Membrane	Outer Membrane	PREDICTED	1	SEC	SEC	SEC	SEC	3	SEC				SEC		0	0	0	4	0	Potential OM	Outer Membrane	Detected	Detected	Detected
Vpar_0467	ACZ24151.1	D1BL94	OmpA/MotB domain protein	COG2885	Outer membrane protein OmpA and related peptidoglycan-associated (lipo)proteins	M	Outer Membrane	Outer Membrane	Outer Membrane	PREDICTED	1	SEC	SEC	SEC	SEC	3	SEC				SEC		0	0	0	4	0	Potential OM	Outer Membrane	Detected	Detected	Detected
Vpar_0527	ACZ24210.1	D1BLF3	BamA/TamA	COG4775	Outer membrane protein assembly factor BamA	M	Outer Membrane	Outer Membrane	Outer Membrane	PREDICTED	0	SEC	SEC	SEC	SEC	3	SEC				SEC		0	0	0	4	0	Potential OM	Outer Membrane	Detected	Detected	Detected
Vpar_0556	ACZ24239.1	D1BLI2	OmpM	COG3203	Outer membrane protein (porin)	M	Outer Membrane	Outer Membrane	Outer Membrane	PREDICTED	1	SEC	SEC	SEC	SEC	3	SEC				SEC		0	0	0	4	0	Potential OM	Outer Membrane	Detected	Detected	Detected
Vpar_0557	ACZ24240.1	D1BLI3	OmpM	COG3203	Outer membrane protein (porin)	M	Outer Membrane	Outer Membrane	Outer Membrane	PREDICTED	1	SEC	SEC	SEC	SEC	3	SEC				SEC		0	0	0	4	0	Potential OM	Outer Membrane	Detected	Detected	Detected
Vpar_0647	ACZ24330.1	D1BLS3	LptD	COG1452	LPS assembly outer membrane protein LptD (organic solvent tolerance protein OstA)	M	Outer Membrane	Outer Membrane	Outer Membrane	PREDICTED	0	SEC	SEC	SEC	SEC	3	SEC				SEC		0	0	0	4	0	Potential OM	Outer Membrane	Detected	Detected	Detected
Vpar_0719	ACZ24401.1	D1BLZ4	TonB family protein	COG4771	Outer membrane receptor for ferrienterochelin and colicins	P	Outer Membrane	Outer Membrane	Outer Membrane	PREDICTED	0	SEC	CYT	SEC	SEC	2	SEC				SEC		0	0	0	4	0	Potential OM	Outer Membrane	Detected	Detected	Detected
Vpar_0051	ACZ23740.1	D1BQC7	Trimeric Autotransporter Adhesin	COG5295	Autotransporter adhesin	UW	Extracellular	Extracellular	Outer Membrane	No	1	CYT	CYT	TMH	TMH	0	TMH			Yes	ESP		1	0	0	1	2	Potential OM	Secreted	Detected	Detected	Detected
Vpar_0052	ACZ23741.1	D1BQC8	Trimeric Autotransporter Adhesin	COG5295	Autotransporter adhesin	UW	Extracellular	Extracellular	Outer Membrane	No	0	SEC	CYT	TMH	TMH	0	TMH			Yes	ESP		0	0	0	1	2	Potential OM	Secreted	Detected	Detected	Detected
Vpar_0270	ACZ23954.1	D1BQZ1	Peptidase: PepSY family	COG3212	Uncharacterized membrane protein YkoI	S	Unknown	Extracellular	Extracellular	No	1	SEC	SEC	SEC	SEC	3	SEC				SEC		0	0	0	0	2	Potential OM	Secreted	Detected	Detected	Detected
Vpar_0593	ACZ24276.1	D1BLL9	SpoIID/LytB domain protein	COG2385	Peptidoglycan hydrolase (amidase) enhancer domain	M	Extracellular	Extracellular	Extracellular	No	1	SEC	SEC	SEC	SEC	3	SEC				SEC		0	0	0	0	3	Potential OM	Secreted	Detected	Detected	Detected
Vpar_0464	ACZ24148.1	D1BL91	Trimeric Autotransporter Adhesin	COG1511	Uncharacterized membrane protein YhgE, phage infection protein (PIP) family	S	Unknown	Extracellular	Unknown	No	1	SEC	SEC	SEC	SEC	3	SEC			Yes	ESP		0	0	0	0	1	Potential OM	Unclear	Detected	Detected	Detected
Vpar_0048	ACZ23737.1	D1BQC4	Trimeric Autotransporter Adhesin	COG5295	Autotransporter adhesin	UW	Unknown	Extracellular	Outer Membrane	No	0	CYT	CYT	CYT	TMH	0	TMH			Yes	ESP		1	0	0	1	1	Potential OM	Unclear	Detected	Detected	Detected
Vpar_0042	ACZ23731.1	D1BQB8	Trimeric Autotransporter Adhesin	COG5295	Autotransporter adhesin	UW	Outer Membrane	Extracellular	Outer Membrane	No	0	CYT	CYT	CYT	SEC	1	SEC			Yes	ESP		1	0	0	2	1	Potential OM	Unclear	Detected	Detected	Detected
Vpar_0057	ACZ23746.1	D1BQD3	Peptidase M48 family	COG4783	Putative Zn-dependent protease, contains TPR repeats	R	Unknown	Unknown	Unknown	No	1	SEC	SEC	SEC	SEC	3	SEC				SEC		0	0	0	0	0	Potential OM	Unclear	Detected	Detected	Detected
Vpar_0246	ACZ23933.1	D1BQX0	Peptidase: PepSY family	COG3212	Uncharacterized membrane protein YkoI	S	Unknown	Periplasmic	Extracellular	No	0	SEC	SEC	SEC	SEC	3	SEC				SEC		0	0	1	0	1	Potential OM	Unclear	Detected	Detected	Detected
Vpar_0412	ACZ24096.1	D1BL39	Uncharacterized protein				Unknown	Periplasmic	Extracellular	No	0	SEC	SEC	SEC	SEC	3	SEC				SEC		0	0	1	0	1	Potential OM	Unclear	Detected	Detected	Detected
Vpar_0605	ACZ24288.1	D1BLN1	Peptidoglycan binding protein	COG3409	Peptidoglycan-binding (PGRP) domain of peptidoglycan hydrolases	M	Unknown	Periplasmic	Extracellular	No	1	SEC	SEC	SEC	SEC	3	SEC				SEC		0	0	1	0	1	Potential OM	Unclear	Detected	Detected	Detected
Vpar_0645	ACZ24328.1	D1BLS1	Uncharacterized protein				Unknown	Unknown	Periplasmic	No	1	SEC	SEC	SEC	SEC	3	SEC	TAT			SEC		0	0	1	0	0	Potential OM	Unclear	Detected	Detected	Detected
Vpar_1232	ACZ24912.1	D1BNF5	Uncharacterized protein				Unknown	Unknown	Periplasmic	No	0	LIP	SEC	SEC	LIP	3	SEC				SEC	LIP	0	0	1	0	0	Potential OM	Unclear	Detected	Detected	Detected
Vpar_1579	ACZ25255.1	D1BPE8	ATPase involved in DNA repair-like protein	COG0657	Acetyl esterase/lipase	I	Unknown	Unknown	Periplasmic	No	0	SEC	SEC	SEC	SEC	3	SEC				SEC		0	0	1	0	0	Potential OM	Unclear	Detected	Detected	Detected
Vpar_1589	ACZ25265.1	D1BPF8	Unknown Protein containing DUF3829 domain				Unknown	Extracellular	Periplasmic	No	1	LIP	SEC	SEC	LIP	3	SEC				SEC	LIP	0	0	1	0	1	Potential OM	Unclear	Detected	Detected	Detected
Vpar_1653	ACZ25329.1	D1BPM2	S-layer domain protein	COG1404	Serine protease, subtilisin family	O	Unknown	Unknown	Extracellular	No	0	SEC	SEC	SEC	SEC	3	SEC				SEC		0	0	0	0	1	Potential OM	Unclear	Detected	Detected	Detected
Vpar_1654	ACZ25330.1	D1BPM3	S-layer domain protein				Unknown	Periplasmic	Extracellular	No	0	SEC	SEC	SEC	SEC	3	SEC				SEC		0	0	1	0	1	Potential OM	Unclear	Detected	Detected	Detected
Vpar_0046	ACZ23735.1	D1BQC2	Trimeric Autotransporter Adhesin	COG5295	Autotransporter adhesin	UW	Unknown	Extracellular	Outer Membrane	No	0	SEC	SEC	SEC	SEC	3	SEC				SEC		0	0	0	1	1	Potential OM	Unclear	Detected	Detected	Detected
Vpar_0136	ACZ23825.1	D1BQL2	Unknown protein containing copper amine oxidase domain				Unknown	Periplasmic	Outer Membrane	No	0	SEC	SEC	SEC	SEC	3	SEC				SEC		0	0	1	1	0	Potential OM	Unclear	Detected	Detected	Detected
Vpar_0260	ACZ23945.1	D1BQY2	Periplasmic Binding Protein	COG1464	ABC-type metal ion transport system, periplasmic component/surface antigen	P	Inner Membrane	Periplasmic	Outer Membrane	No	0	LIP	SEC	SEC	LIP	3	SEC				SEC	LIP	0	1	1	1	0	Potential OM	Unclear	Detected	Detected	Detected
Vpar_0305	ACZ23989.1	D1BR26	Uncharacterized protein				Unknown	Extracellular	Outer Membrane	No	0	SEC	SEC	SEC	SEC	3	SEC				SEC		0	0	0	1	1	Potential OM	Unclear	Detected	Detected	Detected
Vpar_0469	ACZ24153.1	D1BL96	Peptidase: PepSY family	COG3212	Uncharacterized membrane protein YkoI	S	Unknown	Periplasmic	Outer Membrane	No	1	SEC	SEC	SEC	SEC	3	SEC				SEC		0	0	1	1	0	Potential OM	Unclear	Detected	Detected	Detected
Vpar_0473	ACZ24157.1	D1BLA0	Unknown Protein containing DUF541 domain	COG2968	Uncharacterized conserved protein YggE, contains kinase-interacting SIMPL domain	S	Periplasmic	Extracellular	Outer Membrane	No	1	SEC	SEC	SEC	SEC	3	SEC				SEC		0	0	1	1	1	Potential OM	Unclear	Detected	Detected	Detected
Vpar_0519	ACZ24202.1	D1BLE5	Unknown Protein containing DUF2233 domain	COG4632	Exopolysaccharide biosynthesis protein related to N-acetylglucosamine-1-phosphodiester alpha-N-acety...	G	Unknown	Outer Membrane	Unknown	No	0	SEC	SEC	SEC	SEC	3	SEC				SEC		0	0	0	1	0	Potential OM	Unclear	Detected	Detected	Detected
Vpar_0521	ACZ24204.1	D1BLE7	Unknown Protein	COG3064	Membrane protein involved in colicin uptake	M	Unknown	Periplasmic	Outer Membrane	No	1	SEC	SEC	SEC	SEC	3	SEC				SEC		0	0	1	1	0	Potential OM	Unclear	Detected	Detected	Detected
Vpar_0530	ACZ24213.1	D1BLF6	Skp (OmpH)				Unknown	Unknown	Outer Membrane	No	0	LIP	SEC	SEC	LIP	3	SEC				SEC	LIP	0	0	0	1	0	Potential OM	Unclear	Detected	Detected	Detected
Vpar_0548	ACZ24231.1	D1BLH4	LptA	COG1934	Lipopolysaccharide export system protein LptA	M	Unknown	Extracellular	Outer Membrane	No	1	SEC	SEC	SEC	SEC	3	SEC				SEC		0	0	0	1	1	Potential OM	Unclear	Detected	Detected	Detected
Vpar_0562	ACZ24245.1	D1BLI8	Unknown Protein containing DUF1421 domain	COG2268	Uncharacterized membrane protein YqiK, contains Band7/PHB/SPFH domain	S	Extracellular	Unknown	Outer Membrane	No	0	SEC	SEC	SEC	SEC	3	SEC				SEC		0	0	0	1	1	Potential OM	Unclear	Detected	Detected	Detected
Vpar_0646	ACZ24329.1	D1BLS2	Uncharacterized protein				Unknown	Outer Membrane	Periplasmic	No	0	SEC	SEC	SEC	SEC	3	SEC				SEC		0	0	1	1	0	Potential OM	Unclear	Detected	Detected	Detected
Vpar_0765	ACZ24446.1	D1BM39	Periplasmic Binding Protein	COG2984	ABC-type uncharacterized transport system, periplasmic component	R	Unknown	Periplasmic	Outer Membrane	No	1	LIP	SEC	SEC	LIP	3	SEC				SEC	LIP	0	0	1	1	0	Potential OM	Unclear	Detected	Detected	Detected
Vpar_1003	ACZ24684.1	D1BMS7	RND family efflux pump	COG0845	Multidrug efflux pump subunit AcrA (membrane-fusion protein)	MV	Inner Membrane	Unknown	Outer Membrane	No	0	LIP	SEC	SEC	LIP	3	SEC				SEC	LIP	0	1	0	1	0	Potential OM	Unclear	Detected	Detected	Detected
Vpar_1148	ACZ24829.1	D1BN72	Uncharacterized protein				Unknown	Unknown	Outer Membrane	No	1	SEC	SEC	SEC	SEC	3	SEC				SEC		0	0	0	1	0	Potential OM	Unclear	Detected	Detected	Detected
Vpar_1276	ACZ24956.1	D1BNJ9	Uncharacterized protein				Unknown	Periplasmic	Outer Membrane	No	0	SEC	SEC	SEC	SEC	3	SEC				SEC		0	0	1	1	0	Potential OM	Unclear	Detected	Detected	Detected
Vpar_1413	ACZ25090.1	D1BNY3	TpsA	COG3210	Large exoprotein involved in heme utilization or adhesion	U	Outer Membrane	Unknown	Extracellular	No	1	SEC	SEC	SEC	SEC	3	SEC				SEC		0	0	0	1	1	Potential OM	Unclear	Detected	Detected	Detected
Vpar_1655	ACZ25331.1	D1BPM4	Uncharacterized protein				Unknown	Periplasmic	Outer Membrane	No	1	SEC	SEC	SEC	SEC	3	SEC				SEC		0	0	1	1	0	Potential OM	Unclear	Detected	Detected	Detected
Vpar_1760	ACZ25436.1	D1BPX9	Unknown Protein containing DUF3829 domain				Unknown	Periplasmic	Outer Membrane	No	0	LIP	SEC	SEC	LIP	3	SEC				SEC	LIP	0	0	1	1	0	Potential OM	Unclear	Detected	Detected	Detected
Vpar_1840	ACZ25514.1	D1BQ57	Outer membrane chaperone Skp (OmpH)	COG2825	Periplasmic chaperone for outer membrane proteins, Skp family	MO	Unknown	Periplasmic	Outer Membrane	No	1	SEC	SEC	SEC	SEC	3	SEC				SEC		0	0	1	1	0	Potential OM	Unclear	Detected	Detected	Detected
Vpar_0041	ACZ23730.1	D1BQB7	Trimeric Autotransporter Adhesin	COG5295	Autotransporter adhesin	UW	Outer Membrane	Extracellular	Outer Membrane	No	1	SEC	SEC	SEC	SEC	3	SEC				SEC		0	0	0	2	1	Potential OM	Unclear	Detected	Detected	Detected
Vpar_0100	ACZ23789.1	D1BQH6	Trimeric Autotransporter Adhesin	COG5295	Autotransporter adhesin	UW	Outer Membrane	Unknown	Outer Membrane	No	0	SEC	SEC	SEC	SEC	3	SEC				SEC		0	0	0	2	0	Potential OM	Unclear	Detected	Detected	Detected
Vpar_1106	ACZ24787.1	D1BN30	Porin	COG3637	Opacity protein and related surface antigens	M	Unknown	Unknown	Outer Membrane	PREDICTED	0	SEC	SEC	SEC	SEC	3	SEC				SEC		0	0	0	2	0	Potential OM	Unclear	Detected	Detected	Detected
Vpar_1516	ACZ25192.1	D1BP85	Uncharacterized protein				Unknown	Outer Membrane	Outer Membrane	No	0	SEC	SEC	SEC	SEC	3	SEC				SEC		0	0	0	2	0	Potential OM	Unclear	Detected	Detected	Detected
Vpar_1664	ACZ25340.1	D1BPN3	Trimeric Autotransporter Adhesin	COG5295	Autotransporter adhesin	UW	Outer Membrane	Extracellular	Outer Membrane	No	0	SEC	SEC	SEC	SEC	3	SEC				SEC		0	0	0	2	1	Potential OM	Unclear	Detected	Detected	Detected
Vpar_0053	ACZ23742.1	D1BQC9	Hemagluttinin domain protein	COG5295	Autotransporter adhesin	UW	Unknown	Extracellular	Unknown	No	0	CYT	CYT	CYT	No	0	TMH			YES	ESP		1	0	0	0	1	Potential OM	Unclear	Detected	Detected	Detected
Vpar_0410	ACZ24094.1	D1BL37	Lipoprotein	COG1464	ABC-type metal ion transport system, periplasmic component/surface antigen	P	Inner Membrane	Unknown	Periplasmic	No	0	LIP	SEC	SEC	LIP	3	SEC				SEC	LIP	0	1	1	0	0	Potential OM	Unclear	Detected	Detected	Detected
Vpar_0809	ACZ24490.1	D1BM83	Peptidase M23	COG4942	Septal ring factor EnvC, activator of murein hydrolases AmiA and AmiB	D	Unknown	Unknown	Cytoplasmic	No	1	SEC	CYT	SEC	SEC	2	SEC				SEC		1	0	0	0	0	Potential OM	Unclear	Detected	Detected	Detected
Vpar_1045	ACZ24726.1	D1BMW9	Beta-lactamase domain protein	COG2333	Metal-dependent hydrolase, beta-lactamase superfamily II	R	Cytoplasmic	Cytoplasmic	Unknown	No	1	LIP	SEC	SEC	LIP	3	SEC				SEC	LIP	2	0	0	0	0	Potential OM	Unclear	Detected	Detected	Detected
Vpar_1188	ACZ24868.1	D1BNB1	Hydrogenase (NiFe) small subunit HydA	COG1740	Ni,Fe-hydrogenase I small subunit	C	Inner Membrane	Unknown	Unknown	No	0	SEC	CYT	SEC	SEC	2	TAT				SEC		0	1	0	0	0	Potential OM	Unclear	Detected	Detected	Detected
Vpar_1526	ACZ25202.1	D1BP95	Uncharacterized protein				Unknown	Cytoplasmic	Periplasmic	No	1	SEC	CYT	SEC	SEC	2	SEC				SEC		1	0	1	0	0	Potential OM	Unclear	Detected	Detected	Detected
Vpar_1773	ACZ25449.1	D1BPZ2	Beta-N-acetylhexosaminidase (EC 3.2.1.52)	COG1472	Periplasmic beta-glucosidase and related glycosidases	G	Cytoplasmic	Unknown	Periplasmic	No	0	LIP	CYT	SEC	SEC	2	SEC				SEC		1	0	1	0	0	Potential OM	Unclear	Detected	Detected	Detected
Vpar_1767	ACZ25443.1	D1BPY6	TPR repeat-containing protein	COG0457	Tetratricopeptide (TPR) repeat	R	Unknown	Extracellular	Extracellular	No	0	LIP	SEC	SEC	LIP	3	SEC				SEC	LIP	0	0	0	0	2	Potential OM	Secreted	Detected	Detected
Vpar_0298	ACZ23982.1	D1BR19	Autotransporter-ShdA like				Extracellular	Extracellular	Outer Membrane	No	1	SEC	SEC	SEC	SEC	3	SEC				SEC		0	0	0	1	2	Potential OM	Secreted	Detected	Detected
Vpar_0358	ACZ24042.1	D1BKY5	Periplasmic binding protein	COG0834	ABC-type amino acid transport/signal transduction system, periplasmic component/domain	ET	Periplasmic	Unknown	Unknown	No	0	LIP	SEC	SEC	LIP	3	SEC				SEC	LIP	0	0	1	0	0	Potential OM	Unclear	Detected	Detected
Vpar_0011	ACZ23700.1	D1BQ87	RND family efflux pump	COG0845	Multidrug efflux pump subunit AcrA (membrane-fusion protein)	MV	Inner Membrane	Unknown	Outer Membrane	No	0	LIP	CYT	SEC	LIP	2	SEC				SEC	LIP	0	1	0	1	0	Potential OM	Unclear	Detected	Detected
Vpar_0144	ACZ23832.1	D1BQL9	Hypothetical: MAEBL like Protein				Cytoplasmic	Periplasmic	Outer Membrane	No	1	SEC	SEC	SEC	SEC	3	SEC	TAT			SEC		1	0	1	1	0	Potential OM	Unclear	Detected	Detected
Vpar_0764	ACZ24445.1	D1BM38	Periplasmic binding protein	COG2984	ABC-type uncharacterized transport system, periplasmic component	R	Unknown	Periplasmic	Outer Membrane	No	0	LIP	SEC	SEC	LIP	3	SEC				SEC	LIP	0	0	1	1	0	Potential OM	Unclear	Detected	Detected
Vpar_0937	ACZ24618.1	D1BML1	VanW like protein	COG2720	Vancomycin resistance protein YoaR (function unknown), contains peptidoglycan-binding and VanW domains	V	Unknown	Extracellular	Outer Membrane	No	0	LIP	CYT	SEC	LIP	2	SEC				SEC	LIP	0	0	0	1	1	Potential OM	Unclear	Detected	Detected
Vpar_0945	ACZ24626.1	D1BML9	Uncharacterized protein				Unknown	Extracellular	Outer Membrane	No	2	LIP	SEC	SEC	LIP	3	SEC				SEC	LIP	0	0	0	1	1	Potential OM	Unclear	Detected	Detected
Vpar_0965	ACZ24646.1	D1BMN9	Glycoside hydrolase family 18	COG3858	Spore germination protein YaaH	D	Unknown	Unknown	Outer Membrane	No	0	SEC	SEC	SEC	SEC	3	SEC				SEC		0	0	0	1	0	Potential OM	Unclear	Detected	Detected
Vpar_1765	ACZ25441.1	D1BPY4	Unknown Protein containing DUF3829 domain				Unknown	Periplasmic	Outer Membrane	No	0	LIP	SEC	SEC	LIP	3	SEC				SEC	LIP	0	0	1	1	0	Potential OM	Unclear	Detected	Detected
Vpar_0828	ACZ24509.1	D1BMA2	HI0933 family protein	COG2081	Predicted flavoprotein YhiN	R	Unknown	Cytoplasmic	Periplasmic	No	0	SEC	CYT	SEC	SEC	2	SEC				SEC		1	0	1	0	0	Potential OM	Unclear	Detected	Detected
Vpar_1641	ACZ25317.1	D1BPL0	Efflux transporter, RND family, MFP subunit	COG0845	Multidrug efflux pump subunit AcrA (membrane-fusion protein)	MV	Inner Membrane	Periplasmic	Unknown	No	1	LIP	SEC	SEC	LIP	3	SEC				SEC	LIP	0	1	1	0	0	Potential OM	Unclear	Detected	Detected
Vpar_0450	ACZ24134.1	D1BL77	Trimeric Autotransporter Adhesin	COG5295	Autotransporter adhesin	UW	Unknown	Extracellular	Unknown	No	1	SEC	CYT	SEC	SEC	2	TMH			Yes	ESP		0	0	0	0	1	Potential OM	Unclear	Detected		Detected
Vpar_0082	ACZ23771.1	D1BQF8	Uncharacterized protein				Unknown	Unknown	Periplasmic	No	1	SEC	CYT	SEC	SEC	2	SEC				SEC		0	0	1	0	0	Potential OM	Unclear	Detected		Detected
Vpar_0083	ACZ23772.1	D1BQF9	Uncharacterized protein				Unknown	Periplasmic	Extracellular	No	0	SEC	SEC	SEC	SEC	3	SEC				SEC		0	0	1	0	1	Potential OM	Unclear	Detected		Detected
Vpar_1777	ACZ25453.1	D1BPZ6	Uncharacterized protein				Unknown	Unknown	Extracellular	No	1	SEC	SEC	SEC	SEC	3	SEC				SEC		0	0	0	0	1	Potential OM	Unclear	Detected		Detected
Vpar_1831	ACZ25505.1	D1BQ48	Uncharacterized protein				Unknown	Periplasmic	Unknown	No	1	SEC	SEC	SEC	SEC	3	SEC				SEC		0	0	1	0	0	Potential OM	Unclear	Detected		Detected
Vpar_0043	ACZ23732.1	D1BQB9	Uncharacterized protein				Unknown	Cytoplasmic	Outer Membrane	No	0	SEC	SEC	SEC	SEC	3	SEC				SEC		1	0	0	1	0	Potential OM	Unclear	Detected		Detected
Vpar_0047	ACZ23736.1	D1BQC3	Uncharacterized protein				Unknown	Unknown	Outer Membrane	No	0	SEC	SEC	SEC	SEC	3	SEC				SEC		0	0	0	1	0	Potential OM	Unclear	Detected		Detected
Vpar_0049	ACZ23738.1	D1BQC5	Uncharacterized protein				Unknown	Unknown	Outer Membrane	No	0	SEC	SEC	SEC	SEC	3	SEC				SEC		0	0	0	1	0	Potential OM	Unclear	Detected		Detected
Vpar_0740	ACZ24421.1	D1BM14	Monooxygenase	COG1359	Quinol monooxygenase YgiN	C	Unknown	Outer Membrane	Unknown	No	1	SEC	SEC	SEC	SEC	3	SEC				SEC		0	0	0	1	0	Potential OM	Unclear	Detected		Detected
Vpar_1530	ACZ25206.1	D1BP99	Uncharacterized protein				Unknown	Periplasmic	Outer Membrane	No	1	SEC	SEC	SEC	SEC	3	SEC				SEC		0	0	1	1	0	Potential OM	Unclear	Detected		Detected
Vpar_1672	ACZ25348.1	D1BPP1	Uncharacterized protein				Unknown	Extracellular	Periplasmic	PREDICTED	1	SEC	SEC	SEC	SEC	3	SEC				SEC		0	0	1	1	1	Potential OM	Unclear	Detected		Detected
Vpar_1166	ACZ24846.1	D1BN89	Uncharacterized protein				Unknown	Unknown	Outer Membrane	PREDICTED	0	SEC	SEC	SEC	SEC	3	SEC				SEC		0	0	0	2	0	Potential OM	Unclear	Detected		Detected
Vpar_1690	ACZ25366.1	D1BPQ9	Twin-arginine translocation pathway signal	COG0715	ABC-type nitrate/sulfonate/bicarbonate transport system, periplasmic component	P	Cytoplasmic	Cytoplasmic	Inner Membrane	No	1	SEC	CYT	SEC	SEC	2	SEC				SEC		2	1	0	0	0	Potential OM	Unclear	Detected		Detected
Vpar_1414	ACZ25091.1	D1BNY4	TpsB	COG2831	Hemolysin activation/secretion protein	U	Outer Membrane	Outer Membrane	Outer Membrane	PREDICTED	1	SEC	SEC	SEC	SEC	3	SEC				SEC		0	0	0	4	0	Potential OM	Outer Membrane	Detected
Vpar_1182	ACZ24862.1	D1BNA5	NLP/P60 protein	COG0791	Cell wall-associated hydrolase, NlpC family	M	Unknown	Extracellular	Extracellular	No	1	SEC	SEC	SEC	SEC	3	SEC				SEC		0	0	0	0	2	Potential OM	Secreted	Detected
Vpar_1832	ACZ25506.1	D1BQ49	Uncharacterized protein				Unknown	Periplasmic	Outer Membrane	No	0	SEC	SEC	SEC	SEC	3	SEC				SEC		0	0	1	1	0	Potential OM	Unclear	Detected
Vpar_1552	ACZ25228.1	D1BPC1	7-cyano-7-deazaguanine synthase (EC 6.3.4.20) (7-cyano-7-carbaguanine synthase) (PreQ(0) synthase) (Queuosine biosynthesis protein QueC)	COG0603	7-cyano-7-deazaguanine synthase (queuosine biosynthesis)	J	Unknown	Periplasmic	Cytoplasmic	No	0	CYT	CYT	SEC	SEC	2	SEC				SEC		2	0	1	0	0	Potential OM	Unclear	Detected
Vpar_0040	ACZ23729.1	D1BQB6	Uncharacterized protein				Unknown	Extracellular	Inner Membrane	No	0	SEC	SEC	SEC	SEC	3	SEC				SEC		0	1	0	0	1	Potential OM	Unclear	Detected
Vpar_1791	ACZ25466.1	D1BQ09	Uncharacterized protein				Inner Membrane	Unknown	Periplasmic	No	1	SEC	SEC	SEC	SEC	3	SEC				SEC		0	1	1	0	0	Potential OM	Unclear	Detected
Vpar_1696	ACZ25372.1	D1BPR5	TonB family protein	COG4771	Outer membrane receptor for ferrienterochelin and colicins	P	Outer Membrane	Outer Membrane	Extracellular	PREDICTED	0	SEC	SEC	SEC	SEC	3	SEC				SEC		0	0	0	3	1	Potential OM	Outer Membrane		Detected
Vpar_1622	ACZ25298.1	D1BPJ1	Uncharacterized protein				Unknown	Outer Membrane	Outer Membrane	PREDICTED	0	SEC	CYT	SEC	SEC	2	SEC				SEC		0	0	0	3	0	Potential OM	Outer Membrane
Vpar_1342	ACZ25020.1	D1BNR3	TonB family protein	COG4771	Outer membrane receptor for ferrienterochelin and colicins	P	Outer Membrane	Outer Membrane	Outer Membrane	PREDICTED	0	SEC	SEC	SEC	SEC	3	SEC				SEC		0	0	0	4	0	Potential OM	Outer Membrane
Vpar_1343	ACZ25021.1	D1BNR4	TonB family protein	COG4771	Outer membrane receptor for ferrienterochelin and colicins	P	Outer Membrane	Outer Membrane	Outer Membrane	PREDICTED	0	SEC	SEC	SEC	SEC	3	SEC				SEC		0	0	0	4	0	Potential OM	Outer Membrane
Vpar_1322	ACZ25001.1	D1BNP4	Autotransporter	COG3468	Type V secretory pathway, adhesin AidA	MU	Extracellular	Extracellular	Outer Membrane	PREDICTED	1	SEC	SEC	SEC	SEC	3	SEC				SEC		0	0	0	2	2	Potential OM	Secreted
Vpar_0035	ACZ23724.1	D1BQB1	Uncharacterized protein				Unknown	Unknown	Extracellular	No	0	SEC	SEC	SEC	SEC	3	SEC				SEC		0	0	0	0	1	Potential OM	Unclear
Vpar_0045	ACZ23734.1	D1BQC1	Trimeric Autotransporter Adhesin like gene	COG5295	Autotransporter adhesin	UW	Unknown	Unknown	Periplasmic	No	1	SEC	CYT	SEC	SEC	2	SEC				SEC		0	0	1	0	0	Potential OM	Unclear
Vpar_0195	ACZ23882.1	D1BQR9	Periplasmic binding protein	COG0614	ABC-type Fe3+-hydroxamate transport system, periplasmic component	P	Unknown	Periplasmic	Extracellular	No	1	LIP	SEC	SEC	LIP	3	SEC				SEC	LIP	0	0	1	0	1	Potential OM	Unclear
Vpar_0205	ACZ23892.1	D1BQS9	TonB family protein	COG0810	Periplasmic protein TonB, links inner and outer membranes	M	Unknown	Unknown	Periplasmic	No	1	SEC	SEC	SEC	SEC	3	SEC				SEC		0	0	1	0	0	Potential OM	Unclear
Vpar_0402	ACZ24086.1	D1BL29	Uncharacterized protein				Unknown	Unknown	Periplasmic	No	1	SEC	CYT	SEC	SEC	2	SEC				SEC		0	0	1	0	0	Potential OM	Unclear
Vpar_0520	ACZ24203.1	D1BLE6	Uncharacterized protein				Unknown	Unknown	Periplasmic	No	1	SEC	SEC	SEC	SEC	3	SEC				SEC		0	0	1	0	0	Potential OM	Unclear
Vpar_0935	ACZ24616.1	D1BMK9	Peptidoglycan-binding LysM	COG3170	Tfp pilus assembly protein FimV	NW	Unknown	Periplasmic	Unknown	No	0	SEC	CYT	SEC	SEC	2	SEC				SEC		0	0	1	0	0	Potential OM	Unclear
Vpar_1163	ACZ24844.1	D1BN87	Uncharacterized protein				Unknown	Extracellular	Periplasmic	No	0	SEC	SEC	SEC	SEC	3	SEC				SEC		0	0	1	0	1	Potential OM	Unclear
Vpar_1725	ACZ25401.1	D1BPU4	Uncharacterized protein				Unknown	Unknown	Periplasmic	No	0	SEC	SEC	SEC	SEC	3	SEC				SEC		0	0	1	0	0	Potential OM	Unclear
Vpar_1792	ACZ25467.1	D1BQ10	Uncharacterized protein				Unknown	Unknown	Extracellular	No	0	SEC	SEC	SEC	SEC	3	SEC				SEC		0	0	0	0	1	Potential OM	Unclear
Vpar_1796	ACZ25471.1	D1BQ14	Uncharacterized protein				Unknown	Unknown	Periplasmic	No	0	SEC	SEC	SEC	SEC	3	SEC				SEC		0	0	1	0	0	Potential OM	Unclear
Vpar_1834	ACZ25508.1	D1BQ51	Uncharacterized protein				Unknown	Unknown	Periplasmic	No	1	LIP	CYT	SEC	LIP	2	SEC				SEC	LIP	0	0	1	0	0	Potential OM	Unclear
Vpar_0212	ACZ23899.1	D1BQT6	Uncharacterized protein				Unknown	Unknown	Outer Membrane	No	0	SEC	SEC	SEC	SEC	3	SEC				SEC		0	0	0	1	0	Potential OM	Unclear
Vpar_0281	ACZ23965.1	D1BR02	DacC	COG1686	D-alanyl-D-alanine carboxypeptidase	M	Inner Membrane	Unknown	Outer Membrane	No	1	SEC	CYT	SEC	SEC	2	SEC				SEC		0	1	0	1	0	Potential OM	Unclear
Vpar_0403	ACZ24087.1	D1BL30	Uncharacterized protein				Unknown	Unknown	Outer Membrane	No	0	SEC	SEC	SEC	SEC	3	SEC				SEC		0	0	0	1	0	Potential OM	Unclear
Vpar_1597	ACZ25273.1	D1BPG6	Peptidase: PepSY family	COG3212	Uncharacterized membrane protein YkoI	S	Unknown	Unknown	Outer Membrane	No	1	SEC	SEC	SEC	SEC	3	SEC				SEC		0	0	0	1	0	Potential OM	Unclear
Vpar_1829	ACZ25503.1	D1BQ46	Beta-N-acetylhexosaminidase (EC 3.2.1.52)	COG1472	Periplasmic beta-glucosidase and related glycosidases	G	Unknown	Unknown	Outer Membrane	No	0	LIP	CYT	SEC	SEC	2	SEC				SEC		0	0	0	1	0	Potential OM	Unclear
Vpar_0939	ACZ24620.1	D1BML3	Uncharacterized protein				Unknown	Outer Membrane	Extracellular	PREDICTED	0	SEC	SEC	SEC	LIP	3	SEC				SEC		0	0	0	2	1	Potential OM	Unclear
Vpar_0339	ACZ24023.1	D1BR60	Periplasmic binding protein	COG0725	ABC-type molybdate transport system, periplasmic component	P	Unknown	Unknown	Periplasmic	No	1	SEC	CYT	SEC	SEC	2	TAT	TAT	TAT		TAT		0	0	1	0	0	Potential OM	Unclear
Vpar_1583	ACZ25259.1	D1BPF2	Uncharacterized protein				Unknown	Unknown	Inner Membrane	No	0	CYT	CYT	SEC	SEC	2	SEC				SEC		1	1	0	0	0	Potential OM	Unclear
Vpar_1857	ACZ25531.1	D1BQ74	Putative membrane protein insertion efficiency factor	COG0759	Membrane-anchored protein YidD, putatitve component of membrane protein insertase Oxa1/YidC/SpoIIIJ	M	Unknown	Unknown	Cytoplasmic	No	0	CYT	SEC	SEC	No	2	SEC				SEC		2	0	0	0	0	Potential OM	Unclear
Vpar_0062	ACZ23751.1	D1BQD8	Periplasmic binding protein	COG0614	ABC-type Fe3+-hydroxamate transport system, periplasmic component	P	Cytoplasmic	Unknown	Periplasmic	No	0	SEC	SEC	SEC	LIP	3	SEC				SEC		1	0	1	0	0	Potential OM	Unclear
Vpar_0067	ACZ23756.1	D1BQE3	Periplasmic binding protein	COG0614	ABC-type Fe3+-hydroxamate transport system, periplasmic component	P	Cytoplasmic	Cytoplasmic	Periplasmic	No	1	LIP	SEC	SEC	SEC	3	SEC				SEC		2	0	1	0	0	Potential OM	Unclear
Vpar_0196	ACZ23883.1	D1BQS0	Periplasmic binding protein	COG0614	ABC-type Fe3+-hydroxamate transport system, periplasmic component	P	Cytoplasmic	Periplasmic	Extracellular	No	1	LIP	SEC	SEC	LIP	3	SEC				SEC	LIP	1	0	1	0	1	Potential OM	Unclear
Vpar_0389	ACZ24073.1	D1BL16	Uncharacterized protein				Cytoplasmic	Unknown	Inner Membrane	No	1	SEC	CYT	SEC	SEC	2	SEC				SEC		1	1	0	0	0	Potential OM	Unclear
Vpar_1158	ACZ24839.1	D1BN82	Uncharacterized protein				Unknown	Cytoplasmic	Cytoplasmic	No	0	SEC	SEC	SEC	SEC	3	SEC				SEC		2	0	0	0	0	Potential OM	Unclear
Vpar_0980	ACZ24661.1	D1BMQ4	TpsB	COG2831	Hemolysin activation/secretion protein	U	Outer Membrane	Outer Membrane	Outer Membrane	No	0	SEC	CYT	SEC	No	1	SEC						0	0	0	3	0		Outer Membrane
Vpar_0393	ACZ24077.1	D1BL20	Uncharacterized protein				Unknown	Outer Membrane	Outer Membrane	PREDICTED	1	SEC	CYT	SEC	TMH	1	TMH						0	0	0	3	0		Outer Membrane	Detected	Detected	Detected
