# Supplementary material for: Outer Membrane Proteome of Veillonella parvula: A Diderm Firmicute of the Human Microbiome
Source: Front Microbiol. 2017 Jun 30;8:1215. doi: 10.3389/fmicb.2017.01215 (PMC5491611; doi:10.3389/fmicb.2017.01215)
Supplement: Table S3 — Localization prediction and Mass spectrometry results for 78 OM proteins of V. parvula DSM 2008. [file Table3.XLSX]

## Sheet: Sheet1
		Identifiers				COGs			Localization					Secretion Signal											Localization Summation							Mass Spec
Section	Topic	GeneID	Nuccore Acc	Uniprot	Gene Description	COG	COG Class	Description	PSORT	CELLO	SOUSUI	BOMP	TMHMM	LipoP	SignalP	Phobius	PRED-LIPO	Number of SEC signals	PRED-TAT	TatP	TAT Consenseus	ESPR	Secretion Summary	Lipo Consenseus	Cytoplasm\4	Inner Membrane\5	Periplasm\3	Outer membrane\4	Secreted\3	Robust Prediction	Potential OM Proteins (NEW)	Control	OM	Surface Exposed
4.4	Bam/Tam	Vpar_0526	ACZ24209.1	D1BLF2	TamB	COG2911	Autotransporter translocation and assembly factor TamB	U	Outer Membrane	Extracellular	Outer Membrane	PREDICTED	1	SEC	SEC	SEC	SEC	3	SEC				SEC		0	0	0	3	1	Outer Membrane	Potential OM	Detected	Detected	Detected
4.4	Bam/Tam	Vpar_0527	ACZ24210.1	D1BLF3	BamA/TamA	COG4775	Outer membrane protein assembly factor BamA	M	Outer Membrane	Outer Membrane	Outer Membrane	PREDICTED	0	SEC	SEC	SEC	SEC	3	SEC				SEC		0	0	0	4	0	Outer Membrane	Potential OM	Detected	Detected	Detected
4.4	Bam/Tam	Vpar_0530	ACZ24213.1	D1BLF6	Skp (OmpH)				Unknown	Unknown	Outer Membrane	No	0	LIP	SEC	SEC	LIP	3	SEC				SEC	LIP	0	0	0	1	0	Unclear	Potential OM	Detected	Detected	Detected
4.4	Bam/Tam	Vpar_1840	ACZ25514.1	D1BQ57	Skp (OmpH)	COG2825	Periplasmic chaperone for outer membrane proteins, Skp family	MO	Unknown	Periplasmic	Outer Membrane	No	1	SEC	SEC	SEC	SEC	3	SEC				SEC		0	0	1	1	0	Unclear	Potential OM	Detected	Detected	Detected
4.5	Porin	Vpar_1106	ACZ24787.1	D1BN30	Porin	COG3637	Opacity protein and related surface antigens	M	Unknown	Unknown	Outer Membrane	PREDICTED	0	SEC	SEC	SEC	SEC	3	SEC				SEC		0	0	0	2	0	Unclear	Potential OM	Detected	Detected	Detected
4.5.1	OmpM	Vpar_0227	ACZ23914.1	D1BQV1	OmpM	COG3203	Outer membrane protein (porin)	M	Outer Membrane	Outer Membrane	Extracellular	PREDICTED	1	SEC	SEC	SEC	SEC	3	SEC				SEC		0	0	0	3	1	Outer Membrane	Potential OM	Detected	Detected	Detected
4.5.1	OmpM	Vpar_0555	ACZ24238.1	D1BLI1	OmpM	COG3203	Outer membrane protein (porin)	M	Unknown	Outer Membrane	Outer Membrane	PREDICTED	0	SEC	SEC	SEC	SEC	3	SEC				SEC		0	0	0	3	0	Outer Membrane	Potential OM	Detected	Detected	Detected
4.5.1	OmpM	Vpar_0556	ACZ24239.1	D1BLI2	OmpM	COG3203	Outer membrane protein (porin)	M	Outer Membrane	Outer Membrane	Outer Membrane	PREDICTED	1	SEC	SEC	SEC	SEC	3	SEC				SEC		0	0	0	4	0	Outer Membrane	Potential OM	Detected	Detected	Detected
4.5.1	OmpM	Vpar_0557	ACZ24240.1	D1BLI3	OmpM	COG3203	Outer membrane protein (porin)	M	Outer Membrane	Outer Membrane	Outer Membrane	PREDICTED	1	SEC	SEC	SEC	SEC	3	SEC				SEC		0	0	0	4	0	Outer Membrane	Potential OM	Detected	Detected	Detected
4.5.2	OmpA	Vpar_0467	ACZ24151.1	D1BL94	OmpA	COG2885	Outer membrane protein OmpA and related peptidoglycan-associated (lipo)proteins	M	Outer Membrane	Outer Membrane	Outer Membrane	PREDICTED	1	SEC	SEC	SEC	SEC	3	SEC				SEC		0	0	0	4	0	Outer Membrane	Potential OM	Detected	Detected	Detected
4.6	LPS	Vpar_0647	ACZ24330.1	D1BLS3	LptD	COG1452	LPS assembly outer membrane protein LptD (organic solvent tolerance protein OstA)	M	Outer Membrane	Outer Membrane	Outer Membrane	PREDICTED	0	SEC	SEC	SEC	SEC	3	SEC				SEC		0	0	0	4	0	Outer Membrane	Potential OM	Detected	Detected	Detected
4.6	LPS	Vpar_0548	ACZ24231.1	D1BLH4	LptA	COG1934	Lipopolysaccharide export system protein LptA	M	Unknown	Extracellular	Outer Membrane	No	1	SEC	SEC	SEC	SEC	3	SEC				SEC		0	0	0	1	1	Unclear	Potential OM	Detected	Detected	Detected
4.6 \ 4.10	LPS \ Unknowns	Vpar_0645	ACZ24328.1	D1BLS1	Uncharacterized protein				Unknown	Unknown	Periplasmic	No	1	SEC	SEC	SEC	SEC	3	SEC	TAT			SEC		0	0	1	0	0	Unclear	Potential OM	Detected	Detected	Detected
4.6 \ 4.10	LPS \ Unknowns	Vpar_0646	ACZ24329.1	D1BLS2	Uncharacterized protein				Unknown	Outer Membrane	Periplasmic	No	0	SEC	SEC	SEC	SEC	3	SEC				SEC		0	0	1	1	0	Unclear	Potential OM	Detected	Detected	Detected
4.7 \ 4.10	O- Antigens \ Unknowns	Vpar_0393	ACZ24077.1	D1BL20	Uncharacterized protein				Unknown	Outer Membrane	Outer Membrane	PREDICTED	1	SEC	CYT	SEC	TMH	1	TMH						0	0	0	3	0	Outer Membrane		Detected	Detected	Detected
4.8	Adhesin	Vpar_0051	ACZ23740.1	D1BQC7	Trimeric Autotransporter Adhesin	COG5295	Autotransporter adhesin	UW	Extracellular	Extracellular	Outer Membrane	No	1	CYT	CYT	TMH	TMH	0	TMH			Yes	ESP		1	0	0	1	2	Secreted	Potential OM	Detected	Detected	Detected
4.8	Adhesin	Vpar_0052	ACZ23741.1	D1BQC8	Trimeric Autotransporter Adhesin	COG5295	Autotransporter adhesin	UW	Extracellular	Extracellular	Outer Membrane	No	0	SEC	CYT	TMH	TMH	0	TMH			Yes	ESP		0	0	0	1	2	Secreted	Potential OM	Detected	Detected	Detected
4.8	Adhesin	Vpar_0464	ACZ24148.1	D1BL91	Trimeric Autotransporter Adhesin	COG1511	Uncharacterized membrane protein YhgE, phage infection protein (PIP) family	S	Unknown	Extracellular	Unknown	No	1	SEC	SEC	SEC	SEC	3	SEC			Yes	ESP		0	0	0	0	1	Unclear	Potential OM	Detected	Detected	Detected
4.8	Adhesin	Vpar_0048	ACZ23737.1	D1BQC4	Trimeric Autotransporter Adhesin	COG5295	Autotransporter adhesin	UW	Unknown	Extracellular	Outer Membrane	No	0	CYT	CYT	CYT	TMH	0	TMH			Yes	ESP		1	0	0	1	1	Unclear	Potential OM	Detected	Detected	Detected
4.8	Adhesin	Vpar_0042	ACZ23731.1	D1BQB8	Trimeric Autotransporter Adhesin	COG5295	Autotransporter adhesin	UW	Outer Membrane	Extracellular	Outer Membrane	No	0	CYT	CYT	CYT	SEC	1	SEC			Yes	ESP		1	0	0	2	1	Unclear	Potential OM	Detected	Detected	Detected
4.8	Adhesin	Vpar_0046	ACZ23735.1	D1BQC2	Trimeric Autotransporter Adhesin	COG5295	Autotransporter adhesin	UW	Unknown	Extracellular	Outer Membrane	No	0	SEC	SEC	SEC	SEC	3	SEC				SEC		0	0	0	1	1	Unclear	Potential OM	Detected	Detected	Detected
4.8	Adhesin	Vpar_1413	ACZ25090.1	D1BNY3	TpsA	COG3210	Large exoprotein involved in heme utilization or adhesion	U	Outer Membrane	Unknown	Extracellular	No	1	SEC	SEC	SEC	SEC	3	SEC				SEC		0	0	0	1	1	Unclear	Potential OM	Detected	Detected	Detected
4.8	Adhesin	Vpar_0041	ACZ23730.1	D1BQB7	Trimeric Autotransporter Adhesin	COG5295	Autotransporter adhesin	UW	Outer Membrane	Extracellular	Outer Membrane	No	1	SEC	SEC	SEC	SEC	3	SEC				SEC		0	0	0	2	1	Unclear	Potential OM	Detected	Detected	Detected
4.8	Adhesin	Vpar_0100	ACZ23789.1	D1BQH6	Trimeric Autotransporter Adhesin	COG5295	Autotransporter adhesin	UW	Outer Membrane	Unknown	Outer Membrane	No	0	SEC	SEC	SEC	SEC	3	SEC				SEC		0	0	0	2	0	Unclear	Potential OM	Detected	Detected	Detected
4.8	Adhesin	Vpar_1664	ACZ25340.1	D1BPN3	Trimeric Autotransporter Adhesin	COG5295	Autotransporter adhesin	UW	Outer Membrane	Extracellular	Outer Membrane	No	0	SEC	SEC	SEC	SEC	3	SEC				SEC		0	0	0	2	1	Unclear	Potential OM	Detected	Detected	Detected
4.8	Adhesin	Vpar_0053	ACZ23742.1	D1BQC9	Hemagluttinin domain protein	COG5295	Autotransporter adhesin	UW	Unknown	Extracellular	Unknown	No	0	CYT	CYT	CYT	No	0	TMH			YES	ESP		1	0	0	0	1	Unclear	Potential OM	Detected	Detected	Detected
4.8 \ 4.10	Adhesin \ Unknowns	Vpar_0330	ACZ24014.1	D1BR51	Autotransporter	COG3468	Type V secretory pathway, adhesin AidA	MU	Outer Membrane	Outer Membrane	Outer Membrane	PREDICTED	1	SEC	SEC	SEC	SEC	3	SEC				SEC		0	0	0	4	0	Outer Membrane	Potential OM	Detected	Detected	Detected
4.8 \ 4.10	Adhesin \ Unknowns	Vpar_0298	ACZ23982.1	D1BR19	Autotransporter-ShdA like				Extracellular	Extracellular	Outer Membrane	No	1	SEC	SEC	SEC	SEC	3	SEC				SEC		0	0	0	1	2	Secreted	Potential OM	Detected	Detected
4.9.1	S-Layer Proteins	Vpar_1653	ACZ25329.1	D1BPM2	S-layer domain protein	COG1404	Serine protease, subtilisin family	O	Unknown	Unknown	Extracellular	No	0	SEC	SEC	SEC	SEC	3	SEC				SEC		0	0	0	0	1	Unclear	Potential OM	Detected	Detected	Detected
4.9.1	S-Layer Proteins	Vpar_1654	ACZ25330.1	D1BPM3	S-layer domain protein				Unknown	Periplasmic	Extracellular	No	0	SEC	SEC	SEC	SEC	3	SEC				SEC		0	0	1	0	1	Unclear	Potential OM	Detected	Detected	Detected
4.9.1 \ 4.10	S-Layer Proteins \ Unknowns	Vpar_1655	ACZ25331.1	D1BPM4	Uncharacterized protein				Unknown	Periplasmic	Outer Membrane	No	1	SEC	SEC	SEC	SEC	3	SEC				SEC		0	0	1	1	0	Unclear	Potential OM	Detected	Detected	Detected
4.9.2	TonB	Vpar_0074	ACZ23763.1	D1BQF0	TonB family protein	COG4206	Outer membrane cobalamin receptor protein	H	Outer Membrane	Unknown	Outer Membrane	PREDICTED	1	SEC	SEC	SEC	SEC	3	SEC				SEC		0	0	0	3	0	Outer Membrane	Potential OM	Detected	Detected	Detected
4.9.2	TonB	Vpar_0061	ACZ23750.1	D1BQD7	TonB family protein	COG4771	Outer membrane receptor for ferrienterochelin and colicins	P	Outer Membrane	Outer Membrane	Outer Membrane	PREDICTED	0	SEC	SEC	SEC	SEC	3	SEC				SEC		0	0	0	4	0	Outer Membrane	Potential OM	Detected	Detected	Detected
4.9.2	TonB	Vpar_0065	ACZ23754.1	D1BQE1	TonB family protein	COG4771	Outer membrane receptor for ferrienterochelin and colicins	P	Outer Membrane	Outer Membrane	Outer Membrane	PREDICTED	0	SEC	SEC	SEC	SEC	3	SEC				SEC		0	0	0	4	0	Outer Membrane	Potential OM	Detected	Detected	Detected
4.9.2	TonB	Vpar_0066	ACZ23755.1	D1BQE2	TonB family protein	COG4771	Outer membrane receptor for ferrienterochelin and colicins	P	Outer Membrane	Outer Membrane	Outer Membrane	PREDICTED	1	SEC	SEC	SEC	SEC	3	SEC				SEC		0	0	0	4	0	Outer Membrane	Potential OM	Detected	Detected	Detected
4.9.2	TonB	Vpar_0719	ACZ24401.1	D1BLZ4	TonB family protein	COG4771	Outer membrane receptor for ferrienterochelin and colicins	P	Outer Membrane	Outer Membrane	Outer Membrane	PREDICTED	0	SEC	CYT	SEC	SEC	2	SEC				SEC		0	0	0	4	0	Outer Membrane	Potential OM	Detected	Detected	Detected
4.9.3	Efflux pump	Vpar_0525	ACZ24208.1	D1BLF1	TolC	COG1538	Outer membrane protein TolC	M	Outer Membrane	Outer Membrane	Extracellular	PREDICTED	1	SEC	SEC	SEC	SEC	3	SEC				SEC		0	0	0	3	1	Outer Membrane	Potential OM	Detected	Detected	Detected
4.9.3	Efflux pump	Vpar_1367	ACZ25045.1	D1BNT8	TolC	COG1538	Outer membrane protein TolC	M	Outer Membrane	Outer Membrane	Outer Membrane	No	1	SEC	SEC	SEC	TMH	2	SEC				SEC		0	0	0	3	0	Outer Membrane	Potential OM	Detected	Detected	Detected
4.9.3	Efflux pump	Vpar_1003	ACZ24684.1	D1BMS7	RND family efflux pump	COG0845	Multidrug efflux pump subunit AcrA (membrane-fusion protein)	MV	Inner Membrane	Unknown	Outer Membrane	No	0	LIP	SEC	SEC	LIP	3	SEC				SEC	LIP	0	1	0	1	0	Unclear	Potential OM	Detected	Detected	Detected
4.9.3	Efflux pump	Vpar_0011	ACZ23700.1	D1BQ87	RND family efflux pump	COG0845	Multidrug efflux pump subunit AcrA (membrane-fusion protein)	MV	Inner Membrane	Unknown	Outer Membrane	No	0	LIP	CYT	SEC	LIP	2	SEC				SEC	LIP	0	1	0	1	0	Unclear	Potential OM	Detected	Detected
4.9.3	Efflux pump	Vpar_1641	ACZ25317.1	D1BPL0	Efflux transporter, RND family, MFP subunit	COG0845	Multidrug efflux pump subunit AcrA (membrane-fusion protein)	MV	Inner Membrane	Periplasmic	Unknown	No	1	LIP	SEC	SEC	LIP	3	SEC				SEC	LIP	0	1	1	0	0	Unclear	Potential OM	Detected	Detected
4.10	Unknowns	Vpar_0270	ACZ23954.1	D1BQZ1	Peptidase: PepSY family	COG3212	Uncharacterized membrane protein YkoI	S	Unknown	Extracellular	Extracellular	No	1	SEC	SEC	SEC	SEC	3	SEC				SEC		0	0	0	0	2	Secreted	Potential OM	Detected	Detected	Detected
4.10	Unknowns	Vpar_0057	ACZ23746.1	D1BQD3	Peptidase M48 family	COG4783	Putative Zn-dependent protease, contains TPR repeats	R	Unknown	Unknown	Unknown	No	1	SEC	SEC	SEC	SEC	3	SEC				SEC		0	0	0	0	0	Unclear	Potential OM	Detected	Detected	Detected
4.10	Unknowns	Vpar_0246	ACZ23933.1	D1BQX0	Peptidase: PepSY family	COG3212	Uncharacterized membrane protein YkoI	S	Unknown	Periplasmic	Extracellular	No	0	SEC	SEC	SEC	SEC	3	SEC				SEC		0	0	1	0	1	Unclear	Potential OM	Detected	Detected	Detected
4.10	Unknowns	Vpar_0412	ACZ24096.1	D1BL39	Uncharacterized protein				Unknown	Periplasmic	Extracellular	No	0	SEC	SEC	SEC	SEC	3	SEC				SEC		0	0	1	0	1	Unclear	Potential OM	Detected	Detected	Detected
4.10	Unknowns	Vpar_0605	ACZ24288.1	D1BLN1	Peptidoglycan binding protein	COG3409	Peptidoglycan-binding (PGRP) domain of peptidoglycan hydrolases	M	Unknown	Periplasmic	Extracellular	No	1	SEC	SEC	SEC	SEC	3	SEC				SEC		0	0	1	0	1	Unclear	Potential OM	Detected	Detected	Detected
4.10	Unknowns	Vpar_1232	ACZ24912.1	D1BNF5	Uncharacterized protein				Unknown	Unknown	Periplasmic	No	0	LIP	SEC	SEC	LIP	3	SEC				SEC	LIP	0	0	1	0	0	Unclear	Potential OM	Detected	Detected	Detected
4.10	Unknowns	Vpar_1579	ACZ25255.1	D1BPE8	ATPase involved in DNA repair-like protein	COG0657	Acetyl esterase/lipase	I	Unknown	Unknown	Periplasmic	No	0	SEC	SEC	SEC	SEC	3	SEC				SEC		0	0	1	0	0	Unclear	Potential OM	Detected	Detected	Detected
4.10	Unknowns	Vpar_1589	ACZ25265.1	D1BPF8	Unknown Protein containing DUF3829 domain				Unknown	Extracellular	Periplasmic	No	1	LIP	SEC	SEC	LIP	3	SEC				SEC	LIP	0	0	1	0	1	Unclear	Potential OM	Detected	Detected	Detected
4.10	Unknowns	Vpar_0136	ACZ23825.1	D1BQL2	Unknown protein containing copper amine oxidase domain				Unknown	Periplasmic	Outer Membrane	No	0	SEC	SEC	SEC	SEC	3	SEC				SEC		0	0	1	1	0	Unclear	Potential OM	Detected	Detected	Detected
4.10	Unknowns	Vpar_0305	ACZ23989.1	D1BR26	Uncharacterized protein				Unknown	Extracellular	Outer Membrane	No	0	SEC	SEC	SEC	SEC	3	SEC				SEC		0	0	0	1	1	Unclear	Potential OM	Detected	Detected	Detected
4.10	Unknowns	Vpar_0469	ACZ24153.1	D1BL96	Peptidase: PepSY family	COG3212	Uncharacterized membrane protein YkoI	S	Unknown	Periplasmic	Outer Membrane	No	1	SEC	SEC	SEC	SEC	3	SEC				SEC		0	0	1	1	0	Unclear	Potential OM	Detected	Detected	Detected
4.10	Unknowns	Vpar_0473	ACZ24157.1	D1BLA0	Unknown Protein containing DUF541 domain	COG2968	Uncharacterized conserved protein YggE, contains kinase-interacting SIMPL domain	S	Periplasmic	Extracellular	Outer Membrane	No	1	SEC	SEC	SEC	SEC	3	SEC				SEC		0	0	1	1	1	Unclear	Potential OM	Detected	Detected	Detected
4.10	Unknowns	Vpar_0519	ACZ24202.1	D1BLE5	Unknown Protein containing DUF2233 domain	COG4632	Exopolysaccharide biosynthesis protein related to N-acetylglucosamine-1-phosphodiester alpha-N-acety...	G	Unknown	Outer Membrane	Unknown	No	0	SEC	SEC	SEC	SEC	3	SEC				SEC		0	0	0	1	0	Unclear	Potential OM	Detected	Detected	Detected
4.10	Unknowns	Vpar_0521	ACZ24204.1	D1BLE7	Unknown Protein	COG3064	Membrane protein involved in colicin uptake	M	Unknown	Periplasmic	Outer Membrane	No	1	SEC	SEC	SEC	SEC	3	SEC				SEC		0	0	1	1	0	Unclear	Potential OM	Detected	Detected	Detected
4.10	Unknowns	Vpar_0562	ACZ24245.1	D1BLI8	Unknown Protein containing DUF1421 domain	COG2268	Uncharacterized membrane protein YqiK, contains Band7/PHB/SPFH domain	S	Extracellular	Unknown	Outer Membrane	No	0	SEC	SEC	SEC	SEC	3	SEC				SEC		0	0	0	1	1	Unclear	Potential OM	Detected	Detected	Detected
4.10	Unknowns	Vpar_1148	ACZ24829.1	D1BN72	Uncharacterized protein				Unknown	Unknown	Outer Membrane	No	1	SEC	SEC	SEC	SEC	3	SEC				SEC		0	0	0	1	0	Unclear	Potential OM	Detected	Detected	Detected
4.10	Unknowns	Vpar_1276	ACZ24956.1	D1BNJ9	Uncharacterized protein				Unknown	Periplasmic	Outer Membrane	No	0	SEC	SEC	SEC	SEC	3	SEC				SEC		0	0	1	1	0	Unclear	Potential OM	Detected	Detected	Detected
4.10	Unknowns	Vpar_1760	ACZ25436.1	D1BPX9	Unknown Protein containing DUF3829 domain				Unknown	Periplasmic	Outer Membrane	No	0	LIP	SEC	SEC	LIP	3	SEC				SEC	LIP	0	0	1	1	0	Unclear	Potential OM	Detected	Detected	Detected
4.10	Unknowns	Vpar_1516	ACZ25192.1	D1BP85	Uncharacterized protein				Unknown	Outer Membrane	Outer Membrane	No	0	SEC	SEC	SEC	SEC	3	SEC				SEC		0	0	0	2	0	Unclear	Potential OM	Detected	Detected	Detected
4.10	Unknowns	Vpar_0809	ACZ24490.1	D1BM83	Peptidase M23	COG4942	Septal ring factor EnvC, activator of murein hydrolases AmiA and AmiB	D	Unknown	Unknown	Cytoplasmic	No	1	SEC	CYT	SEC	SEC	2	SEC				SEC		1	0	0	0	0	Unclear	Potential OM	Detected	Detected	Detected
4.10	Unknowns	Vpar_1526	ACZ25202.1	D1BP95	Uncharacterized protein				Unknown	Cytoplasmic	Periplasmic	No	1	SEC	CYT	SEC	SEC	2	SEC				SEC		1	0	1	0	0	Unclear	Potential OM	Detected	Detected	Detected
4.10	Unknowns	Vpar_1767	ACZ25443.1	D1BPY6	TPR repeat-containing protein	COG0457	Tetratricopeptide (TPR) repeat	R	Unknown	Extracellular	Extracellular	No	0	LIP	SEC	SEC	LIP	3	SEC				SEC	LIP	0	0	0	0	2	Secreted	Potential OM	Detected	Detected
4.10	Unknowns	Vpar_0144	ACZ23832.1	D1BQL9	Hypothetical: MAEBL like Protein				Cytoplasmic	Periplasmic	Outer Membrane	No	1	SEC	SEC	SEC	SEC	3	SEC	TAT			SEC		1	0	1	1	0	Unclear	Potential OM	Detected	Detected
4.10	Unknowns	Vpar_0937	ACZ24618.1	D1BML1	VanW like protein	COG2720	Vancomycin resistance protein YoaR (function unknown), contains peptidoglycan-binding and VanW domains	V	Unknown	Extracellular	Outer Membrane	No	0	LIP	CYT	SEC	LIP	2	SEC				SEC	LIP	0	0	0	1	1	Unclear	Potential OM	Detected	Detected
4.10	Unknowns	Vpar_0945	ACZ24626.1	D1BML9	Uncharacterized protein				Unknown	Extracellular	Outer Membrane	No	2	LIP	SEC	SEC	LIP	3	SEC				SEC	LIP	0	0	0	1	1	Unclear	Potential OM	Detected	Detected
4.10	Unknowns	Vpar_0965	ACZ24646.1	D1BMN9	Glycoside hydrolase family 18	COG3858	Spore germination protein YaaH	D	Unknown	Unknown	Outer Membrane	No	0	SEC	SEC	SEC	SEC	3	SEC				SEC		0	0	0	1	0	Unclear	Potential OM	Detected	Detected
4.10	Unknowns	Vpar_1765	ACZ25441.1	D1BPY4	Unknown Protein containing DUF3829 domain				Unknown	Periplasmic	Outer Membrane	No	0	LIP	SEC	SEC	LIP	3	SEC				SEC	LIP	0	0	1	1	0	Unclear	Potential OM	Detected	Detected
4.10	Unknowns	Vpar_0828	ACZ24509.1	D1BMA2	HI0933 family protein	COG2081	Predicted flavoprotein YhiN	R	Unknown	Cytoplasmic	Periplasmic	No	0	SEC	CYT	SEC	SEC	2	SEC				SEC		1	0	1	0	0	Unclear	Potential OM	Detected	Detected
-	-	Vpar_0593	ACZ24276.1	D1BLL9	SpoIID/LytB domain protein	COG2385	Peptidoglycan hydrolase (amidase) enhancer domain	M	Extracellular	Extracellular	Extracellular	No	1	SEC	SEC	SEC	SEC	3	SEC				SEC		0	0	0	0	3	Secreted	Potential OM	Detected	Detected	Detected
-	-	Vpar_0260	ACZ23945.1	D1BQY2	Periplasmic Binding Protein	COG1464	ABC-type metal ion transport system, periplasmic component/surface antigen	P	Inner Membrane	Periplasmic	Outer Membrane	No	0	LIP	SEC	SEC	LIP	3	SEC				SEC	LIP	0	1	1	1	0	Unclear	Potential OM	Detected	Detected	Detected
-	-	Vpar_0765	ACZ24446.1	D1BM39	Periplasmic Binding Protein	COG2984	ABC-type uncharacterized transport system, periplasmic component	R	Unknown	Periplasmic	Outer Membrane	No	1	LIP	SEC	SEC	LIP	3	SEC				SEC	LIP	0	0	1	1	0	Unclear	Potential OM	Detected	Detected	Detected
-	-	Vpar_0410	ACZ24094.1	D1BL37	Periplasmic binding protein	COG1464	ABC-type metal ion transport system, periplasmic component/surface antigen	P	Inner Membrane	Unknown	Periplasmic	No	0	LIP	SEC	SEC	LIP	3	SEC				SEC	LIP	0	1	1	0	0	Unclear	Potential OM	Detected	Detected	Detected
-	-	Vpar_1045	ACZ24726.1	D1BMW9	Beta-lactamase domain protein	COG2333	Metal-dependent hydrolase, beta-lactamase superfamily II	R	Cytoplasmic	Cytoplasmic	Unknown	No	1	LIP	SEC	SEC	LIP	3	SEC				SEC	LIP	2	0	0	0	0	Unclear	Potential OM	Detected	Detected	Detected
-	-	Vpar_1188	ACZ24868.1	D1BNB1	Hydrogenase (NiFe) small subunit HydA	COG1740	Ni,Fe-hydrogenase I small subunit	C	Inner Membrane	Unknown	Unknown	No	0	SEC	CYT	SEC	SEC	2	TAT				SEC		0	1	0	0	0	Unclear	Potential OM	Detected	Detected	Detected
-	-	Vpar_1773	ACZ25449.1	D1BPZ2	Beta-N-acetylhexosaminidase (EC 3.2.1.52)	COG1472	Periplasmic beta-glucosidase and related glycosidases	G	Cytoplasmic	Unknown	Periplasmic	No	0	LIP	CYT	SEC	SEC	2	SEC				SEC		1	0	1	0	0	Unclear	Potential OM	Detected	Detected	Detected
-	-	Vpar_0358	ACZ24042.1	D1BKY5	Periplasmic binding protein	COG0834	ABC-type amino acid transport/signal transduction system, periplasmic component/domain	ET	Periplasmic	Unknown	Unknown	No	0	LIP	SEC	SEC	LIP	3	SEC				SEC	LIP	0	0	1	0	0	Unclear	Potential OM	Detected	Detected
-	-	Vpar_0764	ACZ24445.1	D1BM38	Periplasmic binding protein	COG2984	ABC-type uncharacterized transport system, periplasmic component	R	Unknown	Periplasmic	Outer Membrane	No	0	LIP	SEC	SEC	LIP	3	SEC				SEC	LIP	0	0	1	1	0	Unclear	Potential OM	Detected	Detected
		Detected	Detected	Detected
		Detected	Detected	Detected
		Detected	Detected	Detected
		Detected	Detected	Detected
		Detected	Detected	Detected			Vpar_0057
		Detected	Detected	Detected			Vpar_0136
		Detected	Detected	Detected			Vpar_0246
		Detected	Detected	Detected			Vpar_0270
		Detected	Detected	Detected			Vpar_0305
		Detected	Detected	Detected			Vpar_0412
		Detected	Detected	Detected			Vpar_0469
		Detected	Detected	Detected			Vpar_0473
		Detected	Detected	Detected			Vpar_0519
		Detected	Detected	Detected			Vpar_0521
		Detected	Detected	Detected			Vpar_0562
		Detected	Detected	Detected			Vpar_0605
		Detected	Detected	Detected			Vpar_0809				Vpar_0144
		Detected	Detected	Detected	Vpar_1767		Vpar_1148				Vpar_0828
		Detected	Detected	Detected	Vpar_0144		Vpar_1232				Vpar_0937
		Detected	Detected	Detected	Vpar_0937		Vpar_1276				Vpar_0945
		Detected	Detected	Detected	Vpar_0945		Vpar_1516				Vpar_0965
	Vpar_1767	Detected	Detected		Vpar_0965		Vpar_1526				Vpar_1765
	Vpar_0144	Detected	Detected		Vpar_1765		Vpar_1579				Vpar_1767
	Vpar_0937	Detected	Detected		Vpar_0828		Vpar_1589
	Vpar_0945	Detected	Detected				Vpar_1760
	Vpar_0965	Detected	Detected
	Vpar_1765	Detected	Detected
	Vpar_0828	Detected	Detected
