# Supplementary material for: Outer Membrane Proteome of Veillonella parvula: A Diderm Firmicute of the Human Microbiome
Source: Front Microbiol. 2017 Jun 30;8:1215. doi: 10.3389/fmicb.2017.01215 (PMC5491611; doi:10.3389/fmicb.2017.01215)
Supplement: Table S4 — Type 4 pili components in silico digestion and detection. [file Table4.XLSX]

## Sheet: Feuil1
Protein Accession Number	Protein Description	Number of peptides obtained after In Silico trypsin digestion (5 → 25 residus)	Number of peptides detected in Outer Membrane fraction	Number of peptides detected in Control fraction
D1BLT7	Pil Q	30	0	0
D1BN00	Pil M	12	0	3
D1BN01	Phage Integrase	8	0	0
D1BN02	Uncharacterized protein	15	0	0
D1BN03	Uncharacterized protein	5	0	0
D1BN04	Pilin	8	0	0
D1BN05	Pil D	4	0	0
D1BN06	Pil A	9	3	0
D1BN07	Pil C	17	0	0
D1BN08	Pil T	24	0	0
D1BN09	Pil B	25	0	0
