# Supplementary material for: Outer Membrane Proteome of Veillonella parvula: A Diderm Firmicute of the Human Microbiome
Source: Front Microbiol. 2017 Jun 30;8:1215. doi: 10.3389/fmicb.2017.01215 (PMC5491611; doi:10.3389/fmicb.2017.01215)
Supplement: Table S5 — OM extraction gel excision Mass spectrometry results. Top 5 hits for each band are shown; Proteins predicted to be in the OM are highlighted. [file Table5.XLSX]

## Sheet: iBAQ
			OM Filter	Fasta headers	iBAQ 1	iBAQ 2	iBAQ 3			log10 iBAQ1	log10 iBAQ2	log10 iBAQ3	Average iBAQ	std dev
D1BLI1	Vpar_0555	S-layer domain protein domain protein	Included	>tr|D1BLI1|D1BLI1_VEIPT S-layer domain protein OS=Veillonella parvula (strain ATCC 10790 / DSM 2008 / JCM 12972 / Te3) GN=Vpar_0555 PE=4 SV=1	2992200000	8226800000	6804900000	6.00797e+09	9.02256e+08	9.47599	9.91523	9.83282	9.74135	0.190628
D1BQL8	Vpar_0143	Neutrophil-activating protein A		>tr|D1BQL8|D1BQL8_VEIPT Ferritin Dps family protein OS=Veillonella parvula (strain ATCC 10790 / DSM 2008 / JCM 12972 / Te3) GN=Vpar_0143 PE=3 SV=1	5265700000	1967300000	5098000000	4.11033e+09	6.19272e+08	9.72146	9.29387	9.7074	9.57424	0.198336
D1BLI2	Vpar_0556	S-layer domain protein domain protein	Included	>tr|D1BLI2|D1BLI2_VEIPT S-layer domain protein OS=Veillonella parvula (strain ATCC 10790 / DSM 2008 / JCM 12972 / Te3) GN=Vpar_0556 PE=4 SV=1	1375500000	5611700000	4406500000	3797900000	7.27564e+08	9.13846	9.74909	9.64409	9.51055	0.266576
D1BNW1	Vpar_1390	Pyruvate-flavodoxin oxidoreductase (EC 1.2.7.-)		>tr|D1BNW1|D1BNW1_VEIPT Pyruvate-flavodoxin oxidoreductase OS=Veillonella parvula (strain ATCC 10790 / DSM 2008 / JCM 12972 / Te3) GN=Vpar_1390 PE=3 SV=1	2614300000	1310500000	2381700000	2.10217e+09	2.31799e+08	9.41736	9.11744	9.37689	9.30389	0.132875
D1BLR0	Vpar_0634	FIG01197171: hypothetical protein		>tr|D1BLR0|D1BLR0_VEIPT Uncharacterized protein OS=Veillonella parvula (strain ATCC 10790 / DSM 2008 / JCM 12972 / Te3) GN=Vpar_0634 PE=4 SV=1	1615100000	2082300000	1934700000	1.87737e+09	7.96062e+07	9.2082	9.31854	9.28661	9.27112	0.046361
D1BN30	Vpar_1106	FIG01197333: hypothetical protein	Included	>tr|D1BN30|D1BN30_VEIPT Uncharacterized protein OS=Veillonella parvula (strain ATCC 10790 / DSM 2008 / JCM 12972 / Te3) GN=Vpar_1106 PE=4 SV=1	368350000	4242800000	2931600000	2514250000	6.56885e+08	8.56626	9.62765	9.4671	9.22034	0.467125
D1BP65	Vpar_1496	Translation elongation factor Tu		>tr|D1BP65|D1BP65_VEIPT Elongation factor Tu OS=Veillonella parvula (strain ATCC 10790 / DSM 2008 / JCM 12972 / Te3) GN=tuf PE=3 SV=1	2160300000	959460000	1863600000	1661120000	2.08501e+08	9.33451	8.98203	9.27035	9.19563	0.153296
D1BNH1	Vpar_1248	Methylmalonyl-CoA mutase (EC 5.4.99.2)		>tr|D1BNH1|D1BNH1_VEIPT Methylmalonyl-CoA mutase, large subunit OS=Veillonella parvula (strain ATCC 10790 / DSM 2008 / JCM 12972 / Te3) GN=Vpar_1248 PE=4 SV=1	3532200000	359160000	2554300000	2.14855e+09	5.41656e+08	9.54805	8.55529	9.40727	9.1702	0.438591
D1BP68	Vpar_1499	SSU ribosomal protein S12p (S23e)		>tr|D1BP68|D1BP68_VEIPT 30S ribosomal protein S12 OS=Veillonella parvula (strain ATCC 10790 / DSM 2008 / JCM 12972 / Te3) GN=rpsL PE=3 SV=1	1373200000	1042800000	1520000000	1312000000	8.14719e+07	9.13773	9.0182	9.18184	9.11259	0.0691316
D1BLF6	Vpar_0530	FIG01196859: hypothetical protein	Included	>tr|D1BLF6|D1BLF6_VEIPT Outer membrane chaperone Skp (OmpH) OS=Veillonella parvula (strain ATCC 10790 / DSM 2008 / JCM 12972 / Te3) GN=Vpar_0530 PE=4 SV=1	974950000	1302700000	1466500000	1248050000	8.34302e+07	8.98898	9.11484	9.16628	9.09004	0.0744777
D1BNG7	Vpar_1244	Acetyl-coenzyme A carboxyl transferase alpha chain (EC 6.4.1.2) / Acetyl-coenzyme A carboxyl transferase beta chain (EC 6.4.1.2); Propionyl-CoA carboxylase beta chain (EC 6.4.1.3)		>tr|D1BNG7|D1BNG7_VEIPT Carboxyl transferase OS=Veillonella parvula (strain ATCC 10790 / DSM 2008 / JCM 12972 / Te3) GN=Vpar_1244 PE=4 SV=1	1633500000	502690000	1296200000	1144130000	1.93513e+08	9.21312	8.7013	9.11267	9.00903	0.221428
D1BPW4	Vpar_1745	Catalase (EC 1.11.1.6)		>tr|D1BPW4|D1BPW4_VEIPT Catalase OS=Veillonella parvula (strain ATCC 10790 / DSM 2008 / JCM 12972 / Te3) GN=Vpar_1745 PE=3 SV=1	1965400000	323210000	1555200000	1281270000	2.84893e+08	9.29345	8.50948	9.19179	8.99824	0.348086
D1BNH0	Vpar_1247	B12 binding domain of Methylmalonyl-CoA mutase (EC 5.4.99.2)		>tr|D1BNH0|D1BNH0_VEIPT Cobalamin B12-binding domain protein OS=Veillonella parvula (strain ATCC 10790 / DSM 2008 / JCM 12972 / Te3) GN=Vpar_1247 PE=4 SV=1	1689400000	400570000	1325600000	1.13852e+09	2.2149e+08	9.22773	8.60268	9.12241	8.98427	0.273233
D1BLF1	Vpar_0525	FIG01197212: hypothetical protein	Included	>tr|D1BLF1|D1BLF1_VEIPT Outer membrane efflux protein OS=Veillonella parvula (strain ATCC 10790 / DSM 2008 / JCM 12972 / Te3) GN=Vpar_0525 PE=4 SV=1	487500000	1626800000	1102800000	1.07237e+09	1.90086e+08	8.68797	9.21133	9.0425	8.9806	0.218097
D1BP60	Vpar_1491	LSU ribosomal protein L2p (L8e)		>tr|D1BP60|D1BP60_VEIPT 50S ribosomal protein L2 OS=Veillonella parvula (strain ATCC 10790 / DSM 2008 / JCM 12972 / Te3) GN=rplB PE=3 SV=1	1249300000	543300000	1108200000	9.66933e+08	1.24533e+08	9.09667	8.73504	9.04462	8.95877	0.159625
D1BNG4	Vpar_1241	Biotin carboxyl carrier protein of oxaloacetate decarboxylase; Biotin carboxyl carrier protein		>tr|D1BNG4|D1BNG4_VEIPT Biotin/lipoyl attachment domain-containing protein OS=Veillonella parvula (strain ATCC 10790 / DSM 2008 / JCM 12972 / Te3) GN=Vpar_1241 PE=4 SV=1	801090000	915720000	1015000000	9.10603e+08	3.56823e+07	8.90368	8.96176	9.00647	8.9573	0.04208
D1BP75	Vpar_1506	LSU ribosomal protein L7/L12 (P1/P2)		>tr|D1BP75|D1BP75_VEIPT 50S ribosomal protein L7/L12 OS=Veillonella parvula (strain ATCC 10790 / DSM 2008 / JCM 12972 / Te3) GN=rplL PE=3 SV=1	2183700000	206340000	1431600000	1273880000	3.3269e+08	9.33919	8.31458	9.15582	8.93653	0.446111
D1BPA6	Vpar_1537	ATP synthase C chain (EC 3.6.3.14)		>tr|D1BPA6|D1BPA6_VEIPT ATP synthase F0, C subunit OS=Veillonella parvula (strain ATCC 10790 / DSM 2008 / JCM 12972 / Te3) GN=Vpar_1537 PE=3 SV=1	731050000	1007400000	872240000	870230000	4.6062e+07	8.86395	9.0032	8.94064	8.93593	0.0569479
D1BR37	Vpar_0316	Rubrerythrin		>tr|D1BR37|D1BR37_VEIPT Rubrerythrin OS=Veillonella parvula (strain ATCC 10790 / DSM 2008 / JCM 12972 / Te3) GN=Vpar_0316 PE=4 SV=1	1357600000	401360000	951230000	9.03397e+08	1.5997e+08	9.13277	8.60353	8.97829	8.90486	0.22221
D1BP76	Vpar_1507	LSU ribosomal protein L10p (P0)		>tr|D1BP76|D1BP76_VEIPT 50S ribosomal protein L10 OS=Veillonella parvula (strain ATCC 10790 / DSM 2008 / JCM 12972 / Te3) GN=rplJ PE=3 SV=1	903580000	578000000	977250000	819610000	7.08193e+07	8.95597	8.76193	8.99001	8.90263	0.10046
D1BP23	Vpar_1453	SSU ribosomal protein S4p (S9e)		>tr|D1BP23|D1BP23_VEIPT 30S ribosomal protein S4 OS=Veillonella parvula (strain ATCC 10790 / DSM 2008 / JCM 12972 / Te3) GN=rpsD PE=3 SV=1	733410000	686050000	740900000	720120000	9.91407e+06	8.86535	8.83636	8.86976	8.85715	0.0148165
D1BR71	Vpar_0350	DUF1432 domain-containing protein		>tr|D1BR71|D1BR71_VEIPT UPF0365 protein Vpar_0350 OS=Veillonella parvula (strain ATCC 10790 / DSM 2008 / JCM 12972 / Te3) GN=Vpar_0350 PE=3 SV=1	673000000	686450000	741220000	7.00223e+08	1.20451e+07	8.82802	8.83661	8.86995	8.84486	0.018085
D1BP47	Vpar_1478	LSU ribosomal protein L18p (L5e)		>tr|D1BP47|D1BP47_VEIPT 50S ribosomal protein L18 OS=Veillonella parvula (strain ATCC 10790 / DSM 2008 / JCM 12972 / Te3) GN=rplR PE=3 SV=1	364750000	1157700000	758050000	7.60167e+08	1.3216e+08	8.562	9.0636	8.8797	8.8351	0.207192
D1BLS1	Vpar_0645	FIG01197735: hypothetical protein	Included	>tr|D1BLS1|D1BLS1_VEIPT Uncharacterized protein OS=Veillonella parvula (strain ATCC 10790 / DSM 2008 / JCM 12972 / Te3) GN=Vpar_0645 PE=4 SV=1	562310000	823510000	659610000	681810000	4.40025e+07	8.74998	8.91567	8.81929	8.82831	0.0679442
D1BLF4	Vpar_0528	outer membrane chaperone Skp (OmpH)		>tr|D1BLF4|D1BLF4_VEIPT Outer membrane chaperone Skp (OmpH) OS=Veillonella parvula (strain ATCC 10790 / DSM 2008 / JCM 12972 / Te3) GN=Vpar_0528 PE=4 SV=1	534880000	715380000	796970000	682410000	4.47065e+07	8.72826	8.85454	8.90144	8.82808	0.0731362
D1BPS4	Vpar_1705	Succinate dehydrogenase flavoprotein subunit (EC 1.3.99.1)		>tr|D1BPS4|D1BPS4_VEIPT Succinate dehydrogenase or fumarate reductase, flavoprotein subunit OS=Veillonella parvula (strain ATCC 10790 / DSM 2008 / JCM 12972 / Te3) GN=Vpar_1705 PE=4 SV=1	1600000000	154040000	1122800000	9.58947e+08	2.45591e+08	9.20412	8.18763	9.0503	8.81402	0.44735
D1BN90	Vpar_1167	LSU ribosomal protein L20p		>tr|D1BN90|D1BN90_VEIPT 50S ribosomal protein L20 OS=Veillonella parvula (strain ATCC 10790 / DSM 2008 / JCM 12972 / Te3) GN=rplT PE=3 SV=1	378260000	1008800000	699580000	6.95547e+08	1.05096e+08	8.57779	9.00381	8.84484	8.80881	0.175776
D1BP56	Vpar_1487	LSU ribosomal protein L16p (L10e)		>tr|D1BP56|D1BP56_VEIPT 50S ribosomal protein L16 OS=Veillonella parvula (strain ATCC 10790 / DSM 2008 / JCM 12972 / Te3) GN=rplP PE=3 SV=1	813570000	441830000	635750000	6.30383e+08	6.1976e+07	8.91039	8.64526	8.80329	8.78631	0.108906
D1BMV8	Vpar_1034	Heat shock protein 60 family chaperone GroEL		>tr|D1BMV8|D1BMV8_VEIPT 60 kDa chaperonin OS=Veillonella parvula (strain ATCC 10790 / DSM 2008 / JCM 12972 / Te3) GN=groL PE=3 SV=1	666220000	539270000	605100000	603530000	2.11632e+07	8.82362	8.73181	8.78183	8.77908	0.037532
D1BLM2	Vpar_0596	Preprotein translocase subunit YajC (TC 3.A.5.1.1)		>tr|D1BLM2|D1BLM2_VEIPT Preprotein translocase, YajC subunit OS=Veillonella parvula (strain ATCC 10790 / DSM 2008 / JCM 12972 / Te3) GN=Vpar_0596 PE=4 SV=1	435800000	812640000	602230000	616890000	6.29491e+07	8.63929	8.9099	8.77976	8.77632	0.110503
D1BL23	Vpar_0396	Pyruvate carboxyl transferase subunit B (EC 6.4.1.1)		>tr|D1BL23|D1BL23_VEIPT Conserved carboxylase region OS=Veillonella parvula (strain ATCC 10790 / DSM 2008 / JCM 12972 / Te3) GN=Vpar_0396 PE=4 SV=1	1119800000	245020000	736500000	700440000	1.46168e+08	9.04914	8.3892	8.86717	8.7685	0.278306
D1BMD0	Vpar_0856	SSU ribosomal protein S2p (SAe)		>tr|D1BMD0|D1BMD0_VEIPT 30S ribosomal protein S2 OS=Veillonella parvula (strain ATCC 10790 / DSM 2008 / JCM 12972 / Te3) GN=rpsB PE=3 SV=1	631500000	410610000	518140000	5.20083e+08	3.68193e+07	8.80037	8.61343	8.71445	8.70942	0.0764023
D1BP66	Vpar_1497	Translation elongation factor G		>tr|D1BP66|D1BP66_VEIPT Elongation factor G OS=Veillonella parvula (strain ATCC 10790 / DSM 2008 / JCM 12972 / Te3) GN=fusA PE=3 SV=1	585610000	355210000	504570000	4.81797e+08	3.89587e+07	8.76761	8.55049	8.70292	8.67367	0.0910212
D1BLE2	Vpar_0516	Fructose-1,6-bisphosphatase, GlpX type (EC 3.1.3.11)		>tr|D1BLE2|D1BLE2_VEIPT Fructose-1,6-bisphosphatase OS=Veillonella parvula (strain ATCC 10790 / DSM 2008 / JCM 12972 / Te3) GN=Vpar_0516 PE=3 SV=1	550920000	355270000	517950000	4.74713e+08	3.49154e+07	8.74109	8.55056	8.71429	8.66864	0.0842135
D1BQV1	Vpar_0227	S-layer domain protein domain protein	Included	>tr|D1BQV1|D1BQV1_VEIPT S-layer domain protein OS=Veillonella parvula (strain ATCC 10790 / DSM 2008 / JCM 12972 / Te3) GN=Vpar_0227 PE=4 SV=1	268440000	674300000	448540000	463760000	6.77859e+07	8.42885	8.82885	8.6518	8.6365	0.16366
D1BQ58	Vpar_1841	FIG01197652: hypothetical protein		>tr|D1BQ58|D1BQ58_VEIPT Uncharacterized protein OS=Veillonella parvula (strain ATCC 10790 / DSM 2008 / JCM 12972 / Te3) GN=Vpar_1841 PE=4 SV=1	554150000	304340000	457080000	4.38523e+08	4.19782e+07	8.74363	8.48336	8.65999	8.62899	0.108492
D1BLT9	Vpar_0663	High-affinity leucine-specific transport system, periplasmic binding protein LivK (TC 3.A.1.4.1)		>tr|D1BLT9|D1BLT9_VEIPT Extracellular ligand-binding receptor OS=Veillonella parvula (strain ATCC 10790 / DSM 2008 / JCM 12972 / Te3) GN=Vpar_0663 PE=4 SV=1	382180000	432190000	449520000	4.21297e+08	1.16556e+07	8.58227	8.63567	8.65275	8.62356	0.0300211
D1BQI1	Vpar_0105	Ribose ABC transport system, periplasmic ribose-binding protein RbsB (TC 3.A.1.2.1)		>tr|D1BQI1|D1BQI1_VEIPT Periplasmic binding protein/LacI transcriptional regulator OS=Veillonella parvula (strain ATCC 10790 / DSM 2008 / JCM 12972 / Te3) GN=Vpar_0105 PE=4 SV=1	407960000	414960000	423400000	415440000	2.57706e+06	8.61062	8.61801	8.62675	8.61846	0.00659413
D1BP06	Vpar_1436	Ketol-acid reductoisomerase (EC 1.1.1.86)		>tr|D1BP06|D1BP06_VEIPT Ketol-acid reductoisomerase OS=Veillonella parvula (strain ATCC 10790 / DSM 2008 / JCM 12972 / Te3) GN=ilvC PE=3 SV=1	897290000	122810000	648960000	5.56353e+08	1.31819e+08	8.95293	8.08923	8.81222	8.61813	0.378371
D1BPS3	Vpar_1704	Succinate dehydrogenase iron-sulfur protein (EC 1.3.99.1)		>tr|D1BPS3|D1BPS3_VEIPT Succinate dehydrogenase and fumarate reductase iron-sulfur protein OS=Veillonella parvula (strain ATCC 10790 / DSM 2008 / JCM 12972 / Te3) GN=Vpar_1704 PE=4 SV=1	1020300000	107400000	647630000	5.91777e+08	1.53002e+08	9.00873	8.031	8.81133	8.61702	0.422139
D1BMP8	Vpar_0974	LSU ribosomal protein L19p		>tr|D1BMP8|D1BMP8_VEIPT 50S ribosomal protein L19 OS=Veillonella parvula (strain ATCC 10790 / DSM 2008 / JCM 12972 / Te3) GN=rplS PE=3 SV=1	475410000	344920000	386820000	4.02383e+08	2.22075e+07	8.67707	8.53772	8.58751	8.60077	0.0576564
D1BL54	Vpar_0427	FIG01197195: hypothetical protein		>tr|D1BL54|D1BL54_VEIPT Uncharacterized protein OS=Veillonella parvula (strain ATCC 10790 / DSM 2008 / JCM 12972 / Te3) GN=Vpar_0427 PE=4 SV=1	590590000	210540000	470250000	4.23793e+08	6.47458e+07	8.77129	8.32333	8.67233	8.58898	0.192137
D1BQH6	Vpar_0100	FIG01197721: hypothetical protein	Included	>tr|D1BQH6|D1BQH6_VEIPT S-layer domain protein OS=Veillonella parvula (strain ATCC 10790 / DSM 2008 / JCM 12972 / Te3) GN=Vpar_0100 PE=4 SV=1	128520000	920370000	491510000	5.13467e+08	1.32127e+08	8.10897	8.96396	8.69153	8.58816	0.356621
D1BLR1	Vpar_0635	Lead, cadmium, zinc and mercury transporting ATPase (EC 3.6.3.3) (EC 3.6.3.5); Copper-translocating P-type ATPase (EC 3.6.3.4)		>tr|D1BLR1|D1BLR1_VEIPT Heavy metal translocating P-type ATPase OS=Veillonella parvula (strain ATCC 10790 / DSM 2008 / JCM 12972 / Te3) GN=Vpar_0635 PE=3 SV=1	316980000	424680000	424900000	3.88853e+08	2.07481e+07	8.50103	8.62806	8.62829	8.58579	0.0599356
D1BR30	Vpar_0309	Molybdenum ABC transporter, periplasmic molybdenum-binding protein ModA (TC 3.A.1.8.1)		>tr|D1BR30|D1BR30_VEIPT Molybdenum ABC transporter, periplasmic molybdate-binding protein OS=Veillonella parvula (strain ATCC 10790 / DSM 2008 / JCM 12972 / Te3) GN=Vpar_0309 PE=4 SV=1	394180000	347140000	409790000	3.83703e+08	1.08708e+07	8.59569	8.5405	8.61256	8.58292	0.0307726
D1BLF3	Vpar_0527	Outer membrane protein/protective antigen OMA87	Included	>tr|D1BLF3|D1BLF3_VEIPT Surface antigen (D15) OS=Veillonella parvula (strain ATCC 10790 / DSM 2008 / JCM 12972 / Te3) GN=Vpar_0527 PE=4 SV=1	215000000	645690000	396310000	419000000	7.20799e+07	8.33244	8.81002	8.59804	8.58017	0.195383
D1BL94	Vpar_0467	Outer membrane protein A precursor	Included	>tr|D1BL94|D1BL94_VEIPT OmpA/MotB domain protein OS=Veillonella parvula (strain ATCC 10790 / DSM 2008 / JCM 12972 / Te3) GN=Vpar_0467 PE=3 SV=1	152230000	797000000	389500000	4.46243e+08	1.08703e+08	8.1825	8.90146	8.59051	8.55816	0.294404
D1BNG8	Vpar_1245	Methylmalonyl-CoA epimerase (EC 5.1.99.1)		>tr|D1BNG8|D1BNG8_VEIPT Methylmalonyl-CoA epimerase OS=Veillonella parvula (strain ATCC 10790 / DSM 2008 / JCM 12972 / Te3) GN=Vpar_1245 PE=4 SV=1	696750000	144080000	437900000	4.26243e+08	9.21731e+07	8.84308	8.1586	8.64137	8.54769	0.287181
D1BP77	Vpar_1508	LSU ribosomal protein L1p (L10Ae)		>tr|D1BP77|D1BP77_VEIPT 50S ribosomal protein L1 OS=Veillonella parvula (strain ATCC 10790 / DSM 2008 / JCM 12972 / Te3) GN=rplA PE=3 SV=1	319860000	300400000	374680000	3.31647e+08	1.28391e+07	8.50496	8.4777	8.57366	8.51877	0.0403751
D1BP37	Vpar_1468	SSU ribosomal protein S11p (S14e)		>tr|D1BP37|D1BP37_VEIPT 30S ribosomal protein S11 OS=Veillonella parvula (strain ATCC 10790 / DSM 2008 / JCM 12972 / Te3) GN=rpsK PE=3 SV=1	400940000	252840000	318840000	3.24207e+08	2.47319e+07	8.60308	8.40285	8.50357	8.50317	0.0817455
D1BNG3	Vpar_1240	Oxaloacetate decarboxylase beta chain (EC 4.1.1.3)		>tr|D1BNG3|D1BNG3_VEIPT Sodium ion-translocating decarboxylase, beta subunit OS=Veillonella parvula (strain ATCC 10790 / DSM 2008 / JCM 12972 / Te3) GN=Vpar_1240 PE=4 SV=1	225230000	365240000	355180000	3.15217e+08	2.6031e+07	8.35263	8.56258	8.55045	8.48855	0.0962408
D1BP57	Vpar_1488	SSU ribosomal protein S3p (S3e)		>tr|D1BP57|D1BP57_VEIPT 30S ribosomal protein S3 OS=Veillonella parvula (strain ATCC 10790 / DSM 2008 / JCM 12972 / Te3) GN=rpsC PE=3 SV=1	290160000	283380000	321260000	2.98267e+08	6.7331e+06	8.46264	8.45237	8.50686	8.47395	0.02364
D1BPA5	Vpar_1536	ATP synthase B chain (EC 3.6.3.14)		>tr|D1BPA5|D1BPA5_VEIPT ATP synthase subunit b OS=Veillonella parvula (strain ATCC 10790 / DSM 2008 / JCM 12972 / Te3) GN=atpF PE=3 SV=1	159900000	391790000	389900000	3.13863e+08	4.44465e+07	8.20385	8.59305	8.59095	8.46262	0.18298
D1BP62	Vpar_1493	LSU ribosomal protein L4p (L1e)		>tr|D1BP62|D1BP62_VEIPT 50S ribosomal protein L4 OS=Veillonella parvula (strain ATCC 10790 / DSM 2008 / JCM 12972 / Te3) GN=rplD PE=3 SV=1	283280000	250420000	319820000	2.84507e+08	1.15721e+07	8.45222	8.39867	8.50491	8.45193	0.0433714
D1BMS7	Vpar_1003	putative multidrug efflux membrane fusion protein	Included	>tr|D1BMS7|D1BMS7_VEIPT Efflux transporter, RND family, MFP subunit OS=Veillonella parvula (strain ATCC 10790 / DSM 2008 / JCM 12972 / Te3) GN=Vpar_1003 PE=4 SV=1	264020000	282080000	290920000	2.79007e+08	4.57027e+06	8.42164	8.45037	8.46377	8.44526	0.0175779
D1BNH2	Vpar_1249	Acetyl-CoA hydrolase( EC:3.1.2.1 )		>tr|D1BNH2|D1BNH2_VEIPT Succinate CoA transferase OS=Veillonella parvula (strain ATCC 10790 / DSM 2008 / JCM 12972 / Te3) GN=Vpar_1249 PE=4 SV=1	764470000	51977000	542810000	4.53086e+08	1.21541e+08	8.88336	7.71581	8.73465	8.44461	0.5189
D1BP63	Vpar_1494	LSU ribosomal protein L3p (L3e)		>tr|D1BP63|D1BP63_VEIPT 50S ribosomal protein L3 OS=Veillonella parvula (strain ATCC 10790 / DSM 2008 / JCM 12972 / Te3) GN=rplC PE=3 SV=1	475870000	124350000	363650000	321290000	5.98492e+07	8.67749	8.09465	8.56068	8.44427	0.25178
D1BLI3	Vpar_0557	S-layer domain protein domain protein	Included	>tr|D1BLI3|D1BLI3_VEIPT S-layer domain protein OS=Veillonella parvula (strain ATCC 10790 / DSM 2008 / JCM 12972 / Te3) GN=Vpar_0557 PE=4 SV=1	145540000	457390000	323090000	3.08673e+08	5.21414e+07	8.16298	8.66029	8.50932	8.4442	0.208181
D1BM26	Vpar_0752	Pyruvate carboxyl transferase (EC 6.4.1.1)		>tr|D1BM26|D1BM26_VEIPT Pyruvate carboxylase OS=Veillonella parvula (strain ATCC 10790 / DSM 2008 / JCM 12972 / Te3) GN=Vpar_0752 PE=4 SV=1	448580000	144020000	329900000	307500000	5.11702e+07	8.65184	8.15842	8.51838	8.44288	0.208391
D1BMF6	Vpar_0882	Chaperone protein DnaK		>tr|D1BMF6|D1BMF6_VEIPT Chaperone protein DnaK OS=Veillonella parvula (strain ATCC 10790 / DSM 2008 / JCM 12972 / Te3) GN=dnaK PE=2 SV=1	654840000	58973000	461720000	3.91844e+08	1.01339e+08	8.81614	7.77065	8.66438	8.41706	0.461255
D1BM39	Vpar_0765	ABC transporter substrate-binding protein	Included	>tr|D1BM39|D1BM39_VEIPT Uncharacterized protein OS=Veillonella parvula (strain ATCC 10790 / DSM 2008 / JCM 12972 / Te3) GN=Vpar_0765 PE=4 SV=1	252260000	218450000	252620000	241110000	6.54165e+06	8.40185	8.33935	8.40247	8.38122	0.0296081
D1BR27	Vpar_0306	UspA domain protein		>tr|D1BR27|D1BR27_VEIPT UspA domain protein OS=Veillonella parvula (strain ATCC 10790 / DSM 2008 / JCM 12972 / Te3) GN=Vpar_0306 PE=4 SV=1	294410000	150380000	268150000	2.37647e+08	2.55691e+07	8.46895	8.17719	8.42838	8.35817	0.129042
D1BPB9	Vpar_1550	NAD-specific glutamate dehydrogenase (EC 1.4.1.2)		>tr|D1BPB9|D1BPB9_VEIPT Glutamate dehydrogenase OS=Veillonella parvula (strain ATCC 10790 / DSM 2008 / JCM 12972 / Te3) GN=Vpar_1550 PE=3 SV=1	274920000	170350000	232220000	225830000	1.75257e+07	8.43921	8.23134	8.3659	8.34548	0.0860795
D1BLS4	Vpar_0648	UTP--glucose-1-phosphate uridylyltransferase (EC 2.7.7.9)		>tr|D1BLS4|D1BLS4_VEIPT UTP--glucose-1-phosphate uridylyltransferase OS=Veillonella parvula (strain ATCC 10790 / DSM 2008 / JCM 12972 / Te3) GN=Vpar_0648 PE=3 SV=1	362780000	115500000	235640000	2.37973e+08	4.12188e+07	8.55964	8.06258	8.37225	8.33149	0.204961
D1BP72	Vpar_1503	DNA-directed RNA polymerase beta subunit (EC 2.7.7.6)		>tr|D1BP72|D1BP72_VEIPT DNA-directed RNA polymerase subunit beta OS=Veillonella parvula (strain ATCC 10790 / DSM 2008 / JCM 12972 / Te3) GN=rpoB PE=3 SV=1	333450000	126250000	220190000	226630000	3.45833e+07	8.52303	8.10123	8.3428	8.32235	0.172805
D1BN14	Vpar_1090	NAD-dependent glyceraldehyde-3-phosphate dehydrogenase (EC 1.2.1.12)		>tr|D1BN14|D1BN14_VEIPT Glyceraldehyde-3-phosphate dehydrogenase OS=Veillonella parvula (strain ATCC 10790 / DSM 2008 / JCM 12972 / Te3) GN=Vpar_1090 PE=3 SV=1	302100000	110650000	234150000	2.15633e+08	3.2353e+07	8.48015	8.04395	8.36949	8.29787	0.18514
D1BP11	Vpar_1441	Dihydroxy-acid dehydratase (EC 4.2.1.9)		>tr|D1BP11|D1BP11_VEIPT Dihydroxy-acid dehydratase OS=Veillonella parvula (strain ATCC 10790 / DSM 2008 / JCM 12972 / Te3) GN=ilvD PE=3 SV=1	435220000	59008000	304060000	266096000	6.36525e+07	8.63871	7.77091	8.48296	8.29753	0.377763
D1BNM6	Vpar_1304	FIG01197483: hypothetical protein		>tr|D1BNM6|D1BNM6_VEIPT Uncharacterized protein OS=Veillonella parvula (strain ATCC 10790 / DSM 2008 / JCM 12972 / Te3) GN=Vpar_1304 PE=4 SV=1	205470000	177370000	201270000	1.94703e+08	5.05243e+06	8.31275	8.24888	8.30378	8.28847	0.0282322
D1BP71	Vpar_1502	DNA-directed RNA polymerase beta' subunit (EC 2.7.7.6)		>tr|D1BP71|D1BP71_VEIPT DNA-directed RNA polymerase subunit beta OS=Veillonella parvula (strain ATCC 10790 / DSM 2008 / JCM 12972 / Te3) GN=rpoC PE=3 SV=1	286250000	108380000	235200000	2.09943e+08	3.05284e+07	8.45675	8.03495	8.37144	8.28771	0.182091
D1BMB9	Vpar_0845	S-adenosylmethionine synthetase (EC 2.5.1.6)		>tr|D1BMB9|D1BMB9_VEIPT S-adenosylmethionine synthase OS=Veillonella parvula (strain ATCC 10790 / DSM 2008 / JCM 12972 / Te3) GN=metK PE=3 SV=1	305690000	99724000	237610000	2.14341e+08	3.49787e+07	8.48528	7.9988	8.37586	8.28665	0.208384
D1BMW7	Vpar_1043	spore germination protein-like		>tr|D1BMW7|D1BMW7_VEIPT Uncharacterized protein OS=Veillonella parvula (strain ATCC 10790 / DSM 2008 / JCM 12972 / Te3) GN=Vpar_1043 PE=4 SV=1	120270000	304260000	190210000	2.04913e+08	3.09574e+07	8.08016	8.48324	8.27923	8.28088	0.164564
D1BNF4	Vpar_1231	Acetate kinase (EC 2.7.2.1)		>tr|D1BNF4|D1BNF4_VEIPT Acetate kinase OS=Veillonella parvula (strain ATCC 10790 / DSM 2008 / JCM 12972 / Te3) GN=ackA PE=3 SV=1	355250000	75962000	239070000	2.23427e+08	4.67665e+07	8.55053	7.8806	8.37853	8.26989	0.284085
D1BNZ4	Vpar_1424	Uroporphyrinogen-III methyltransferase (EC 2.1.1.107) / Uroporphyrinogen-III synthase (EC 4.2.1.75)		>tr|D1BNZ4|D1BNZ4_VEIPT Uroporphyrin-III C-methyltransferase OS=Veillonella parvula (strain ATCC 10790 / DSM 2008 / JCM 12972 / Te3) GN=Vpar_1424 PE=3 SV=1	284120000	98685000	220180000	200995000	3.13981e+07	8.4535	7.99425	8.34278	8.26351	0.195687
D1BL37	Vpar_0410	Methionine ABC transporter substrate-binding protein		>tr|D1BL37|D1BL37_VEIPT Lipoprotein OS=Veillonella parvula (strain ATCC 10790 / DSM 2008 / JCM 12972 / Te3) GN=Vpar_0410 PE=3 SV=1	161750000	173610000	213800000	1.83053e+08	9.09324e+06	8.20884	8.23957	8.33001	8.25948	0.0514275
D1BPA3	Vpar_1534	ATP synthase alpha chain (EC 3.6.3.14)		>tr|D1BPA3|D1BPA3_VEIPT ATP synthase subunit alpha OS=Veillonella parvula (strain ATCC 10790 / DSM 2008 / JCM 12972 / Te3) GN=atpA PE=3 SV=1	321620000	77460000	221200000	206760000	4.09063e+07	8.50734	7.88908	8.34479	8.24707	0.261693
D1BP51	Vpar_1482	LSU ribosomal protein L5p (L11e)		>tr|D1BP51|D1BP51_VEIPT 50S ribosomal protein L5 OS=Veillonella parvula (strain ATCC 10790 / DSM 2008 / JCM 12972 / Te3) GN=rplE PE=3 SV=1	107160000	320800000	157150000	1.95037e+08	3.72485e+07	8.03003	8.50623	8.19631	8.24419	0.197334
D1BN31	Vpar_1107	Cell division protein FtsZ (EC 3.4.24.-)		>tr|D1BN31|D1BN31_VEIPT Cell division protein FtsZ OS=Veillonella parvula (strain ATCC 10790 / DSM 2008 / JCM 12972 / Te3) GN=ftsZ PE=3 SV=1	175870000	180730000	164320000	173640000	2.80974e+06	8.24519	8.25703	8.21569	8.2393	0.0173828
D1BQQ1	Vpar_0176	Glutamine ABC transporter, periplasmic glutamine-binding protein (TC 3.A.1.3.2)		>tr|D1BQQ1|D1BQQ1_VEIPT Extracellular solute-binding protein family 3 OS=Veillonella parvula (strain ATCC 10790 / DSM 2008 / JCM 12972 / Te3) GN=Vpar_0176 PE=4 SV=1	221740000	132380000	173210000	1.75777e+08	1.49118e+07	8.34584	8.12182	8.23857	8.23541	0.0914838
D1BL59	Vpar_0432	conserved hypothetical protein		>tr|D1BL59|D1BL59_VEIPT Uncharacterized protein OS=Veillonella parvula (strain ATCC 10790 / DSM 2008 / JCM 12972 / Te3) GN=Vpar_0432 PE=4 SV=1	154250000	161120000	167680000	1.61017e+08	2.23853e+06	8.18823	8.20715	8.22448	8.20662	0.0148062
D1BPH9	Vpar_1610	2-keto-3-deoxy-D-arabino-heptulosonate-7-phosphate synthase I beta (EC 2.5.1.54)		>tr|D1BPH9|D1BPH9_VEIPT Phospho-2-dehydro-3-deoxyheptonate aldolase OS=Veillonella parvula (strain ATCC 10790 / DSM 2008 / JCM 12972 / Te3) GN=Vpar_1610 PE=4 SV=1	123780000	226510000	142580000	164290000	1.82326e+07	8.09265	8.35509	8.15406	8.2006	0.11208
D1BLM4	Vpar_0598	Protein-export membrane protein SecD (TC 3.A.5.1.1)		>tr|D1BLM4|D1BLM4_VEIPT Protein translocase subunit SecD OS=Veillonella parvula (strain ATCC 10790 / DSM 2008 / JCM 12972 / Te3) GN=secD PE=3 SV=1	133160000	207360000	141230000	1.60583e+08	1.35701e+07	8.12437	8.31672	8.14993	8.19701	0.0852927
D1BNZ3	Vpar_1423	Porphobilinogen synthase (EC 4.2.1.24)		>tr|D1BNZ3|D1BNZ3_VEIPT Delta-aminolevulinic acid dehydratase OS=Veillonella parvula (strain ATCC 10790 / DSM 2008 / JCM 12972 / Te3) GN=Vpar_1423 PE=3 SV=1	386750000	31740000	274860000	2.31117e+08	6.05008e+07	8.58743	7.50161	8.43911	8.17605	0.480732
D1BP36	Vpar_1467	DNA-directed RNA polymerase alpha subunit (EC 2.7.7.6)		>tr|D1BP36|D1BP36_VEIPT DNA-directed RNA polymerase subunit alpha OS=Veillonella parvula (strain ATCC 10790 / DSM 2008 / JCM 12972 / Te3) GN=rpoA PE=3 SV=1	304850000	51730000	204520000	1.87033e+08	4.24876e+07	8.48409	7.71374	8.31074	8.16952	0.329963
D1BN10	Vpar_1086	Enolase (EC 4.2.1.11)		>tr|D1BN10|D1BN10_VEIPT Enolase OS=Veillonella parvula (strain ATCC 10790 / DSM 2008 / JCM 12972 / Te3) GN=eno PE=3 SV=1	293120000	46169000	223910000	187733000	4.24628e+07	8.46705	7.66435	8.35007	8.16049	0.354059
D1BPE7	Vpar_1578	PTS system, fructose-specific IIA component (EC 2.7.1.69) / PTS system, fructose-specific IIB component (EC 2.7.1.69) / PTS system, fructose-specific IIC component (EC 2.7.1.69)		>tr|D1BPE7|D1BPE7_VEIPT PTS system, fructose subfamily, IIC subunit OS=Veillonella parvula (strain ATCC 10790 / DSM 2008 / JCM 12972 / Te3) GN=Vpar_1578 PE=4 SV=1	126670000	153590000	152040000	144100000	5.03823e+06	8.10267	8.18636	8.18196	8.157	0.0384552
D1BP98	Vpar_1529	Fumarate hydratase class I, aerobic (EC 4.2.1.2); L(+)-tartrate dehydratase alpha subunit (EC 4.2.1.32)		>tr|D1BP98|D1BP98_VEIPT Hydro-lyase, Fe-S type, tartrate/fumarate subfamily, alpha subunit OS=Veillonella parvula (strain ATCC 10790 / DSM 2008 / JCM 12972 / Te3) GN=Vpar_1529 PE=4 SV=1	184240000	97791000	156740000	146257000	1.47225e+07	8.26538	7.9903	8.19518	8.15029	0.116703
D1BLH0	Vpar_0544	Arabinose 5-phosphate isomerase (EC 5.3.1.13)		>tr|D1BLH0|D1BLH0_VEIPT KpsF/GutQ family protein OS=Veillonella parvula (strain ATCC 10790 / DSM 2008 / JCM 12972 / Te3) GN=Vpar_0544 PE=3 SV=1	137360000	103100000	191380000	1.43947e+08	1.48357e+07	8.13786	8.01326	8.2819	8.14434	0.109767
D1BL26	Vpar_0399	Serine protease, DegP/HtrA, do-like (EC 3.4.21.-)		>tr|D1BL26|D1BL26_VEIPT Peptidase S1 and S6 chymotrypsin/Hap OS=Veillonella parvula (strain ATCC 10790 / DSM 2008 / JCM 12972 / Te3) GN=Vpar_0399 PE=4 SV=1	115020000	147500000	150410000	1.37643e+08	6.54878e+06	8.06077	8.16879	8.17728	8.13561	0.0530336
D1BLS3	Vpar_0647	OstA family protein	Included	>tr|D1BLS3|D1BLS3_VEIPT Uncharacterized protein OS=Veillonella parvula (strain ATCC 10790 / DSM 2008 / JCM 12972 / Te3) GN=Vpar_0647 PE=4 SV=1	65218000	246460000	151000000	154226000	3.02214e+07	7.81437	8.39175	8.17898	8.12836	0.238415
D1BPP5	Vpar_1676	Lead, cadmium, zinc and mercury transporting ATPase (EC 3.6.3.3) (EC 3.6.3.5); Copper-translocating P-type ATPase (EC 3.6.3.4)		>tr|D1BPP5|D1BPP5_VEIPT Heavy metal translocating P-type ATPase OS=Veillonella parvula (strain ATCC 10790 / DSM 2008 / JCM 12972 / Te3) GN=Vpar_1676 PE=3 SV=1	79901000	200880000	144340000	141707000	2.01775e+07	7.90255	8.30294	8.15939	8.12163	0.165623
D1BR70	Vpar_0349	FIG01197013: hypothetical protein		>tr|D1BR70|D1BR70_VEIPT Uncharacterized protein OS=Veillonella parvula (strain ATCC 10790 / DSM 2008 / JCM 12972 / Te3) GN=Vpar_0349 PE=4 SV=1	94595000	162890000	144040000	1.33842e+08	1.17571e+07	7.97587	8.21189	8.15848	8.11542	0.101055
D1BM74	Vpar_0800	Protein export cytoplasm protein SecA ATPase RNA helicase (TC 3.A.5.1.1)		>tr|D1BM74|D1BM74_VEIPT Protein translocase subunit SecA OS=Veillonella parvula (strain ATCC 10790 / DSM 2008 / JCM 12972 / Te3) GN=secA PE=3 SV=1	177120000	81152000	149510000	1.35927e+08	1.64683e+07	8.24827	7.9093	8.17467	8.11075	0.145579
D1BR16	Vpar_0295	Phosphoglucosamine mutase (EC 5.4.2.10)		>tr|D1BR16|D1BR16_VEIPT Phosphoglucosamine mutase OS=Veillonella parvula (strain ATCC 10790 / DSM 2008 / JCM 12972 / Te3) GN=glmM PE=3 SV=1	242740000	53392000	163290000	1.53141e+08	3.16937e+07	8.38514	7.72748	8.21296	8.10853	0.278461
D1BKY9	Vpar_0362	FIG01197709: hypothetical protein		>tr|D1BKY9|D1BKY9_VEIPT Transcriptional regulator, LysR family OS=Veillonella parvula (strain ATCC 10790 / DSM 2008 / JCM 12972 / Te3) GN=Vpar_0362 PE=4 SV=1	144450000	104780000	134370000	1.27867e+08	6.87303e+06	8.15972	8.02028	8.1283	8.10277	0.059721
D1BM60	Vpar_0786	Translation initiation factor 2		>tr|D1BM60|D1BM60_VEIPT Translation initiation factor IF-2 OS=Veillonella parvula (strain ATCC 10790 / DSM 2008 / JCM 12972 / Te3) GN=infB PE=3 SV=1	225810000	54215000	159780000	1.46602e+08	2.88511e+07	8.35374	7.73412	8.20352	8.09713	0.263911
D1BL66	Vpar_0439	NADP-dependent malic enzyme (EC 1.1.1.40)		>tr|D1BL66|D1BL66_VEIPT Malic protein NAD-binding protein OS=Veillonella parvula (strain ATCC 10790 / DSM 2008 / JCM 12972 / Te3) GN=Vpar_0439 PE=3 SV=1	219720000	62112000	140910000	140914000	2.6268e+07	8.34187	7.79318	8.14894	8.09466	0.227268
D1BMZ6	Vpar_1072	Macrolide-specific efflux protein MacA	Included	>tr|D1BMZ6|D1BMZ6_VEIPT Efflux transporter, RND family, MFP subunit OS=Veillonella parvula (strain ATCC 10790 / DSM 2008 / JCM 12972 / Te3) GN=Vpar_1072 PE=4 SV=1	192710000	61772000	158180000	137554000	2.26207e+07	8.2849	7.79079	8.19915	8.09162	0.215576
D1BP00	Vpar_1430	FIG001960: FtsZ-interacting protein related to cell division		>tr|D1BP00|D1BP00_VEIPT Cell division protein SepF OS=Veillonella parvula (strain ATCC 10790 / DSM 2008 / JCM 12972 / Te3) GN=sepF PE=3 SV=1	256700000	45882000	158510000	1.53697e+08	3.51638e+07	8.40943	7.66164	8.20006	8.09037	0.314979
D1BNI2	Vpar_1259	Cell division trigger factor (EC 5.2.1.8)		>tr|D1BNI2|D1BNI2_VEIPT Trigger factor OS=Veillonella parvula (strain ATCC 10790 / DSM 2008 / JCM 12972 / Te3) GN=tig PE=3 SV=1	316450000	31034000	176290000	1.74591e+08	4.75719e+07	8.50031	7.49184	8.24623	8.07946	0.428261
D1BR49	Vpar_0328	Ferrichrome-binding periplasmic protein		>tr|D1BR49|D1BR49_VEIPT Periplasmic binding protein OS=Veillonella parvula (strain ATCC 10790 / DSM 2008 / JCM 12972 / Te3) GN=Vpar_0328 PE=1 SV=1	120250000	104950000	124510000	116570000	3.42872e+06	8.08009	8.02098	8.0952	8.06542	0.0320253
D1BNG9	Vpar_1246	putative periplasmic protein kinase ArgK and related GTPases of G3E family		>tr|D1BNG9|D1BNG9_VEIPT LAO/AO transport system ATPase OS=Veillonella parvula (strain ATCC 10790 / DSM 2008 / JCM 12972 / Te3) GN=Vpar_1246 PE=4 SV=1	129100000	111340000	103870000	114770000	4.32e+06	8.11093	8.04665	8.01649	8.05802	0.0393829
D1BM38	Vpar_0764	ABC transporter substrate-binding protein	Included	>tr|D1BM38|D1BM38_VEIPT Uncharacterized protein OS=Veillonella parvula (strain ATCC 10790 / DSM 2008 / JCM 12972 / Te3) GN=Vpar_0764 PE=4 SV=1	110520000	98924000	127300000	112248000	4.75557e+06	8.04344	7.9953	8.10483	8.04786	0.044823
D1BLX3	Vpar_0697	Enoyl-[acyl-carrier-protein] reductase [FMN] (EC 1.3.1.9)		>tr|D1BLX3|D1BLX3_VEIPT Enoyl-(Acyl-carrier-protein) reductase II OS=Veillonella parvula (strain ATCC 10790 / DSM 2008 / JCM 12972 / Te3) GN=Vpar_0697 PE=4 SV=1	131040000	92244000	103650000	108978000	6.64641e+06	8.1174	7.96494	8.01557	8.03264	0.0634031
D1BNC2	Vpar_1199	RecA protein		>tr|D1BNC2|D1BNC2_VEIPT Protein RecA OS=Veillonella parvula (strain ATCC 10790 / DSM 2008 / JCM 12972 / Te3) GN=recA PE=3 SV=1	45423000	188600000	142780000	125601000	2.43727e+07	7.65728	8.27554	8.15467	8.02916	0.267553
D1BN74	Vpar_1150	Fructose-bisphosphate aldolase class II (EC 4.1.2.13)		>tr|D1BN74|D1BN74_VEIPT Fructose-1,6-bisphosphate aldolase, class II OS=Veillonella parvula (strain ATCC 10790 / DSM 2008 / JCM 12972 / Te3) GN=Vpar_1150 PE=4 SV=1	114050000	109760000	96770000	106860000	2.99921e+06	8.0571	8.04044	7.98574	8.02776	0.0304798
D1BR05	Vpar_0284	Xanthine dehydrogenase, FAD binding subunit (EC 1.17.1.4)		>tr|D1BR05|D1BR05_VEIPT Molybdopterin dehydrogenase FAD-binding protein OS=Veillonella parvula (strain ATCC 10790 / DSM 2008 / JCM 12972 / Te3) GN=Vpar_0284 PE=4 SV=1	141180000	71174000	118080000	1.10145e+08	1.18904e+07	8.14977	7.85232	8.07218	8.02476	0.125978
D1BNJ4	Vpar_1271	Acetylornithine deacetylase (EC 3.5.1.16)		>tr|D1BNJ4|D1BNJ4_VEIPT M20/DapE family protein YgeY OS=Veillonella parvula (strain ATCC 10790 / DSM 2008 / JCM 12972 / Te3) GN=Vpar_1271 PE=4 SV=1	229130000	31660000	161990000	1.40927e+08	3.34686e+07	8.36008	7.50051	8.20949	8.02336	0.374787
D1BLH7	Vpar_0551	conserved hypothetical protein		>tr|D1BLH7|D1BLH7_VEIPT Uncharacterized protein with myosin-like protein domain OS=Veillonella parvula (strain ATCC 10790 / DSM 2008 / JCM 12972 / Te3) GN=Vpar_0551 PE=4 SV=1	91303000	117140000	109170000	105871000	4.41022e+06	7.96049	8.06871	8.0381	8.02243	0.0455493
D1BLM5	Vpar_0599	Protein-export membrane protein SecF (TC 3.A.5.1.1)		>tr|D1BLM5|D1BLM5_VEIPT Protein-export membrane protein SecF OS=Veillonella parvula (strain ATCC 10790 / DSM 2008 / JCM 12972 / Te3) GN=secF PE=3 SV=1	73522000	134600000	117950000	1.08691e+08	1.05247e+07	7.86642	8.12905	8.0717	8.02239	0.112745
D1BMC7	Vpar_0853	Serine/threonine protein kinase PrkC, regulator of stationary phase		>tr|D1BMC7|D1BMC7_VEIPT Serine/threonine protein kinase with PASTA sensor(S) OS=Veillonella parvula (strain ATCC 10790 / DSM 2008 / JCM 12972 / Te3) GN=Vpar_0853 PE=4 SV=1	95821000	103970000	112710000	104167000	2.81541e+06	7.98146	8.01691	8.05196	8.01678	0.0287824
D1BPG4	Vpar_1595	Malate dehydrogenase (EC 1.1.1.37)		>tr|D1BPG4|D1BPG4_VEIPT Malate/L-lactate dehydrogenase OS=Veillonella parvula (strain ATCC 10790 / DSM 2008 / JCM 12972 / Te3) GN=Vpar_1595 PE=4 SV=1	179000000	45615000	128590000	117735000	2.24506e+07	8.25285	7.65911	8.10921	8.00706	0.252929
D1BLA4	Vpar_0477	Cytochrome d ubiquinol oxidase subunit I (EC 1.10.3.-)		>tr|D1BLA4|D1BLA4_VEIPT Cytochrome bd ubiquinol oxidase subunit I OS=Veillonella parvula (strain ATCC 10790 / DSM 2008 / JCM 12972 / Te3) GN=Vpar_0477 PE=4 SV=1	42009000	252130000	97665000	1.30601e+08	3.62879e+07	7.62334	8.40162	7.98974	8.0049	0.317913
D1BL03	Vpar_0376	Naphthoate synthase (EC 4.1.3.36)		>tr|D1BL03|D1BL03_VEIPT 1,4-dihydroxy-2-naphthoyl-CoA synthase OS=Veillonella parvula (strain ATCC 10790 / DSM 2008 / JCM 12972 / Te3) GN=menB PE=3 SV=1	240890000	23000000	186020000	149970000	3.77767e+07	8.38182	7.36173	8.26956	8.00437	0.456721
D1BLD6	Vpar_0510	Lysyl-tRNA synthetase (class II) (EC 6.1.1.6)		>tr|D1BLD6|D1BLD6_VEIPT Lysine--tRNA ligase OS=Veillonella parvula (strain ATCC 10790 / DSM 2008 / JCM 12972 / Te3) GN=lysS PE=3 SV=1	218490000	35685000	126390000	126855000	3.04678e+07	8.33943	7.55249	8.10171	7.99788	0.329553
D1BMI0	Vpar_0906	Cobyric acid synthase		>tr|D1BMI0|D1BMI0_VEIPT Cobyric acid synthase OS=Veillonella parvula (strain ATCC 10790 / DSM 2008 / JCM 12972 / Te3) GN=cobQ PE=3 SV=1	131630000	64497000	115210000	103779000	1.16653e+07	8.11935	7.80954	8.06149	7.99679	0.1345
D1BND0	Vpar_1207	Aspartyl-tRNA synthetase (EC 6.1.1.12) @ Aspartyl-tRNA(Asn) synthetase (EC 6.1.1.23)		>tr|D1BND0|D1BND0_VEIPT Aspartyl-tRNA synthetase OS=Veillonella parvula (strain ATCC 10790 / DSM 2008 / JCM 12972 / Te3) GN=Vpar_1207 PE=3 SV=1	235450000	27190000	150660000	1.37767e+08	3.4909e+07	8.3719	7.43441	8.178	7.99477	0.404064
D1BQ87	Vpar_0011	Putative RND family drug transporter	Included	>tr|D1BQ87|D1BQ87_VEIPT Efflux transporter, RND family, MFP subunit OS=Veillonella parvula (strain ATCC 10790 / DSM 2008 / JCM 12972 / Te3) GN=Vpar_0011 PE=4 SV=1	100270000	90426000	103220000	97972000	2.23314e+06	8.00117	7.95629	8.01376	7.99041	0.0246654
D1BP53	Vpar_1484	LSU ribosomal protein L14p (L23e)		>tr|D1BP53|D1BP53_VEIPT 50S ribosomal protein L14 OS=Veillonella parvula (strain ATCC 10790 / DSM 2008 / JCM 12972 / Te3) GN=rplN PE=3 SV=1	48572000	195260000	98506000	1.14113e+08	2.48596e+07	7.68639	8.29061	7.99346	7.99015	0.246686
D1BMH5	Vpar_0901	Peptidase M48, Ste24p precursor		>tr|D1BMH5|D1BMH5_VEIPT Protease HtpX homolog OS=Veillonella parvula (strain ATCC 10790 / DSM 2008 / JCM 12972 / Te3) GN=htpX PE=3 SV=1	80122000	115040000	96272000	9.71447e+07	5.82512e+06	7.90375	8.06085	7.9835	7.9827	0.0641371
D1BPF3	Vpar_1584	CTP synthase (EC 6.3.4.2)		>tr|D1BPF3|D1BPF3_VEIPT CTP synthase OS=Veillonella parvula (strain ATCC 10790 / DSM 2008 / JCM 12972 / Te3) GN=pyrG PE=3 SV=1	153310000	43429000	129510000	1.0875e+08	1.92692e+07	8.18557	7.63778	8.1123	7.97855	0.242811
D1BP50	Vpar_1481	SSU ribosomal protein S14p (S29e) @ SSU ribosomal protein S14p (S29e), zinc-independent		>tr|D1BP50|D1BP50_VEIPT 30S ribosomal protein S14 OS=Veillonella parvula (strain ATCC 10790 / DSM 2008 / JCM 12972 / Te3) GN=rpsN PE=3 SV=1	93440000	117970000	76883000	9.60977e+07	6.89068e+06	7.97053	8.07177	7.88583	7.97604	0.0760102
D1BQ83	Vpar_0007	DNA gyrase subunit B (EC 5.99.1.3)		>tr|D1BQ83|D1BQ83_VEIPT DNA gyrase subunit B OS=Veillonella parvula (strain ATCC 10790 / DSM 2008 / JCM 12972 / Te3) GN=gyrB PE=3 SV=1	159360000	35779000	146090000	113743000	2.26147e+07	8.20238	7.55363	8.16462	7.97354	0.297324
D1BQ85	Vpar_0009	Protein of unknown function DUF74		>tr|D1BQ85|D1BQ85_VEIPT UPF0145 protein Vpar_0009 OS=Veillonella parvula (strain ATCC 10790 / DSM 2008 / JCM 12972 / Te3) GN=Vpar_0009 PE=3 SV=1	108010000	64148000	118810000	9.69893e+07	9.64984e+06	8.03346	7.80718	8.07485	7.97183	0.117645
D1BNG1	Vpar_1238	Possible membrane transport protein		>tr|D1BNG1|D1BNG1_VEIPT Anion transporter OS=Veillonella parvula (strain ATCC 10790 / DSM 2008 / JCM 12972 / Te3) GN=Vpar_1238 PE=4 SV=1	94145000	96263000	90451000	9.36197e+07	980466	7.9738	7.98346	7.95641	7.97122	0.0111905
D1BLG0	Vpar_0534	(3R)-hydroxymyristoyl-[acyl carrier protein] dehydratase (EC 4.2.1.-)		>tr|D1BLG0|D1BLG0_VEIPT 3-hydroxyacyl-[acyl-carrier-protein] dehydratase FabZ OS=Veillonella parvula (strain ATCC 10790 / DSM 2008 / JCM 12972 / Te3) GN=fabZ PE=3 SV=1	332000000	13483000	180770000	1.75418e+08	5.31086e+07	8.52114	7.12979	8.25713	7.96935	0.603366
D1BPM0	Vpar_1651	Predicted L-lactate dehydrogenase, Iron-sulfur cluster-binding subunit YkgF		>tr|D1BPM0|D1BPM0_VEIPT Iron-sulfur cluster binding protein OS=Veillonella parvula (strain ATCC 10790 / DSM 2008 / JCM 12972 / Te3) GN=Vpar_1651 PE=4 SV=1	132180000	56758000	106080000	9.83393e+07	1.27674e+07	8.12117	7.75403	8.02563	7.96694	0.155523
D1BNB1	Vpar_1188	Uptake hydrogenase small subunit precursor (EC 1.12.99.6)		>tr|D1BNB1|D1BNB1_VEIPT Hydrogenase (NiFe) small subunit HydA OS=Veillonella parvula (strain ATCC 10790 / DSM 2008 / JCM 12972 / Te3) GN=Vpar_1188 PE=4 SV=1	162090000	36877000	131100000	1.10022e+08	2.17378e+07	8.20976	7.56676	8.1176	7.9647	0.283896
D1BM43	Vpar_0769	Polyribonucleotide nucleotidyltransferase (EC 2.7.7.8)		>tr|D1BM43|D1BM43_VEIPT Polyribonucleotide nucleotidyltransferase OS=Veillonella parvula (strain ATCC 10790 / DSM 2008 / JCM 12972 / Te3) GN=pnp PE=3 SV=1	172480000	33293000	134230000	1.13334e+08	2.39693e+07	8.23674	7.52235	8.12785	7.96231	0.314259
D1BL58	Vpar_0431	FIG01197219: hypothetical protein		>tr|D1BL58|D1BL58_VEIPT Uncharacterized protein OS=Veillonella parvula (strain ATCC 10790 / DSM 2008 / JCM 12972 / Te3) GN=Vpar_0431 PE=4 SV=1	83495000	103940000	86884000	9.14397e+07	3.65247e+06	7.92166	8.01678	7.93894	7.95913	0.0413741
D1BLH4	Vpar_0548	OstA family protein	Included	>tr|D1BLH4|D1BLH4_VEIPT OstA family protein OS=Veillonella parvula (strain ATCC 10790 / DSM 2008 / JCM 12972 / Te3) GN=Vpar_0548 PE=4 SV=1	92025000	77615000	99358000	89666000	3.68726e+06	7.96391	7.88995	7.9972	7.95035	0.0448242
D1BN36	Vpar_1112	UDP-N-acetylmuramate--alanine ligase (EC 6.3.2.8)		>tr|D1BN36|D1BN36_VEIPT UDP-N-acetylmuramate--L-alanine ligase OS=Veillonella parvula (strain ATCC 10790 / DSM 2008 / JCM 12972 / Te3) GN=murC PE=3 SV=1	137650000	50611000	100400000	9.62203e+07	1.45566e+07	8.13878	7.70424	8.00173	7.94825	0.181383
D1BPY7	Vpar_1768	Predicted D-lactate dehydrogenase, Fe-S protein, FAD/FMN-containing		>tr|D1BPY7|D1BPY7_VEIPT FAD linked oxidase domain protein OS=Veillonella parvula (strain ATCC 10790 / DSM 2008 / JCM 12972 / Te3) GN=Vpar_1768 PE=4 SV=1	155060000	38090000	116610000	1.03253e+08	1.98726e+07	8.1905	7.58081	8.06674	7.94602	0.263135
D1BMD1	Vpar_0857	Translation elongation factor Ts		>tr|D1BMD1|D1BMD1_VEIPT Elongation factor Ts OS=Veillonella parvula (strain ATCC 10790 / DSM 2008 / JCM 12972 / Te3) GN=tsf PE=3 SV=1	184090000	33265000	112180000	109845000	2.51465e+07	8.26503	7.52199	8.04992	7.94564	0.312178
D1BLE1	Vpar_0515	Transaldolase (EC 2.2.1.2)		>tr|D1BLE1|D1BLE1_VEIPT Probable transaldolase OS=Veillonella parvula (strain ATCC 10790 / DSM 2008 / JCM 12972 / Te3) GN=tal PE=3 SV=1	178050000	41004000	93944000	1.04333e+08	2.3037e+07	8.25054	7.61283	7.97287	7.94541	0.261069
D1BMV9	Vpar_1035	Heat shock protein 60 family co-chaperone GroES		>tr|D1BMV9|D1BMV9_VEIPT 10 kDa chaperonin OS=Veillonella parvula (strain ATCC 10790 / DSM 2008 / JCM 12972 / Te3) GN=groS PE=3 SV=1	163310000	26508000	156130000	115316000	2.56646e+07	8.21301	7.42338	8.19349	7.94329	0.367722
D1BPB2	Vpar_1543	FIG01197303: hypothetical protein		>tr|D1BPB2|D1BPB2_VEIPT UPF0210 protein Vpar_1543 OS=Veillonella parvula (strain ATCC 10790 / DSM 2008 / JCM 12972 / Te3) GN=Vpar_1543 PE=3 SV=1	256800000	15500000	169520000	1.47273e+08	4.07262e+07	8.4096	7.19033	8.22922	7.94305	0.537321
D1BM76	Vpar_0802	FIG01197157: hypothetical protein		>tr|D1BM76|D1BM76_VEIPT Uncharacterized protein OS=Veillonella parvula (strain ATCC 10790 / DSM 2008 / JCM 12972 / Te3) GN=Vpar_0802 PE=4 SV=1	75815000	97748000	89435000	87666000	3.691e+06	7.87976	7.99011	7.95151	7.94046	0.045724
D1BNB0	Vpar_1187	Uptake hydrogenase large subunit (EC 1.12.99.6)		>tr|D1BNB0|D1BNB0_VEIPT Nickel-dependent hydrogenase large subunit OS=Veillonella parvula (strain ATCC 10790 / DSM 2008 / JCM 12972 / Te3) GN=Vpar_1187 PE=3 SV=1	199960000	22067000	148860000	123629000	3.05304e+07	8.30094	7.34374	8.17278	7.93915	0.424258
D1BP30	Vpar_1461	2-oxoglutarate oxidoreductase, alpha subunit (EC 1.2.7.3)		>tr|D1BP30|D1BP30_VEIPT Pyruvate flavodoxin/ferredoxin oxidoreductase domain protein OS=Veillonella parvula (strain ATCC 10790 / DSM 2008 / JCM 12972 / Te3) GN=Vpar_1461 PE=4 SV=1	153210000	34876000	118800000	1.02295e+08	2.02897e+07	8.18529	7.54253	8.07482	7.93421	0.28061
D1BLG9	Vpar_0543	2-Keto-3-deoxy-D-manno-octulosonate-8-phosphate synthase (EC 2.5.1.55)		>tr|D1BLG9|D1BLG9_VEIPT 2-dehydro-3-deoxyphosphooctonate aldolase OS=Veillonella parvula (strain ATCC 10790 / DSM 2008 / JCM 12972 / Te3) GN=kdsA PE=3 SV=1	230060000	21852000	123690000	1.25201e+08	3.47041e+07	8.36184	7.33949	8.09233	7.93122	0.432641
D1BP16	Vpar_1446	twin-arginine translocation protein, TatA/E family subunit		>tr|D1BP16|D1BP16_VEIPT Sec-independent protein translocase protein TatA OS=Veillonella parvula (strain ATCC 10790 / DSM 2008 / JCM 12972 / Te3) GN=tatA PE=3 SV=1	93769000	68975000	95238000	85994000	4.91906e+06	7.97206	7.83869	7.97881	7.92985	0.0645202
D1BLE0	Vpar_0514	Seryl-tRNA synthetase (EC 6.1.1.11)		>tr|D1BLE0|D1BLE0_VEIPT Serine--tRNA ligase OS=Veillonella parvula (strain ATCC 10790 / DSM 2008 / JCM 12972 / Te3) GN=serS PE=3 SV=1	203460000	20682000	143560000	1.22567e+08	3.10599e+07	8.30848	7.31559	8.15703	7.92704	0.436753
D1BNC0	Vpar_1197	FIG002344: Hydrolase (HAD superfamily)		>tr|D1BNC0|D1BNC0_VEIPT Ribonuclease Y OS=Veillonella parvula (strain ATCC 10790 / DSM 2008 / JCM 12972 / Te3) GN=rny PE=3 SV=1	90055000	67753000	98497000	85435000	5.29472e+06	7.95451	7.83093	7.99342	7.92629	0.0692746
D1BLX8	Vpar_0702	3-oxoacyl-[acyl-carrier-protein] synthase, KASII (EC 2.3.1.41)		>tr|D1BLX8|D1BLX8_VEIPT 3-oxoacyl-[acyl-carrier-protein] synthase 2 OS=Veillonella parvula (strain ATCC 10790 / DSM 2008 / JCM 12972 / Te3) GN=Vpar_0702 PE=3 SV=1	180450000	22693000	145430000	116191000	2.76144e+07	8.25636	7.35589	8.16265	7.92497	0.404212
D1BNI0	Vpar_1257	ATP-dependent Clp protease ATP-binding subunit ClpX		>tr|D1BNI0|D1BNI0_VEIPT ATP-dependent Clp protease ATP-binding subunit ClpX OS=Veillonella parvula (strain ATCC 10790 / DSM 2008 / JCM 12972 / Te3) GN=clpX PE=3 SV=1	94639000	65524000	95867000	8.53433e+07	5.72501e+06	7.97607	7.8164	7.98167	7.92471	0.0766228
D1BN91	Vpar_1168	LSU ribosomal protein L35p		>tr|D1BN91|D1BN91_VEIPT 50S ribosomal protein L35 OS=Veillonella parvula (strain ATCC 10790 / DSM 2008 / JCM 12972 / Te3) GN=rpmI PE=3 SV=1	89558000	90789000	72931000	84426000	3.32466e+06	7.9521	7.95803	7.86291	7.92435	0.0435104
D1BR23	Vpar_0302	Amino acid ABC transporter, amino acid-binding protein		>tr|D1BR23|D1BR23_VEIPT Extracellular solute-binding protein family 3 OS=Veillonella parvula (strain ATCC 10790 / DSM 2008 / JCM 12972 / Te3) GN=Vpar_0302 PE=3 SV=1	90373000	73097000	89036000	8.41687e+07	3.20387e+06	7.95604	7.8639	7.94957	7.92317	0.0419923
D1BND1	Vpar_1208	Histidyl-tRNA synthetase (EC 6.1.1.21)		>tr|D1BND1|D1BND1_VEIPT Histidine--tRNA ligase OS=Veillonella parvula (strain ATCC 10790 / DSM 2008 / JCM 12972 / Te3) GN=hisS PE=3 SV=1	139700000	39352000	106380000	95144000	1.70363e+07	8.1452	7.59497	8.02686	7.92234	0.236476
D1BMY8	Vpar_1064	Multimodular transpeptidase-transglycosylase (EC 2.4.1.129) (EC 3.4.-.-)		>tr|D1BMY8|D1BMY8_VEIPT Penicillin-binding protein, 1A family OS=Veillonella parvula (strain ATCC 10790 / DSM 2008 / JCM 12972 / Te3) GN=Vpar_1064 PE=4 SV=1	61492000	102930000	92293000	8.55717e+07	7.17371e+06	7.78882	8.01254	7.96517	7.92218	0.0962611
D1BM69	Vpar_0795	Glutamine ABC transporter, periplasmic glutamine-binding protein (TC 3.A.1.3.2)		>tr|D1BM69|D1BM69_VEIPT Extracellular solute-binding protein family 3 OS=Veillonella parvula (strain ATCC 10790 / DSM 2008 / JCM 12972 / Te3) GN=Vpar_0795 PE=3 SV=1	81155000	86408000	82733000	83432000	898453	7.90932	7.93655	7.91768	7.92118	0.0113928
D1BMR9	Vpar_0995	FIG01197497: hypothetical protein		>tr|D1BMR9|D1BMR9_VEIPT Uncharacterized protein OS=Veillonella parvula (strain ATCC 10790 / DSM 2008 / JCM 12972 / Te3) GN=Vpar_0995 PE=4 SV=1	98952000	61929000	93897000	84926000	6.69191e+06	7.99542	7.79189	7.97265	7.91999	0.0910535
D1BP58	Vpar_1489	LSU ribosomal protein L22p (L17e)		>tr|D1BP58|D1BP58_VEIPT 50S ribosomal protein L22 OS=Veillonella parvula (strain ATCC 10790 / DSM 2008 / JCM 12972 / Te3) GN=rplV PE=3 SV=1	96496000	67984000	87574000	84018000	4.86161e+06	7.98451	7.83241	7.94238	7.91976	0.064121
D1BMS0	Vpar_0996	Aspartyl-tRNA(Asn) amidotransferase subunit B (EC 6.3.5.6) @ Glutamyl-tRNA(Gln) amidotransferase subunit B (EC 6.3.5.7)		>tr|D1BMS0|D1BMS0_VEIPT Aspartyl/glutamyl-tRNA(Asn/Gln) amidotransferase subunit B OS=Veillonella parvula (strain ATCC 10790 / DSM 2008 / JCM 12972 / Te3) GN=gatB PE=3 SV=1	143910000	39877000	98033000	93940000	1.7379e+07	8.15809	7.60072	7.99137	7.91673	0.233586
D1BR07	Vpar_0286	Possible hypoxanthine oxidase XdhD (EC 1.-.-.-)		>tr|D1BR07|D1BR07_VEIPT Aldehyde oxidase and xanthine dehydrogenase molybdopterin binding protein OS=Veillonella parvula (strain ATCC 10790 / DSM 2008 / JCM 12972 / Te3) GN=Vpar_0286 PE=4 SV=1	150010000	29720000	122130000	100620000	2.09879e+07	8.17612	7.47305	8.08682	7.912	0.312517
D1BNA4	Vpar_1181	Alanyl-tRNA synthetase (EC 6.1.1.7)		>tr|D1BNA4|D1BNA4_VEIPT Alanine--tRNA ligase OS=Veillonella parvula (strain ATCC 10790 / DSM 2008 / JCM 12972 / Te3) GN=alaS PE=3 SV=1	141510000	37934000	98427000	9.26237e+07	1.73438e+07	8.15079	7.57903	7.99311	7.90764	0.241117
D1BLD0	Vpar_0504	Cell division protein FtsH (EC 3.4.24.-)		>sp|D1BLD0|FTSH_VEIPT ATP-dependent zinc metalloprotease FtsH OS=Veillonella parvula (strain ATCC 10790 / DSM 2008 / JCM 12972 / Te3) GN=ftsH PE=3 SV=1	105500000	57537000	85216000	82751000	8.02544e+06	8.02325	7.75995	7.93052	7.90457	0.109049
D1BLS2	Vpar_0646	FIG01197028: hypothetical protein	Included	>tr|D1BLS2|D1BLS2_VEIPT Uncharacterized protein OS=Veillonella parvula (strain ATCC 10790 / DSM 2008 / JCM 12972 / Te3) GN=Vpar_0646 PE=4 SV=1	73044000	82367000	83503000	79638000	1.91292e+06	7.86358	7.91575	7.9217	7.90035	0.0261079
D1BPB0	Vpar_1541	UDP-N-acetylglucosamine 2-epimerase (EC 5.1.3.14)		>tr|D1BPB0|D1BPB0_VEIPT UDP-N-acetylglucosamine 2-epimerase OS=Veillonella parvula (strain ATCC 10790 / DSM 2008 / JCM 12972 / Te3) GN=Vpar_1541 PE=3 SV=1	91046000	69034000	79071000	79717000	3.6734e+06	7.95926	7.83906	7.89802	7.89878	0.0490735
D1BMD2	Vpar_0858	Uridylate kinase (EC 2.7.4.-)		>tr|D1BMD2|D1BMD2_VEIPT Uridylate kinase OS=Veillonella parvula (strain ATCC 10790 / DSM 2008 / JCM 12972 / Te3) GN=pyrH PE=3 SV=1	53911000	109770000	83441000	82374000	9.31493e+06	7.73168	8.04048	7.92138	7.89785	0.127163
D1BLG1	Vpar_0535	Acyl-[acyl-carrier-protein]--UDP-N-acetylglucosamine O-acyltransferase (EC 2.3.1.129)		>tr|D1BLG1|D1BLG1_VEIPT Acyl-[acyl-carrier-protein]--UDP-N-acetylglucosamine O-acyltransferase OS=Veillonella parvula (strain ATCC 10790 / DSM 2008 / JCM 12972 / Te3) GN=lpxA PE=3 SV=1	236960000	15063000	134030000	1.28684e+08	3.7015e+07	8.37468	7.17791	8.1272	7.89326	0.515821
D1BPQ4	Vpar_1685	Zn-dependent hydrolase, RNA-metabolising, CPSF 100 kDa analog		>tr|D1BPQ4|D1BPQ4_VEIPT Ribonuclease J OS=Veillonella parvula (strain ATCC 10790 / DSM 2008 / JCM 12972 / Te3) GN=rnj PE=3 SV=1	102030000	56195000	81339000	7.98547e+07	7.65117e+06	8.00873	7.7497	7.9103	7.88957	0.106759
D1BMS6	Vpar_1002	RND efflux system, inner membrane transporter CmeB		>tr|D1BMS6|D1BMS6_VEIPT Transporter, hydrophobe/amphiphile efflux-1 (HAE1) family OS=Veillonella parvula (strain ATCC 10790 / DSM 2008 / JCM 12972 / Te3) GN=Vpar_1002 PE=4 SV=1	62239000	90603000	82461000	7.84343e+07	4.86815e+06	7.79406	7.95714	7.91625	7.88915	0.0692795
D1BP54	Vpar_1485	SSU ribosomal protein S17p (S11e)		>tr|D1BP54|D1BP54_VEIPT 30S ribosomal protein S17 OS=Veillonella parvula (strain ATCC 10790 / DSM 2008 / JCM 12972 / Te3) GN=rpsQ PE=3 SV=1	84029000	72946000	74734000	7.72363e+07	1.98339e+06	7.92443	7.863	7.87352	7.88698	0.0268243
D1BQ62	Vpar_1845	conserved hypothetical protein		>tr|D1BQ62|D1BQ62_VEIPT Uncharacterized protein OS=Veillonella parvula (strain ATCC 10790 / DSM 2008 / JCM 12972 / Te3) GN=Vpar_1845 PE=4 SV=1	61226000	89705000	82605000	7.78453e+07	4.94137e+06	7.78694	7.95282	7.91701	7.88559	0.0712719
D1BPW8	Vpar_1749	Adenylosuccinate synthetase (EC 6.3.4.4)		>tr|D1BPW8|D1BPW8_VEIPT Adenylosuccinate synthetase OS=Veillonella parvula (strain ATCC 10790 / DSM 2008 / JCM 12972 / Te3) GN=purA PE=3 SV=1	193990000	18074000	127970000	1.13345e+08	2.96218e+07	8.28778	7.25705	8.10711	7.88398	0.449398
D1BP09	Vpar_1439	Acetolactate synthase large subunit (EC 2.2.1.6)		>tr|D1BP09|D1BP09_VEIPT Acetolactate synthase OS=Veillonella parvula (strain ATCC 10790 / DSM 2008 / JCM 12972 / Te3) GN=Vpar_1439 PE=3 SV=1	161270000	26297000	104330000	97299000	2.25869e+07	8.20755	7.41991	8.01841	7.88196	0.33572
D1BQM4	Vpar_0149	Translation elongation factor G-related protein		>tr|D1BQM4|D1BQM4_VEIPT Translation elongation factor G OS=Veillonella parvula (strain ATCC 10790 / DSM 2008 / JCM 12972 / Te3) GN=Vpar_0149 PE=4 SV=1	94621000	54348000	79635000	7.62013e+07	6.78496e+06	7.97599	7.73518	7.9011	7.87076	0.100622
D1BQ73	Vpar_1856	Inner membrane protein translocase component YidC, short form OxaI-like		>tr|D1BQ73|D1BQ73_VEIPT 60 kDa inner membrane insertion protein OS=Veillonella parvula (strain ATCC 10790 / DSM 2008 / JCM 12972 / Te3) GN=Vpar_1856 PE=3 SV=1	91498000	64053000	69733000	7.50947e+07	4.82894e+06	7.96141	7.80654	7.84344	7.87046	0.066051
D1BLF7	Vpar_0531	UDP-3-O-[3-hydroxymyristoyl] glucosamine N-acyltransferase (EC 2.3.1.-)		>tr|D1BLF7|D1BLF7_VEIPT UDP-3-O-acylglucosamine N-acyltransferase OS=Veillonella parvula (strain ATCC 10790 / DSM 2008 / JCM 12972 / Te3) GN=lpxD PE=3 SV=1	157490000	23277000	108200000	9.63223e+07	2.26301e+07	8.19725	7.36693	8.03423	7.86614	0.359213
D1BM25	Vpar_0751	putative aminopeptidase 2		>tr|D1BM25|D1BM25_VEIPT M18 family aminopeptidase OS=Veillonella parvula (strain ATCC 10790 / DSM 2008 / JCM 12972 / Te3) GN=Vpar_0751 PE=3 SV=1	142300000	27421000	100660000	90127000	1.93864e+07	8.1532	7.43808	8.00286	7.86472	0.307855
D1BMZ1	Vpar_1067	Phenylalanyl-tRNA synthetase beta chain (EC 6.1.1.20)		>tr|D1BMZ1|D1BMZ1_VEIPT Phenylalanine--tRNA ligase beta subunit OS=Veillonella parvula (strain ATCC 10790 / DSM 2008 / JCM 12972 / Te3) GN=pheT PE=3 SV=1	124430000	32014000	97153000	8.45323e+07	1.58277e+07	8.09493	7.50534	7.98746	7.86257	0.256384
D1BNH9	Vpar_1256	ATP-dependent protease La (EC 3.4.21.53) Type I		>tr|D1BNH9|D1BNH9_VEIPT Lon protease OS=Veillonella parvula (strain ATCC 10790 / DSM 2008 / JCM 12972 / Te3) GN=lon PE=2 SV=1	104010000	47803000	77620000	7.64777e+07	9.37364e+06	8.01708	7.67946	7.88997	7.86217	0.139228
D1BLP2	Vpar_0616	Methionyl-tRNA synthetase (EC 6.1.1.10)		>tr|D1BLP2|D1BLP2_VEIPT Methionine--tRNA ligase OS=Veillonella parvula (strain ATCC 10790 / DSM 2008 / JCM 12972 / Te3) GN=metG PE=3 SV=1	174780000	19545000	112780000	1.02368e+08	2.60465e+07	8.24249	7.29104	8.05223	7.86192	0.411081
D1BP67	Vpar_1498	SSU ribosomal protein S7p (S5e)		>tr|D1BP67|D1BP67_VEIPT 30S ribosomal protein S7 OS=Veillonella parvula (strain ATCC 10790 / DSM 2008 / JCM 12972 / Te3) GN=rpsG PE=3 SV=1	74108000	76509000	65982000	7.21997e+07	1.83895e+06	7.86987	7.88371	7.81943	7.85767	0.0276259
D1BMS2	Vpar_0998	Aspartyl-tRNA(Asn) amidotransferase subunit C (EC 6.3.5.6) @ Glutamyl-tRNA(Gln) amidotransferase subunit C (EC 6.3.5.7)		>tr|D1BMS2|D1BMS2_VEIPT Aspartyl/glutamyl-tRNA(Asn/Gln) amidotransferase subunit C OS=Veillonella parvula (strain ATCC 10790 / DSM 2008 / JCM 12972 / Te3) GN=gatC PE=3 SV=1	146080000	20344000	124280000	9.69013e+07	2.23969e+07	8.16459	7.30844	8.0944	7.85581	0.38811
D1BPD7	Vpar_1568	Argininosuccinate synthase (EC 6.3.4.5)		>tr|D1BPD7|D1BPD7_VEIPT Argininosuccinate synthase OS=Veillonella parvula (strain ATCC 10790 / DSM 2008 / JCM 12972 / Te3) GN=argG PE=3 SV=1	193970000	15260000	124570000	1.11267e+08	3.00316e+07	8.28773	7.18355	8.09541	7.85557	0.481628
D1BQT3	Vpar_0209	Similar to carbon monoxide dehydrogenase CooS subunit		>tr|D1BQT3|D1BQT3_VEIPT Carbon-monoxide dehydrogenase, catalytic subunit OS=Veillonella parvula (strain ATCC 10790 / DSM 2008 / JCM 12972 / Te3) GN=Vpar_0209 PE=4 SV=1	211560000	12455000	133100000	1.19038e+08	3.34315e+07	8.32543	7.09534	8.12418	7.84832	0.538736
D1BNT7	Vpar_1366	Predicted membrane fusion protein (MFP) component of efflux pump, membrane anchor protein YbhG		>tr|D1BNT7|D1BNT7_VEIPT Secretion protein HlyD family protein OS=Veillonella parvula (strain ATCC 10790 / DSM 2008 / JCM 12972 / Te3) GN=Vpar_1366 PE=4 SV=1	47895000	87904000	81462000	7.24203e+07	7.1608e+06	7.68029	7.94401	7.91096	7.84508	0.117306
D1BR17	Vpar_0296	Aspartate racemase (EC 5.1.1.13)		>tr|D1BR17|D1BR17_VEIPT Aspartate racemase OS=Veillonella parvula (strain ATCC 10790 / DSM 2008 / JCM 12972 / Te3) GN=Vpar_0296 PE=4 SV=1	116520000	38676000	72896000	7.60307e+07	1.30055e+07	8.0664	7.58744	7.8627	7.83885	0.19626
D1BLX6	Vpar_0700	Acyl carrier protein		>tr|D1BLX6|D1BLX6_VEIPT Acyl carrier protein OS=Veillonella parvula (strain ATCC 10790 / DSM 2008 / JCM 12972 / Te3) GN=acpP PE=3 SV=1	85380000	51354000	74292000	70342000	5.7845e+06	7.93136	7.71057	7.87094	7.83762	0.0931619
D1BM36	Vpar_0762	Probable M18-family aminopeptidase 1 (EC 3.4.11.-)		>tr|D1BM36|D1BM36_VEIPT M18 family aminopeptidase OS=Veillonella parvula (strain ATCC 10790 / DSM 2008 / JCM 12972 / Te3) GN=Vpar_0762 PE=3 SV=1	140700000	23166000	99363000	87743000	1.98741e+07	8.14829	7.36485	7.99722	7.83679	0.339362
D1BLH3	Vpar_0547	protein of unknown function DUF1239	Included	>tr|D1BLH3|D1BLH3_VEIPT Uncharacterized protein OS=Veillonella parvula (strain ATCC 10790 / DSM 2008 / JCM 12972 / Te3) GN=Vpar_0547 PE=4 SV=1	69614000	64730000	71820000	6.87213e+07	1.20944e+06	7.8427	7.81111	7.85625	7.83668	0.0189126
D1BLH2	Vpar_0546	Lipid A biosynthesis lauroyl acyltransferase (EC 2.3.1.-)		>tr|D1BLH2|D1BLH2_VEIPT Lipid A biosynthesis acyltransferase OS=Veillonella parvula (strain ATCC 10790 / DSM 2008 / JCM 12972 / Te3) GN=Vpar_0546 PE=4 SV=1	77393000	57199000	69931000	6.81743e+07	3.40366e+06	7.8887	7.75739	7.84467	7.83025	0.054569
D1BLF5	Vpar_0529	outer membrane chaperone Skp (OmpH)		>tr|D1BLF5|D1BLF5_VEIPT Uncharacterized protein OS=Veillonella parvula (strain ATCC 10790 / DSM 2008 / JCM 12972 / Te3) GN=Vpar_0529 PE=4 SV=1	65830000	65030000	70651000	6.71703e+07	1.01359e+06	7.81842	7.81311	7.84912	7.82689	0.0158699
D1BM80	Vpar_0806	Transketolase, C-terminal section (EC 2.2.1.1)		>tr|D1BM80|D1BM80_VEIPT Transketolase central region OS=Veillonella parvula (strain ATCC 10790 / DSM 2008 / JCM 12972 / Te3) GN=Vpar_0806 PE=4 SV=1	184110000	13746000	115730000	1.04529e+08	2.85775e+07	8.26508	7.13818	8.06345	7.82223	0.490655
D1BMS5	Vpar_1001	Manganese-dependent inorganic pyrophosphatase (EC 3.6.1.1)		>tr|D1BMS5|D1BMS5_VEIPT DHHA2 domain protein OS=Veillonella parvula (strain ATCC 10790 / DSM 2008 / JCM 12972 / Te3) GN=Vpar_1001 PE=4 SV=1	179000000	15121000	106800000	100307000	2.73774e+07	8.25285	7.17958	8.02857	7.82033	0.462241
D1BMS1	Vpar_0997	Aspartyl-tRNA(Asn) amidotransferase subunit A (EC 6.3.5.6) @ Glutamyl-tRNA(Gln) amidotransferase subunit A (EC 6.3.5.7)		>tr|D1BMS1|D1BMS1_VEIPT Glutamyl-tRNA(Gln) amidotransferase subunit A OS=Veillonella parvula (strain ATCC 10790 / DSM 2008 / JCM 12972 / Te3) GN=gatA PE=3 SV=1	141260000	22722000	89752000	84578000	1.98127e+07	8.15002	7.35645	7.95304	7.81984	0.33739
D1BR13	Vpar_0292	Hypothetical protein YbbP, contains nucleotide-binding domain of DisA bacterial checkpoint controller		>tr|D1BR13|D1BR13_VEIPT Uncharacterized protein OS=Veillonella parvula (strain ATCC 10790 / DSM 2008 / JCM 12972 / Te3) GN=Vpar_0292 PE=4 SV=1	57614000	64183000	74495000	6.54307e+07	2.83646e+06	7.76053	7.80742	7.87213	7.81336	0.0457532
D1BMX8	Vpar_1054	Inosine-5'-monophosphate dehydrogenase (EC 1.1.1.205)		>tr|D1BMX8|D1BMX8_VEIPT Inosine-5-monophosphate dehydrogenase OS=Veillonella parvula (strain ATCC 10790 / DSM 2008 / JCM 12972 / Te3) GN=guaB PE=3 SV=1	149310000	18254000	98657000	8.87403e+07	2.20295e+07	8.17409	7.26136	7.99413	7.80986	0.394745
D1BQ47	Vpar_1830	Periplasmic [Fe] hydrogenase large subunit (EC 1.12.7.2)		>tr|D1BQ47|D1BQ47_VEIPT Hydrogenase, Fe-only OS=Veillonella parvula (strain ATCC 10790 / DSM 2008 / JCM 12972 / Te3) GN=Vpar_1830 PE=4 SV=1	109470000	28716000	84160000	7.41153e+07	1.37678e+07	8.0393	7.45812	7.92511	7.80751	0.251412
D1BMM1	Vpar_0947	Adenosylhomocysteinase (EC 3.3.1.1)		>tr|D1BMM1|D1BMM1_VEIPT Adenosylhomocysteinase OS=Veillonella parvula (strain ATCC 10790 / DSM 2008 / JCM 12972 / Te3) GN=ahcY PE=3 SV=1	183390000	13993000	103000000	1.00128e+08	2.8245e+07	8.26338	7.14591	8.01284	7.80737	0.478778
D1BLF0	Vpar_0524	Mammalian cell entry related domain protein		>tr|D1BLF0|D1BLF0_VEIPT Mammalian cell entry related domain protein OS=Veillonella parvula (strain ATCC 10790 / DSM 2008 / JCM 12972 / Te3) GN=Vpar_0524 PE=4 SV=1	33657000	119300000	65476000	72811000	1.443e+07	7.52708	8.07664	7.81608	7.8066	0.224459
D1BMW8	Vpar_1044	N-acetylmuramoyl-L-alanine amidase (EC 3.5.1.28)		>tr|D1BMW8|D1BMW8_VEIPT Cell wall hydrolase/autolysin OS=Veillonella parvula (strain ATCC 10790 / DSM 2008 / JCM 12972 / Te3) GN=Vpar_1044 PE=4 SV=1	59835000	62201000	68742000	6.35927e+07	1.5379e+06	7.77696	7.7938	7.83722	7.80266	0.0253891
D1BLI0	Vpar_0554	Signal peptidase I (EC 3.4.21.89)		>tr|D1BLI0|D1BLI0_VEIPT Signal peptidase I OS=Veillonella parvula (strain ATCC 10790 / DSM 2008 / JCM 12972 / Te3) GN=Vpar_0554 PE=3 SV=1	37965000	88558000	75146000	67223000	8.73685e+06	7.57938	7.94723	7.87591	7.80084	0.159277
D1BM79	Vpar_0805	Transketolase, N-terminal section (EC 2.2.1.1)		>tr|D1BM79|D1BM79_VEIPT Transketolase domain protein OS=Veillonella parvula (strain ATCC 10790 / DSM 2008 / JCM 12972 / Te3) GN=Vpar_0805 PE=4 SV=1	162870000	16524000	89329000	8.95743e+07	2.43911e+07	8.21184	7.21812	7.95099	7.79365	0.420666
D1BNT0	Vpar_1359	DNA-binding protein HBsu		>tr|D1BNT0|D1BNT0_VEIPT Histone family protein DNA-binding protein OS=Veillonella parvula (strain ATCC 10790 / DSM 2008 / JCM 12972 / Te3) GN=Vpar_1359 PE=3 SV=1	54967000	83788000	51730000	63495000	5.88287e+06	7.7401	7.92318	7.71374	7.79234	0.0931414
D1BQF3	Vpar_0077	Probable electron transfer flavoprotein-quinone oxidoreductase FixC (EC 1.5.5.-)		>tr|D1BQF3|D1BQF3_VEIPT FAD dependent oxidoreductase OS=Veillonella parvula (strain ATCC 10790 / DSM 2008 / JCM 12972 / Te3) GN=Vpar_0077 PE=4 SV=1	100170000	30536000	76501000	69069000	1.18023e+07	8.00074	7.48481	7.88367	7.78974	0.220849
D1BPB3	Vpar_1544	ACT domain protein		>tr|D1BPB3|D1BPB3_VEIPT UPF0237 protein Vpar_1544 OS=Veillonella parvula (strain ATCC 10790 / DSM 2008 / JCM 12972 / Te3) GN=Vpar_1544 PE=3 SV=1	138810000	38604000	42839000	7.34177e+07	1.88903e+07	8.14242	7.58663	7.63184	7.78696	0.252022
D1BQX1	Vpar_0247	FIG01196846: hypothetical protein		>tr|D1BQX1|D1BQX1_VEIPT Uncharacterized protein OS=Veillonella parvula (strain ATCC 10790 / DSM 2008 / JCM 12972 / Te3) GN=Vpar_0247 PE=4 SV=1	43388000	80135000	64889000	62804000	6.154e+06	7.63737	7.90382	7.81217	7.78445	0.11053
D1BNS5	Vpar_1354	Phosphate transport regulator (distant homolog of PhoU)		>tr|D1BNS5|D1BNS5_VEIPT Uncharacterized protein OS=Veillonella parvula (strain ATCC 10790 / DSM 2008 / JCM 12972 / Te3) GN=Vpar_1354 PE=4 SV=1	54980000	65098000	62051000	6.07097e+07	1.73022e+06	7.7402	7.81357	7.79275	7.78217	0.0308697
D1BLF8	Vpar_0532	Lipid A biosynthesis lauroyl acyltransferase (EC 2.3.1.-)		>tr|D1BLF8|D1BLF8_VEIPT Lipid A biosynthesis acyltransferase OS=Veillonella parvula (strain ATCC 10790 / DSM 2008 / JCM 12972 / Te3) GN=Vpar_0532 PE=4 SV=1	85993000	37633000	68336000	6.39873e+07	8.15718e+06	7.93446	7.57557	7.83465	7.78156	0.151251
D1BQU3	Vpar_0219	Hemoprotein HemQ, essential component of heme biosynthetic pathway in Gram-positive bacteria		>tr|D1BQU3|D1BQU3_VEIPT Chlorite dismutase OS=Veillonella parvula (strain ATCC 10790 / DSM 2008 / JCM 12972 / Te3) GN=Vpar_0219 PE=4 SV=1	160320000	14988000	90061000	8.84563e+07	2.42264e+07	8.20499	7.17574	7.95454	7.77842	0.438253
D1BLX7	Vpar_0701	Enoyl-[acyl-carrier-protein] reductase [FMN] (EC 1.3.1.9)		>tr|D1BLX7|D1BLX7_VEIPT 2-nitropropane dioxygenase NPD OS=Veillonella parvula (strain ATCC 10790 / DSM 2008 / JCM 12972 / Te3) GN=Vpar_0701 PE=4 SV=1	37000000	96433000	59155000	64196000	1.00118e+07	7.5682	7.98423	7.77199	7.77481	0.169853
D1BLH5	Vpar_0549	Lipopolysaccharide ABC transporter, ATP-binding protein LptB		>tr|D1BLH5|D1BLH5_VEIPT ABC transporter related protein OS=Veillonella parvula (strain ATCC 10790 / DSM 2008 / JCM 12972 / Te3) GN=Vpar_0549 PE=3 SV=1	51049000	67788000	60944000	59927000	2.80524e+06	7.70799	7.83115	7.78493	7.77469	0.0508009
D1BNF5	Vpar_1232	FIG01196931: hypothetical protein	Included	>tr|D1BNF5|D1BNF5_VEIPT Uncharacterized protein OS=Veillonella parvula (strain ATCC 10790 / DSM 2008 / JCM 12972 / Te3) GN=Vpar_1232 PE=4 SV=1	49191000	68153000	60214000	59186000	3.17424e+06	7.69189	7.83348	7.7797	7.76836	0.0583613
D1BQ50	Vpar_1833	DNA gyrase subunit A (EC 5.99.1.3)		>tr|D1BQ50|D1BQ50_VEIPT DNA gyrase subunit A OS=Veillonella parvula (strain ATCC 10790 / DSM 2008 / JCM 12972 / Te3) GN=gyrA PE=3 SV=1	81730000	37439000	65676000	61615000	7.47434e+06	7.91238	7.57332	7.81741	7.7677	0.142812
D1BLH6	Vpar_0550	FIG01196978: hypothetical protein		>tr|D1BLH6|D1BLH6_VEIPT Permease YjgP/YjgQ family protein OS=Veillonella parvula (strain ATCC 10790 / DSM 2008 / JCM 12972 / Te3) GN=Vpar_0550 PE=4 SV=1	53968000	53545000	67131000	5.82147e+07	2.57489e+06	7.73214	7.72872	7.82692	7.76259	0.0455098
D1BLQ8	Vpar_0632	Ferrous iron transport protein B		>tr|D1BLQ8|D1BLQ8_VEIPT Ferrous iron transport protein B OS=Veillonella parvula (strain ATCC 10790 / DSM 2008 / JCM 12972 / Te3) GN=Vpar_0632 PE=4 SV=1	17519000	142250000	76021000	7.85967e+07	2.08018e+07	7.24351	8.15305	7.88093	7.75917	0.381172
D1BPL9	Vpar_1650	Predicted L-lactate dehydrogenase, hypothetical protein subunit YkgG		>tr|D1BPL9|D1BPL9_VEIPT Uncharacterized protein OS=Veillonella parvula (strain ATCC 10790 / DSM 2008 / JCM 12972 / Te3) GN=Vpar_1650 PE=4 SV=1	95384000	24241000	81601000	6.70753e+07	1.25768e+07	7.97948	7.38455	7.9117	7.75857	0.265918
D1BLN4	Vpar_0608	Ribose-phosphate pyrophosphokinase (EC 2.7.6.1)		>tr|D1BLN4|D1BLN4_VEIPT Ribose-phosphate pyrophosphokinase OS=Veillonella parvula (strain ATCC 10790 / DSM 2008 / JCM 12972 / Te3) GN=prs PE=3 SV=1	41261000	70333000	64948000	5.88473e+07	5.15546e+06	7.61554	7.84716	7.81257	7.75842	0.102015
D1BN34	Vpar_1110	Cell division protein FtsQ		>tr|D1BN34|D1BN34_VEIPT Polypeptide-transport-associated domain protein FtsQ-type OS=Veillonella parvula (strain ATCC 10790 / DSM 2008 / JCM 12972 / Te3) GN=Vpar_1110 PE=4 SV=1	57910000	61239000	52721000	57290000	1.4309e+06	7.76275	7.78703	7.72198	7.75726	0.0268374
D1BQU6	Vpar_0222	Respiratory nitrate reductase alpha chain (EC 1.7.99.4)		>tr|D1BQU6|D1BQU6_VEIPT Nitrate reductase, alpha subunit OS=Veillonella parvula (strain ATCC 10790 / DSM 2008 / JCM 12972 / Te3) GN=Vpar_0222 PE=4 SV=1	83626000	31852000	68129000	6.12023e+07	8.85764e+06	7.92234	7.50314	7.83333	7.75294	0.180334
D1BMD9	Vpar_0865	1-hydroxy-2-methyl-2-(E)-butenyl 4-diphosphate synthase (EC 1.17.7.1)		>tr|D1BMD9|D1BMD9_VEIPT 4-hydroxy-3-methylbut-2-en-1-yl diphosphate synthase (flavodoxin) OS=Veillonella parvula (strain ATCC 10790 / DSM 2008 / JCM 12972 / Te3) GN=ispG PE=3 SV=1	134230000	18349000	69617000	7.40653e+07	1.93561e+07	8.12785	7.26361	7.84272	7.74473	0.359563
D1BM77	Vpar_0803	FIG01197540: hypothetical protein		>tr|D1BM77|D1BM77_VEIPT Uncharacterized protein OS=Veillonella parvula (strain ATCC 10790 / DSM 2008 / JCM 12972 / Te3) GN=Vpar_0803 PE=4 SV=1	42688000	68492000	57962000	5.63807e+07	4.32483e+06	7.63031	7.83564	7.76314	7.74303	0.0850252
D1BM73	Vpar_0799	Ribosomal subunit interface protein		>tr|D1BM73|D1BM73_VEIPT Sigma 54 modulation protein/ribosomal protein S30EA OS=Veillonella parvula (strain ATCC 10790 / DSM 2008 / JCM 12972 / Te3) GN=Vpar_0799 PE=4 SV=1	38139000	93104000	47696000	5.96463e+07	9.78886e+06	7.58137	7.96897	7.67848	7.74294	0.16467
D1BNX6	Vpar_1405	Pyruvate kinase (EC 2.7.1.40)		>tr|D1BNX6|D1BNX6_VEIPT Pyruvate kinase OS=Veillonella parvula (strain ATCC 10790 / DSM 2008 / JCM 12972 / Te3) GN=Vpar_1405 PE=3 SV=1	103160000	21896000	74945000	66667000	1.37532e+07	8.01351	7.34036	7.87474	7.74287	0.2902
D1BN37	Vpar_1113	UDP-N-acetylglucosamine--N-acetylmuramyl-(pentapeptide) pyrophosphoryl-undecaprenol N-acetylglucosamine transferase (EC 2.4.1.227)		>tr|D1BN37|D1BN37_VEIPT UDP-N-acetylglucosamine--N-acetylmuramyl-(pentapeptide) pyrophosphoryl-undecaprenol N-acetylglucosamine transferase OS=Veillonella parvula (strain ATCC 10790 / DSM 2008 / JCM 12972 / Te3) GN=murG PE=3 SV=1	51155000	51180000	64595000	5.56433e+07	2.58413e+06	7.70889	7.7091	7.8102	7.74273	0.0477084
D1BPS2	Vpar_1703	Putative succinate dehydrogenase cytochrome b subunit		>tr|D1BPS2|D1BPS2_VEIPT Succinate dehydrogenase subunit C OS=Veillonella parvula (strain ATCC 10790 / DSM 2008 / JCM 12972 / Te3) GN=Vpar_1703 PE=4 SV=1	88789000	31909000	58643000	5.97803e+07	9.48568e+06	7.94836	7.50391	7.76822	7.74016	0.182525
D1BMB1	Vpar_0837	Archaeal/vacuolar-type H+-ATPase subunit H		>tr|D1BMB1|D1BMB1_VEIPT Uncharacterized protein OS=Veillonella parvula (strain ATCC 10790 / DSM 2008 / JCM 12972 / Te3) GN=Vpar_0837 PE=4 SV=1	20596000	107370000	70661000	66209000	1.45193e+07	7.31378	8.03088	7.84918	7.73128	0.304393
D1BP19	Vpar_1449	SSU ribosomal protein S9p (S16e)		>tr|D1BP19|D1BP19_VEIPT 30S ribosomal protein S9 OS=Veillonella parvula (strain ATCC 10790 / DSM 2008 / JCM 12972 / Te3) GN=rpsI PE=3 SV=1	129160000	18943000	62810000	7.03043e+07	1.84965e+07	8.11113	7.27745	7.79803	7.72887	0.343844
D1BNH5	Vpar_1252	Valyl-tRNA synthetase (EC 6.1.1.9)		>tr|D1BNH5|D1BNH5_VEIPT Valine--tRNA ligase OS=Veillonella parvula (strain ATCC 10790 / DSM 2008 / JCM 12972 / Te3) GN=valS PE=3 SV=1	107110000	19261000	73501000	66624000	1.47755e+07	8.02983	7.28468	7.86629	7.72693	0.319769
D1BPL0	Vpar_1641	secretion protein HlyD		>tr|D1BPL0|D1BPL0_VEIPT Efflux transporter, RND family, MFP subunit OS=Veillonella parvula (strain ATCC 10790 / DSM 2008 / JCM 12972 / Te3) GN=Vpar_1641 PE=4 SV=1	48656000	50838000	60520000	53338000	2.10492e+06	7.68714	7.70619	7.7819	7.72507	0.0409267
D1BP10	Vpar_1440	Threonine dehydratase (EC 4.3.1.19)		>tr|D1BP10|D1BP10_VEIPT Threonine dehydratase OS=Veillonella parvula (strain ATCC 10790 / DSM 2008 / JCM 12972 / Te3) GN=Vpar_1440 PE=4 SV=1	77375000	31704000	59324000	5.61343e+07	7.66732e+06	7.8886	7.50111	7.77323	7.72098	0.162448
D1BLE7	Vpar_0521	FIG01197338: hypothetical protein	Included	>tr|D1BLE7|D1BLE7_VEIPT Uncharacterized protein OS=Veillonella parvula (strain ATCC 10790 / DSM 2008 / JCM 12972 / Te3) GN=Vpar_0521 PE=4 SV=1	36466000	74780000	53031000	54759000	6.40512e+06	7.56189	7.87379	7.72453	7.72007	0.127371
D1BMD7	Vpar_0863	1-deoxy-D-xylulose 5-phosphate reductoisomerase (EC 1.1.1.267)		>tr|D1BMD7|D1BMD7_VEIPT 1-deoxy-D-xylulose 5-phosphate reductoisomerase OS=Veillonella parvula (strain ATCC 10790 / DSM 2008 / JCM 12972 / Te3) GN=dxr PE=3 SV=1	71368000	33745000	58977000	5.46967e+07	6.39108e+06	7.8535	7.52821	7.77068	7.71747	0.138029
D1BP64	Vpar_1495	SSU ribosomal protein S10p (S20e)		>tr|D1BP64|D1BP64_VEIPT 30S ribosomal protein S10 OS=Veillonella parvula (strain ATCC 10790 / DSM 2008 / JCM 12972 / Te3) GN=rpsJ PE=3 SV=1	35973000	81437000	47233000	54881000	7.89242e+06	7.55598	7.91082	7.67425	7.71368	0.147524
D1BMU8	Vpar_1024	Transcriptional regulator CtsR		>tr|D1BMU8|D1BMU8_VEIPT Transcriptional regulator CtsR OS=Veillonella parvula (strain ATCC 10790 / DSM 2008 / JCM 12972 / Te3) GN=Vpar_1024 PE=4 SV=1	62319000	46943000	47097000	5.21197e+07	2.94441e+06	7.79462	7.67157	7.67299	7.71306	0.0576738
D1BL49	Vpar_0422	Methionine ABC transporter ATP-binding protein		>tr|D1BL49|D1BL49_VEIPT Methionine import ATP-binding protein MetN OS=Veillonella parvula (strain ATCC 10790 / DSM 2008 / JCM 12972 / Te3) GN=metN PE=3 SV=1	68103000	33112000	60632000	53949000	6.14265e+06	7.83317	7.51999	7.7827	7.71195	0.137295
D1BPK9	Vpar_1640	FIG01197426: hypothetical protein		>tr|D1BPK9|D1BPK9_VEIPT Uncharacterized protein OS=Veillonella parvula (strain ATCC 10790 / DSM 2008 / JCM 12972 / Te3) GN=Vpar_1640 PE=4 SV=1	116010000	13902000	84706000	7.15393e+07	1.74373e+07	8.0645	7.14308	7.92791	7.71183	0.406015
D1BKY7	Vpar_0360	Flavoprotein		>tr|D1BKY7|D1BKY7_VEIPT Beta-lactamase domain protein OS=Veillonella parvula (strain ATCC 10790 / DSM 2008 / JCM 12972 / Te3) GN=Vpar_0360 PE=4 SV=1	118050000	13767000	79664000	7.04937e+07	1.75809e+07	8.07207	7.13884	7.90126	7.70406	0.405706
D1BMZ2	Vpar_1068	Phenylalanyl-tRNA synthetase alpha chain (EC 6.1.1.20)		>tr|D1BMZ2|D1BMZ2_VEIPT Phenylalanine--tRNA ligase alpha subunit OS=Veillonella parvula (strain ATCC 10790 / DSM 2008 / JCM 12972 / Te3) GN=pheS PE=3 SV=1	127500000	12801000	75155000	7.18187e+07	1.91407e+07	8.10551	7.10724	7.87596	7.69624	0.426895
D1BLU2	Vpar_0666	Branched-chain amino acid transport ATP-binding protein LivG (TC 3.A.1.4.1)		>tr|D1BLU2|D1BLU2_VEIPT ABC transporter related protein OS=Veillonella parvula (strain ATCC 10790 / DSM 2008 / JCM 12972 / Te3) GN=Vpar_0666 PE=4 SV=1	55292000	49350000	44218000	49620000	1.84731e+06	7.74266	7.69329	7.6456	7.69385	0.0396279
D1BPQ2	Vpar_1683	Phosphoesterase, DHH family protein		>tr|D1BPQ2|D1BPQ2_VEIPT Phosphoesterase RecJ domain protein OS=Veillonella parvula (strain ATCC 10790 / DSM 2008 / JCM 12972 / Te3) GN=Vpar_1683 PE=4 SV=1	41249000	54450000	53673000	4.97907e+07	2.46917e+06	7.61541	7.736	7.72976	7.69372	0.0554314
D1BPX9	Vpar_1760	FIG01197064: hypothetical protein	Included	>tr|D1BPX9|D1BPX9_VEIPT Uncharacterized protein OS=Veillonella parvula (strain ATCC 10790 / DSM 2008 / JCM 12972 / Te3) GN=Vpar_1760 PE=4 SV=1	45198000	52102000	50061000	4.91203e+07	1.18227e+06	7.65512	7.71685	7.6995	7.69049	0.0259958
D1BLA0	Vpar_0473	protein of unknown function DUF541	Included	>tr|D1BLA0|D1BLA0_VEIPT Uncharacterized protein OS=Veillonella parvula (strain ATCC 10790 / DSM 2008 / JCM 12972 / Te3) GN=Vpar_0473 PE=4 SV=1	38176000	55977000	53932000	4.93617e+07	3.24696e+06	7.58179	7.74801	7.73185	7.68722	0.0748383
D1BMH6	Vpar_0902	Nucleoside diphosphate kinase (EC 2.7.4.6)		>tr|D1BMH6|D1BMH6_VEIPT Nucleoside diphosphate kinase OS=Veillonella parvula (strain ATCC 10790 / DSM 2008 / JCM 12972 / Te3) GN=ndk PE=3 SV=1	139320000	11387000	70377000	7.36947e+07	2.13437e+07	8.14401	7.05641	7.84743	7.68262	0.459052
D1BN33	Vpar_1109	Division initiation protein		>tr|D1BN33|D1BN33_VEIPT Uncharacterized protein OS=Veillonella parvula (strain ATCC 10790 / DSM 2008 / JCM 12972 / Te3) GN=Vpar_1109 PE=4 SV=1	34821000	63164000	50423000	4.94693e+07	4.73185e+06	7.54184	7.80047	7.70263	7.68165	0.106622
D1BNU9	Vpar_1378	Cold-shock DEAD-box protein A		>tr|D1BNU9|D1BNU9_VEIPT DEAD/DEAH box helicase domain protein OS=Veillonella parvula (strain ATCC 10790 / DSM 2008 / JCM 12972 / Te3) GN=Vpar_1378 PE=3 SV=1	66315000	29667000	56363000	5.07817e+07	6.31693e+06	7.82161	7.47227	7.75099	7.68163	0.150816
D1BPA2	Vpar_1533	ATP synthase gamma chain (EC 3.6.3.14)		>tr|D1BPA2|D1BPA2_VEIPT ATP synthase gamma chain OS=Veillonella parvula (strain ATCC 10790 / DSM 2008 / JCM 12972 / Te3) GN=atpG PE=3 SV=1	74882000	25144000	56361000	52129000	8.3792e+06	7.87438	7.40043	7.75098	7.67526	0.200757
D1BN95	Vpar_1172	Threonyl-tRNA synthetase (EC 6.1.1.3)		>tr|D1BN95|D1BN95_VEIPT Threonine--tRNA ligase OS=Veillonella parvula (strain ATCC 10790 / DSM 2008 / JCM 12972 / Te3) GN=thrS PE=3 SV=1	107000000	12420000	79140000	6.61867e+07	1.62008e+07	8.02938	7.09412	7.8984	7.67397	0.413485
D1BNZ2	Vpar_1422	Glutamate-1-semialdehyde aminotransferase (EC 5.4.3.8)		>tr|D1BNZ2|D1BNZ2_VEIPT Glutamate-1-semialdehyde 2,1-aminomutase OS=Veillonella parvula (strain ATCC 10790 / DSM 2008 / JCM 12972 / Te3) GN=hemL PE=3 SV=1	70184000	30031000	49705000	4.99733e+07	6.69261e+06	7.84624	7.47757	7.6964	7.6734	0.151384
D1BP73	Vpar_1504	Aspartate ammonia-lyase (EC 4.3.1.1)		>tr|D1BP73|D1BP73_VEIPT Fumarate lyase OS=Veillonella parvula (strain ATCC 10790 / DSM 2008 / JCM 12972 / Te3) GN=Vpar_1504 PE=4 SV=1	72763000	25374000	56733000	5.16233e+07	8.03472e+06	7.86191	7.40439	7.75384	7.67338	0.195255
D1BPD1	Vpar_1562	Oligopeptide ABC transporter, periplasmic oligopeptide-binding protein OppA (TC 3.A.1.5.1)		>tr|D1BPD1|D1BPD1_VEIPT Extracellular solute-binding protein family 5 OS=Veillonella parvula (strain ATCC 10790 / DSM 2008 / JCM 12972 / Te3) GN=Vpar_1562 PE=4 SV=1	38346000	48700000	55843000	4.76297e+07	2.93249e+06	7.58372	7.68753	7.74697	7.67274	0.0674615
D1BLG5	Vpar_0539	Lipid A export ATP-binding/permease protein MsbA (EC 3.6.3.25)		>tr|D1BLG5|D1BLG5_VEIPT ABC transporter related protein OS=Veillonella parvula (strain ATCC 10790 / DSM 2008 / JCM 12972 / Te3) GN=Vpar_0539 PE=3 SV=1	43151000	54277000	43628000	4.70187e+07	2.09681e+06	7.63499	7.73462	7.63977	7.66979	0.0458797
D1BLI9	Vpar_0563	Aspartate carbamoyltransferase (EC 2.1.3.2)		>tr|D1BLI9|D1BLI9_VEIPT Aspartate carbamoyltransferase OS=Veillonella parvula (strain ATCC 10790 / DSM 2008 / JCM 12972 / Te3) GN=pyrB PE=3 SV=1	40664000	53050000	43364000	4.56927e+07	2.17103e+06	7.60921	7.72469	7.63713	7.65701	0.0491936
D1BLN3	Vpar_0607	N-acetylglucosamine-1-phosphate uridyltransferase (EC 2.7.7.23) / Glucosamine-1-phosphate N-acetyltransferase (EC 2.3.1.157)		>tr|D1BLN3|D1BLN3_VEIPT Bifunctional protein GlmU OS=Veillonella parvula (strain ATCC 10790 / DSM 2008 / JCM 12972 / Te3) GN=glmU PE=3 SV=1	64133000	21178000	66771000	50694000	8.53187e+06	7.80708	7.32588	7.82459	7.65252	0.231075
D1BR20	Vpar_0299	Glucosamine--fructose-6-phosphate aminotransferase [isomerizing] (EC 2.6.1.16)		>tr|D1BR20|D1BR20_VEIPT Glutamine--fructose-6-phosphate aminotransferase [isomerizing] OS=Veillonella parvula (strain ATCC 10790 / DSM 2008 / JCM 12972 / Te3) GN=glmS PE=3 SV=1	102880000	14603000	59550000	59011000	1.47137e+07	8.01233	7.16444	7.77488	7.65055	0.357139
D1BM27	Vpar_0753	Ribonucleotide reductase transcriptional regulator NrdR		>tr|D1BM27|D1BM27_VEIPT Transcriptional repressor NrdR OS=Veillonella parvula (strain ATCC 10790 / DSM 2008 / JCM 12972 / Te3) GN=nrdR PE=3 SV=1	58655000	26302000	55703000	4.68867e+07	5.96261e+06	7.76831	7.41999	7.74588	7.64472	0.159175
D1BMU5	Vpar_1021	ClpB protein		>tr|D1BMU5|D1BMU5_VEIPT ATPase AAA-2 domain protein OS=Veillonella parvula (strain ATCC 10790 / DSM 2008 / JCM 12972 / Te3) GN=Vpar_1021 PE=3 SV=1	72690000	20952000	55203000	49615000	8.77259e+06	7.86147	7.32123	7.74196	7.64155	0.231702
D1BPN3	Vpar_1664	FIG01197307: hypothetical protein	Included	>tr|D1BPN3|D1BPN3_VEIPT S-layer domain protein OS=Veillonella parvula (strain ATCC 10790 / DSM 2008 / JCM 12972 / Te3) GN=Vpar_1664 PE=4 SV=1	12811000	119200000	54688000	62233000	1.78648e+07	7.10758	8.07628	7.73789	7.64058	0.401409
D1BMG4	Vpar_0890	Glutamine synthetase, clostridia type (EC 6.3.1.2)		>tr|D1BMG4|D1BMG4_VEIPT Glutamine synthetase catalytic region OS=Veillonella parvula (strain ATCC 10790 / DSM 2008 / JCM 12972 / Te3) GN=Vpar_0890 PE=3 SV=1	86417000	17044000	56356000	5.32723e+07	1.15964e+07	7.9366	7.23157	7.75094	7.6397	0.29838
D1BPT5	Vpar_1716	Phosphate acetyltransferase (EC 2.3.1.8)		>tr|D1BPT5|D1BPT5_VEIPT Phosphate acetyltransferase OS=Veillonella parvula (strain ATCC 10790 / DSM 2008 / JCM 12972 / Te3) GN=Vpar_1716 PE=4 SV=1	58873000	29767000	46740000	4.51267e+07	4.87331e+06	7.76992	7.47374	7.66969	7.63778	0.123003
D1BN65	Vpar_1141	Cobalt-precorrin-3b C17-methyltransferase		>tr|D1BN65|D1BN65_VEIPT Precorrin-3B C17-methyltransferase OS=Veillonella parvula (strain ATCC 10790 / DSM 2008 / JCM 12972 / Te3) GN=Vpar_1141 PE=4 SV=1	76965000	23674000	44465000	48368000	8.95301e+06	7.88629	7.37427	7.64802	7.63619	0.209199
D1BQ57	Vpar_1840	FIG01197011: hypothetical protein	Included	>tr|D1BQ57|D1BQ57_VEIPT Outer membrane chaperone Skp (OmpH) OS=Veillonella parvula (strain ATCC 10790 / DSM 2008 / JCM 12972 / Te3) GN=Vpar_1840 PE=4 SV=1	44900000	38714000	46381000	4.33317e+07	1.35567e+06	7.65225	7.58787	7.66634	7.63548	0.0341582
D1BMD8	Vpar_0864	Membrane-associated zinc metalloprotease		>tr|D1BMD8|D1BMD8_VEIPT Zinc metalloprotease OS=Veillonella parvula (strain ATCC 10790 / DSM 2008 / JCM 12972 / Te3) GN=Vpar_0864 PE=3 SV=1	37055000	48236000	44838000	4.33763e+07	1.91067e+06	7.56885	7.68337	7.65165	7.63462	0.0482794
D1BL40	Vpar_0413	FIG01197354: hypothetical protein		>tr|D1BL40|D1BL40_VEIPT Uncharacterized protein OS=Veillonella parvula (strain ATCC 10790 / DSM 2008 / JCM 12972 / Te3) GN=Vpar_0413 PE=4 SV=1	34877000	55744000	41014000	4.38783e+07	3.57478e+06	7.54254	7.7462	7.61293	7.63389	0.0844538
D1BPB4	Vpar_1545	Phosphoglucomutase (EC 5.4.2.2)		>tr|D1BPB4|D1BPB4_VEIPT Phosphoglucomutase/phosphomannomutase alpha/beta/alpha domain I OS=Veillonella parvula (strain ATCC 10790 / DSM 2008 / JCM 12972 / Te3) GN=Vpar_1545 PE=3 SV=1	125810000	6497600	97525000	7.66109e+07	2.07817e+07	8.09972	6.81275	7.98912	7.63386	0.582364
D1BP49	Vpar_1480	SSU ribosomal protein S8p (S15Ae)		>tr|D1BP49|D1BP49_VEIPT 30S ribosomal protein S8 OS=Veillonella parvula (strain ATCC 10790 / DSM 2008 / JCM 12972 / Te3) GN=rpsH PE=3 SV=1	24831000	71385000	43181000	4.64657e+07	7.81672e+06	7.39499	7.85361	7.63529	7.62796	0.1873
D1BNI1	Vpar_1258	ATP-dependent Clp protease proteolytic subunit (EC 3.4.21.92)		>tr|D1BNI1|D1BNI1_VEIPT ATP-dependent Clp protease proteolytic subunit OS=Veillonella parvula (strain ATCC 10790 / DSM 2008 / JCM 12972 / Te3) GN=clpP PE=3 SV=1	52252000	25776000	56600000	44876000	5.56111e+06	7.7181	7.41122	7.75282	7.62738	0.153506
D1BM31	Vpar_0757	ADP-L-glycero-D-manno-heptose-6-epimerase (EC 5.1.3.20)		>tr|D1BM31|D1BM31_VEIPT ADP-L-glycero-D-manno-heptose-6-epimerase OS=Veillonella parvula (strain ATCC 10790 / DSM 2008 / JCM 12972 / Te3) GN=hldD PE=3 SV=1	112550000	9011800	74197000	6.52529e+07	1.74485e+07	8.05135	6.95481	7.87039	7.62551	0.479978
D1BP29	Vpar_1460	2-oxoglutarate oxidoreductase, beta subunit (EC 1.2.7.3)		>tr|D1BP29|D1BP29_VEIPT Pyruvate ferredoxin/flavodoxin oxidoreductase, beta subunit OS=Veillonella parvula (strain ATCC 10790 / DSM 2008 / JCM 12972 / Te3) GN=Vpar_1460 PE=4 SV=1	56993000	24389000	53330000	44904000	5.95355e+06	7.75582	7.38719	7.72697	7.62333	0.167388
D1BR14	Vpar_0293	uncharacterized secreted protein, YBBR Bacillus subtilis homolog		>tr|D1BR14|D1BR14_VEIPT YbbR family protein OS=Veillonella parvula (strain ATCC 10790 / DSM 2008 / JCM 12972 / Te3) GN=Vpar_0293 PE=4 SV=1	35335000	45712000	44962000	42003000	1.92894e+06	7.54821	7.66003	7.65285	7.62036	0.0511057
D1BR72	Vpar_0351	FIG01197235: hypothetical protein		>tr|D1BR72|D1BR72_VEIPT Uncharacterized protein OS=Veillonella parvula (strain ATCC 10790 / DSM 2008 / JCM 12972 / Te3) GN=Vpar_0351 PE=4 SV=1	42326000	36637000	46279000	4.17473e+07	1.61566e+06	7.62661	7.56392	7.66538	7.61864	0.0418042
D1BQQ6	Vpar_0181	GMP synthase [glutamine-hydrolyzing], amidotransferase subunit (EC 6.3.5.2) / GMP synthase [glutamine-hydrolyzing], ATP pyrophosphatase subunit (EC 6.3.5.2)		>tr|D1BQQ6|D1BQQ6_VEIPT GMP synthase [glutamine-hydrolyzing] OS=Veillonella parvula (strain ATCC 10790 / DSM 2008 / JCM 12972 / Te3) GN=guaA PE=3 SV=1	113260000	8455000	72923000	6.48793e+07	1.76212e+07	8.05408	6.92711	7.86286	7.61468	0.492413
D1BL19	Vpar_0392	N-acetylmuramoyl-L-alanine amidase/putative S-layer protein		>tr|D1BL19|D1BL19_VEIPT Uncharacterized protein OS=Veillonella parvula (strain ATCC 10790 / DSM 2008 / JCM 12972 / Te3) GN=Vpar_0392 PE=4 SV=1	29171000	47566000	49828000	4.21883e+07	3.77664e+06	7.46495	7.6773	7.69747	7.61324	0.105179
D1BPA0	Vpar_1531	ATP synthase epsilon chain (EC 3.6.3.14)		>tr|D1BPA0|D1BPA0_VEIPT ATP synthase epsilon chain OS=Veillonella parvula (strain ATCC 10790 / DSM 2008 / JCM 12972 / Te3) GN=atpC PE=3 SV=1	99151000	13595000	50334000	54360000	1.43066e+07	7.9963	7.13338	7.70186	7.61051	0.358158
D1BMZ4	Vpar_1070	Macrolide export ATP-binding/permease protein MacB (EC 3.6.3.-)		>tr|D1BMZ4|D1BMZ4_VEIPT Uncharacterized protein OS=Veillonella parvula (strain ATCC 10790 / DSM 2008 / JCM 12972 / Te3) GN=Vpar_1070 PE=4 SV=1	44211000	34169000	43432000	40604000	1.86216e+06	7.64553	7.53363	7.63781	7.60566	0.051027
D1BLX5	Vpar_0699	3-oxoacyl-[acyl-carrier protein] reductase (EC 1.1.1.100)		>tr|D1BLX5|D1BLX5_VEIPT 3-oxoacyl-(Acyl-carrier-protein) reductase OS=Veillonella parvula (strain ATCC 10790 / DSM 2008 / JCM 12972 / Te3) GN=Vpar_0699 PE=3 SV=1	60408000	19890000	50734000	4.36773e+07	7.05356e+06	7.78109	7.29863	7.7053	7.59501	0.211841
D1BPA1	Vpar_1532	ATP synthase beta chain (EC 3.6.3.14)		>tr|D1BPA1|D1BPA1_VEIPT ATP synthase subunit beta OS=Veillonella parvula (strain ATCC 10790 / DSM 2008 / JCM 12972 / Te3) GN=atpD PE=3 SV=1	24550000	63611000	38538000	42233000	6.59697e+06	7.39005	7.80353	7.58589	7.59316	0.168881
D1BPL5	Vpar_1646	Methionine ABC transporter substrate-binding protein		>tr|D1BPL5|D1BPL5_VEIPT Lipoprotein OS=Veillonella parvula (strain ATCC 10790 / DSM 2008 / JCM 12972 / Te3) GN=Vpar_1646 PE=3 SV=1	54554000	25437000	41825000	4.06053e+07	4.86559e+06	7.73683	7.40547	7.62144	7.58791	0.137339
D1BND7	Vpar_1214	[FeFe]-hydrogenase maturation protein HydG		>tr|D1BND7|D1BND7_VEIPT Biotin and thiamin synthesis associated OS=Veillonella parvula (strain ATCC 10790 / DSM 2008 / JCM 12972 / Te3) GN=Vpar_1214 PE=4 SV=1	68792000	16802000	47982000	4.45253e+07	8.72227e+06	7.83754	7.22536	7.68108	7.58133	0.259683
D1BP45	Vpar_1476	LSU ribosomal protein L30p (L7e)		>tr|D1BP45|D1BP45_VEIPT 50S ribosomal protein L30 OS=Veillonella parvula (strain ATCC 10790 / DSM 2008 / JCM 12972 / Te3) GN=rpmD PE=3 SV=1	45693000	36107000	33391000	38397000	2.15427e+06	7.65985	7.55759	7.52363	7.58036	0.0578947
D1BQ93	Vpar_0017	Beta 1,4 glucosyltransferase		>tr|D1BQ93|D1BQ93_VEIPT Glycosyl transferase family 2 OS=Veillonella parvula (strain ATCC 10790 / DSM 2008 / JCM 12972 / Te3) GN=Vpar_0017 PE=4 SV=1	37599000	33053000	43405000	38019000	1.72959e+06	7.57518	7.51921	7.63754	7.57731	0.0483311
D1BP24	Vpar_1454	Transcriptional regulator, LysR family		>tr|D1BP24|D1BP24_VEIPT Transcriptional regulator, LysR family OS=Veillonella parvula (strain ATCC 10790 / DSM 2008 / JCM 12972 / Te3) GN=Vpar_1454 PE=4 SV=1	67555000	18720000	42344000	42873000	8.1406e+06	7.82966	7.27231	7.62679	7.57625	0.230327
D1BP08	Vpar_1438	Acetolactate synthase small subunit (EC 2.2.1.6)		>tr|D1BP08|D1BP08_VEIPT Acetolactate synthase, small subunit OS=Veillonella parvula (strain ATCC 10790 / DSM 2008 / JCM 12972 / Te3) GN=Vpar_1438 PE=4 SV=1	90662000	11787000	49831000	50760000	1.31486e+07	7.95743	7.0714	7.6975	7.57544	0.371871
D1BP46	Vpar_1477	SSU ribosomal protein S5p (S2e)		>tr|D1BP46|D1BP46_VEIPT 30S ribosomal protein S5 OS=Veillonella parvula (strain ATCC 10790 / DSM 2008 / JCM 12972 / Te3) GN=rpsE PE=3 SV=1	50020000	30371000	34521000	38304000	3.45212e+06	7.69914	7.48246	7.53808	7.57323	0.0918856
D1BPH7	Vpar_1608	FIG01197625: hypothetical protein		>tr|D1BPH7|D1BPH7_VEIPT Septicolysin OS=Veillonella parvula (strain ATCC 10790 / DSM 2008 / JCM 12972 / Te3) GN=Vpar_1608 PE=4 SV=1	78653000	11827000	56171000	4.88837e+07	1.13346e+07	7.89572	7.07287	7.74951	7.5727	0.358435
D1BMF7	Vpar_0883	Chaperone protein DnaJ		>tr|D1BMF7|D1BMF7_VEIPT Chaperone protein DnaJ OS=Veillonella parvula (strain ATCC 10790 / DSM 2008 / JCM 12972 / Te3) GN=dnaJ PE=3 SV=1	58632000	20125000	43700000	40819000	6.4715e+06	7.76813	7.30374	7.64048	7.57078	0.195891
D1BLC5	Vpar_0499	Cell division protein DivIC (FtsB), stabilizes FtsL against RasP cleavage		>tr|D1BLC5|D1BLC5_VEIPT Septum formation initiator OS=Veillonella parvula (strain ATCC 10790 / DSM 2008 / JCM 12972 / Te3) GN=Vpar_0499 PE=4 SV=1	33068000	35319000	42728000	3.70383e+07	1.68477e+06	7.51941	7.54801	7.63071	7.56604	0.0471954
D1BLT5	Vpar_0659	UDP-glucose 4-epimerase (EC 5.1.3.2)		>tr|D1BLT5|D1BLT5_VEIPT UDP-glucose 4-epimerase OS=Veillonella parvula (strain ATCC 10790 / DSM 2008 / JCM 12972 / Te3) GN=Vpar_0659 PE=3 SV=1	42380000	27823000	40587000	36930000	2.64589e+06	7.62716	7.4444	7.60839	7.55998	0.082086
D1BMY5	Vpar_1061	Phosphoenolpyruvate synthase (EC 2.7.9.2)		>tr|D1BMY5|D1BMY5_VEIPT Phosphoenolpyruvate synthase OS=Veillonella parvula (strain ATCC 10790 / DSM 2008 / JCM 12972 / Te3) GN=Vpar_1061 PE=3 SV=1	59487000	15660000	49515000	41554000	7.65749e+06	7.77442	7.19479	7.69474	7.55465	0.256529
D1BL46	Vpar_0419	FIG01197090: hypothetical protein		>tr|D1BL46|D1BL46_VEIPT Uncharacterized protein OS=Veillonella parvula (strain ATCC 10790 / DSM 2008 / JCM 12972 / Te3) GN=Vpar_0419 PE=4 SV=1	48849000	24815000	37631000	3.70983e+07	4.00862e+06	7.68886	7.39471	7.57555	7.55304	0.121133
D1BLK3	Vpar_0577	SSU ribosomal protein S16p		>tr|D1BLK3|D1BLK3_VEIPT 30S ribosomal protein S16 OS=Veillonella parvula (strain ATCC 10790 / DSM 2008 / JCM 12972 / Te3) GN=rpsP PE=3 SV=1	17969000	61857000	40792000	40206000	7.31662e+06	7.25452	7.79139	7.61057	7.55216	0.223032
D1BLL8	Vpar_0592	Holliday junction DNA helicase RuvB		>tr|D1BLL8|D1BLL8_VEIPT Holliday junction ATP-dependent DNA helicase RuvB OS=Veillonella parvula (strain ATCC 10790 / DSM 2008 / JCM 12972 / Te3) GN=ruvB PE=3 SV=1	34840000	31283000	40075000	3.53993e+07	1.4742e+06	7.54208	7.49531	7.60287	7.54675	0.0440375
D1BLT4	Vpar_0658	Glucose-6-phosphate isomerase (EC 5.3.1.9)		>tr|D1BLT4|D1BLT4_VEIPT Glucose-6-phosphate isomerase OS=Veillonella parvula (strain ATCC 10790 / DSM 2008 / JCM 12972 / Te3) GN=Vpar_0658 PE=3 SV=1	53216000	16850000	48293000	39453000	6.57631e+06	7.72604	7.2266	7.68388	7.54551	0.226158
D1BM91	Vpar_0817	Cell envelope-associated transcriptional attenuator LytR-CpsA-Psr, subfamily F1 (as in PMID19099556)		>tr|D1BM91|D1BM91_VEIPT Cell envelope-related transcriptional attenuator OS=Veillonella parvula (strain ATCC 10790 / DSM 2008 / JCM 12972 / Te3) GN=Vpar_0817 PE=4 SV=1	27315000	41603000	37329000	3.54157e+07	2.44455e+06	7.4364	7.61912	7.57205	7.54252	0.0774624
D1BQF5	Vpar_0079	Electron transfer flavoprotein, beta subunit		>tr|D1BQF5|D1BQF5_VEIPT Electron transfer flavoprotein alpha/beta-subunit OS=Veillonella parvula (strain ATCC 10790 / DSM 2008 / JCM 12972 / Te3) GN=Vpar_0079 PE=4 SV=1	108070000	6296700	62134000	5.88336e+07	1.6989e+07	8.03371	6.79911	7.79333	7.54205	0.534422
D1BLK5	Vpar_0579	FIG01197044: hypothetical protein		>tr|D1BLK5|D1BLK5_VEIPT Uncharacterized protein OS=Veillonella parvula (strain ATCC 10790 / DSM 2008 / JCM 12972 / Te3) GN=Vpar_0579 PE=4 SV=1	89443000	6291900	72549000	5.60946e+07	1.46499e+07	7.95155	6.79878	7.86063	7.53699	0.523307
D1BL18	Vpar_0391	Polysaccharide deacetylase		>tr|D1BL18|D1BL18_VEIPT Polysaccharide deacetylase OS=Veillonella parvula (strain ATCC 10790 / DSM 2008 / JCM 12972 / Te3) GN=Vpar_0391 PE=4 SV=1	36090000	28340000	39802000	34744000	1.94945e+06	7.55739	7.4524	7.5999	7.53656	0.0619927
D1BR59	Vpar_0338	SSU ribosomal protein S18p @ SSU ribosomal protein S18p, zinc-dependent		>tr|D1BR59|D1BR59_VEIPT 30S ribosomal protein S18 OS=Veillonella parvula (strain ATCC 10790 / DSM 2008 / JCM 12972 / Te3) GN=rpsR PE=3 SV=1	30650000	40173000	32638000	34487000	1.67451e+06	7.48643	7.60393	7.51372	7.5347	0.0502107
D1BLC0	Vpar_0494	Dihydropteroate synthase (EC 2.5.1.15)		>tr|D1BLC0|D1BLC0_VEIPT Dihydropteroate synthase OS=Veillonella parvula (strain ATCC 10790 / DSM 2008 / JCM 12972 / Te3) GN=Vpar_0494 PE=3 SV=1	56658000	16305000	43433000	3.87987e+07	6.85727e+06	7.75326	7.21232	7.63782	7.53447	0.232616
D1BNT8	Vpar_1367	RND efflux system, outer membrane lipoprotein, NodT family	Included	>tr|D1BNT8|D1BNT8_VEIPT RND efflux system, outer membrane lipoprotein, NodT family OS=Veillonella parvula (strain ATCC 10790 / DSM 2008 / JCM 12972 / Te3) GN=Vpar_1367 PE=4 SV=1	11752000	79766000	41595000	44371000	1.1364e+07	7.07011	7.90182	7.61904	7.53032	0.345289
D1BPH5	Vpar_1606	Ribonucleotide reductase of class Ia (aerobic), alpha subunit (EC 1.17.4.1)		>tr|D1BPH5|D1BPH5_VEIPT Ribonucleoside-diphosphate reductase OS=Veillonella parvula (strain ATCC 10790 / DSM 2008 / JCM 12972 / Te3) GN=Vpar_1606 PE=3 SV=1	44589000	22632000	37429000	3.48833e+07	3.73256e+06	7.64923	7.35472	7.57321	7.52572	0.124832
D1BQF6	Vpar_0080	Electron transfer flavoprotein, alpha subunit		>tr|D1BQF6|D1BQF6_VEIPT Electron transfer flavoprotein alpha subunit OS=Veillonella parvula (strain ATCC 10790 / DSM 2008 / JCM 12972 / Te3) GN=Vpar_0080 PE=4 SV=1	75792000	9586900	51699000	4.56926e+07	1.11696e+07	7.87962	6.98168	7.71348	7.52493	0.390078
D1BLJ8	Vpar_0572	Copper-translocating P-type ATPase (EC 3.6.3.4)		>tr|D1BLJ8|D1BLJ8_VEIPT Copper-translocating P-type ATPase OS=Veillonella parvula (strain ATCC 10790 / DSM 2008 / JCM 12972 / Te3) GN=Vpar_0572 PE=3 SV=1	15870000	64114000	34636000	3.82067e+07	8.10647e+06	7.20058	7.80695	7.53953	7.51569	0.248125
D1BKZ0	Vpar_0363	Xanthine phosphoribosyltransferase (EC 2.4.2.22)		>tr|D1BKZ0|D1BKZ0_VEIPT Xanthine phosphoribosyltransferase OS=Veillonella parvula (strain ATCC 10790 / DSM 2008 / JCM 12972 / Te3) GN=xpt PE=3 SV=1	34024000	29120000	35345000	3.28297e+07	1.09329e+06	7.53179	7.46419	7.54833	7.51477	0.0363953
D1BNZ6	Vpar_1426	Glutamyl-tRNA reductase (EC 1.2.1.70)		>tr|D1BNZ6|D1BNZ6_VEIPT Glutamyl-tRNA reductase OS=Veillonella parvula (strain ATCC 10790 / DSM 2008 / JCM 12972 / Te3) GN=hemA PE=3 SV=1	29730000	33414000	35153000	3.27657e+07	923007	7.47319	7.52393	7.54596	7.51436	0.0304676
D1BNJ1	Vpar_1268	SsnA protein		>tr|D1BNJ1|D1BNJ1_VEIPT Selenium metabolism protein SsnA OS=Veillonella parvula (strain ATCC 10790 / DSM 2008 / JCM 12972 / Te3) GN=Vpar_1268 PE=4 SV=1	38129000	24531000	37242000	3.33007e+07	2.5359e+06	7.58126	7.38972	7.57103	7.514	0.0879825
D1BNX1	Vpar_1400	Citrate lyase beta chain (EC 4.1.3.6)		>tr|D1BNX1|D1BNX1_VEIPT HpcH/HpaI aldolase OS=Veillonella parvula (strain ATCC 10790 / DSM 2008 / JCM 12972 / Te3) GN=Vpar_1400 PE=4 SV=1	127660000	3205500	84798000	7.18878e+07	2.10746e+07	8.10605	6.5059	7.92839	7.51345	0.716128
D1BMX7	Vpar_1053	N-acetylmannosaminyltransferase (EC 2.4.1.187)		>tr|D1BMX7|D1BMX7_VEIPT Glycosyl transferase, WecB/TagA/CpsF family OS=Veillonella parvula (strain ATCC 10790 / DSM 2008 / JCM 12972 / Te3) GN=Vpar_1053 PE=4 SV=1	39864000	22793000	37394000	3.33503e+07	3.07532e+06	7.60058	7.3578	7.5728	7.51039	0.108494
D1BPI0	Vpar_1611	3-dehydroquinate synthase (EC 4.2.3.4)		>tr|D1BPI0|D1BPI0_VEIPT 3-dehydroquinate synthase OS=Veillonella parvula (strain ATCC 10790 / DSM 2008 / JCM 12972 / Te3) GN=aroB PE=3 SV=1	36821000	29515000	31091000	3.24757e+07	1.2816e+06	7.5661	7.47004	7.49263	7.50959	0.0410055
D1BM81	Vpar_0807	Cell division transporter, ATP-binding protein FtsE (TC 3.A.5.1.1)		>tr|D1BM81|D1BM81_VEIPT Cell division ATP-binding protein FtsE OS=Veillonella parvula (strain ATCC 10790 / DSM 2008 / JCM 12972 / Te3) GN=Vpar_0807 PE=3 SV=1	20680000	50325000	32260000	3.44217e+07	4.98008e+06	7.31555	7.70178	7.50866	7.50867	0.157679
D1BL39	Vpar_0412	FIG01196973: hypothetical protein	Included	>tr|D1BL39|D1BL39_VEIPT Uncharacterized protein OS=Veillonella parvula (strain ATCC 10790 / DSM 2008 / JCM 12972 / Te3) GN=Vpar_0412 PE=4 SV=1	32444000	31224000	31984000	31884000	205372	7.51113	7.49449	7.50493	7.50352	0.00686882
D1BNK0	Vpar_1277	Glutaminyl-tRNA synthetase (EC 6.1.1.18)		>tr|D1BNK0|D1BNK0_VEIPT Glutamine--tRNA ligase OS=Veillonella parvula (strain ATCC 10790 / DSM 2008 / JCM 12972 / Te3) GN=glnS PE=3 SV=1	76243000	7707100	54750000	4.62334e+07	1.16842e+07	7.8822	6.88689	7.73838	7.50249	0.439237
D1BNU0	Vpar_1369	Spermidine synthase (EC 2.5.1.16)		>tr|D1BNU0|D1BNU0_VEIPT Polyamine aminopropyltransferase OS=Veillonella parvula (strain ATCC 10790 / DSM 2008 / JCM 12972 / Te3) GN=speE PE=3 SV=1	38342000	22463000	36993000	3.25993e+07	2.93473e+06	7.58367	7.35147	7.56812	7.50109	0.105987
D1BP70	Vpar_1501	High-affinity choline uptake protein BetT		>tr|D1BP70|D1BP70_VEIPT Choline/carnitine/betaine transporter OS=Veillonella parvula (strain ATCC 10790 / DSM 2008 / JCM 12972 / Te3) GN=Vpar_1501 PE=4 SV=1	27273000	30032000	38785000	32030000	2.00348e+06	7.43573	7.47758	7.58866	7.50066	0.0645308
D1BNZ9	Vpar_1429	Pyrroline-5-carboxylate reductase (EC 1.5.1.2)		>tr|D1BNZ9|D1BNZ9_VEIPT Pyrroline-5-carboxylate reductase OS=Veillonella parvula (strain ATCC 10790 / DSM 2008 / JCM 12972 / Te3) GN=proC PE=3 SV=1	48575000	19566000	32993000	3.37113e+07	4.83928e+06	7.68641	7.2915	7.51842	7.49878	0.161819
D1BNX0	Vpar_1399	Citrate lyase alpha chain (EC 4.1.3.6)		>tr|D1BNX0|D1BNX0_VEIPT Citrate lyase, alpha subunit OS=Veillonella parvula (strain ATCC 10790 / DSM 2008 / JCM 12972 / Te3) GN=Vpar_1399 PE=4 SV=1	158400000	2220200	88983000	8.32011e+07	2.60834e+07	8.19976	6.34639	7.94931	7.49848	0.821044
D1BLS0	Vpar_0644	[NiFe] hydrogenase metallocenter assembly protein HypE		>tr|D1BLS0|D1BLS0_VEIPT Hydrogenase expression/formation protein HypE OS=Veillonella parvula (strain ATCC 10790 / DSM 2008 / JCM 12972 / Te3) GN=Vpar_0644 PE=4 SV=1	44199000	20223000	34986000	33136000	4.03153e+06	7.64541	7.30585	7.54389	7.49838	0.142314
D1BNL5	Vpar_1292	L(+)-tartrate dehydratase alpha subunit (EC 4.2.1.32)		>tr|D1BNL5|D1BNL5_VEIPT Hydro-lyase, Fe-S type, tartrate/fumarate subfamily, alpha subunit OS=Veillonella parvula (strain ATCC 10790 / DSM 2008 / JCM 12972 / Te3) GN=Vpar_1292 PE=4 SV=1	48090000	17974000	34286000	33450000	5.02513e+06	7.68205	7.25464	7.53512	7.49061	0.177305
D1BQ91	Vpar_0015	sulfatase		>tr|D1BQ91|D1BQ91_VEIPT Sulfatase OS=Veillonella parvula (strain ATCC 10790 / DSM 2008 / JCM 12972 / Te3) GN=Vpar_0015 PE=4 SV=1	26394000	35523000	31393000	3.11033e+07	1.5238e+06	7.42151	7.55051	7.49683	7.48962	0.0529125
D1BL07	Vpar_0380	FIG01197612: hypothetical protein		>tr|D1BL07|D1BL07_VEIPT Uncharacterized protein OS=Veillonella parvula (strain ATCC 10790 / DSM 2008 / JCM 12972 / Te3) GN=Vpar_0380 PE=4 SV=1	25907000	36249000	30741000	3.09657e+07	1.72489e+06	7.41342	7.5593	7.48772	7.48681	0.0595583
D1BQU7	Vpar_0223	Respiratory nitrate reductase beta chain (EC 1.7.99.4)		>tr|D1BQU7|D1BQU7_VEIPT Nitrate reductase, beta subunit OS=Veillonella parvula (strain ATCC 10790 / DSM 2008 / JCM 12972 / Te3) GN=Vpar_0223 PE=4 SV=1	61657000	9750000	46064000	39157000	8.87796e+06	7.78998	6.989	7.66336	7.48078	0.351561
D1BNP6	Vpar_1324	GTP-binding protein TypA/BipA		>tr|D1BNP6|D1BNP6_VEIPT GTP-binding protein TypA OS=Veillonella parvula (strain ATCC 10790 / DSM 2008 / JCM 12972 / Te3) GN=Vpar_1324 PE=4 SV=1	54450000	12645000	38173000	3.50893e+07	7.02414e+06	7.736	7.10192	7.58176	7.47322	0.269998
D1BR11	Vpar_0290	Xanthine and CO dehydrogenases maturation factor, XdhC/CoxF family		>tr|D1BR11|D1BR11_VEIPT Xanthine and CO dehydrogenase maturation factor XdhC/CoxF family-like protein OS=Veillonella parvula (strain ATCC 10790 / DSM 2008 / JCM 12972 / Te3) GN=Vpar_0290 PE=4 SV=1	64119000	8395500	48626000	4.03802e+07	9.58745e+06	7.80699	6.92405	7.68687	7.47263	0.390997
D1BME0	Vpar_0866	Prolyl-tRNA synthetase (EC 6.1.1.15), bacterial type		>tr|D1BME0|D1BME0_VEIPT Proline--tRNA ligase OS=Veillonella parvula (strain ATCC 10790 / DSM 2008 / JCM 12972 / Te3) GN=proS PE=3 SV=1	62155000	10397000	39804000	37452000	8.65301e+06	7.79348	7.01691	7.59993	7.4701	0.330056
D1BQF0	Vpar_0074	TonB-dependent receptor	Included	>tr|D1BQF0|D1BQF0_VEIPT TonB-dependent receptor OS=Veillonella parvula (strain ATCC 10790 / DSM 2008 / JCM 12972 / Te3) GN=Vpar_0074 PE=3 SV=1	6604200	85456000	44922000	4.56607e+07	1.31437e+07	6.81982	7.93174	7.65246	7.46801	0.472306
D1BQ84	Vpar_0008	Lysine-specific permease		>tr|D1BQ84|D1BQ84_VEIPT Amino acid permease-associated region OS=Veillonella parvula (strain ATCC 10790 / DSM 2008 / JCM 12972 / Te3) GN=Vpar_0008 PE=4 SV=1	22156000	34129000	33311000	2.98653e+07	2.22966e+06	7.34549	7.53312	7.52259	7.46707	0.0860749
D1BLY5	Vpar_0709	Excinuclease ABC subunit A		>tr|D1BLY5|D1BLY5_VEIPT UvrABC system protein A OS=Veillonella parvula (strain ATCC 10790 / DSM 2008 / JCM 12972 / Te3) GN=uvrA PE=3 SV=1	36775000	19822000	33142000	29913000	2.97528e+06	7.56555	7.29715	7.52038	7.46103	0.117338
D1BMA4	Vpar_0830	1-acyl-sn-glycerol-3-phosphate acyltransferase (EC 2.3.1.51)		>tr|D1BMA4|D1BMA4_VEIPT 1-acyl-sn-glycerol-3-phosphate acyltransferase OS=Veillonella parvula (strain ATCC 10790 / DSM 2008 / JCM 12972 / Te3) GN=Vpar_0830 PE=4 SV=1	32162000	21996000	33809000	2.93223e+07	2.13267e+06	7.50734	7.34234	7.52903	7.45957	0.0833652
D1BPC7	Vpar_1558	FIG01196988: hypothetical protein		>tr|D1BPC7|D1BPC7_VEIPT Uncharacterized protein OS=Veillonella parvula (strain ATCC 10790 / DSM 2008 / JCM 12972 / Te3) GN=Vpar_1558 PE=4 SV=1	23262000	32024000	31203000	2.88297e+07	1.61306e+06	7.36665	7.50548	7.4942	7.45544	0.0629545
D1BMY9	Vpar_1065	Recombination inhibitory protein MutS2		>tr|D1BMY9|D1BMY9_VEIPT Endonuclease MutS2 OS=Veillonella parvula (strain ATCC 10790 / DSM 2008 / JCM 12972 / Te3) GN=mutS2 PE=3 SV=1	28531000	23833000	33278000	2.85473e+07	1.57417e+06	7.45532	7.37718	7.52216	7.45155	0.0592471
D1BMK3	Vpar_0929	Aspartate-semialdehyde dehydrogenase (EC 1.2.1.11)		>tr|D1BMK3|D1BMK3_VEIPT Aspartate-semialdehyde dehydrogenase OS=Veillonella parvula (strain ATCC 10790 / DSM 2008 / JCM 12972 / Te3) GN=asd PE=3 SV=1	37508000	18436000	32264000	2.94027e+07	3.28423e+06	7.57412	7.26567	7.50872	7.4495	0.132706
D1BMI4	Vpar_0910	L-threonine 3-O-phosphate decarboxylase (EC 4.1.1.81)		>tr|D1BMI4|D1BMI4_VEIPT Aminotransferase class I and II OS=Veillonella parvula (strain ATCC 10790 / DSM 2008 / JCM 12972 / Te3) GN=Vpar_0910 PE=3 SV=1	46218000	15369000	31075000	3.08873e+07	5.14179e+06	7.66481	7.18665	7.49241	7.44796	0.197725
D1BML9	Vpar_0945	FIG01197713: hypothetical protein	Included	>tr|D1BML9|D1BML9_VEIPT Uncharacterized protein OS=Veillonella parvula (strain ATCC 10790 / DSM 2008 / JCM 12972 / Te3) GN=Vpar_0945 PE=4 SV=1	24589000	31639000	28136000	2.81213e+07	1.17501e+06	7.39074	7.50022	7.44926	7.44674	0.0447313
D1BMH3	Vpar_0899	Homoserine dehydrogenase (EC 1.1.1.3)		>tr|D1BMH3|D1BMH3_VEIPT Homoserine dehydrogenase OS=Veillonella parvula (strain ATCC 10790 / DSM 2008 / JCM 12972 / Te3) GN=Vpar_0899 PE=3 SV=1	35965000	19799000	30258000	28674000	2.73286e+06	7.55588	7.29664	7.48084	7.44445	0.108915
D1BLX2	Vpar_0696	3-oxoacyl-[acyl-carrier-protein] synthase, KASIII (EC 2.3.1.41)		>tr|D1BLX2|D1BLX2_VEIPT 3-oxoacyl-[acyl-carrier-protein] synthase 3 OS=Veillonella parvula (strain ATCC 10790 / DSM 2008 / JCM 12972 / Te3) GN=fabH PE=3 SV=1	39300000	16020000	34212000	29844000	4.07975e+06	7.59439	7.20466	7.53418	7.44441	0.171301
D1BMN8	Vpar_0964	Leucyl-tRNA synthetase (EC 6.1.1.4)		>tr|D1BMN8|D1BMN8_VEIPT Leucine--tRNA ligase OS=Veillonella parvula (strain ATCC 10790 / DSM 2008 / JCM 12972 / Te3) GN=leuS PE=3 SV=1	81607000	4728300	55204000	4.71798e+07	1.30208e+07	7.91173	6.67471	7.74197	7.4428	0.54753
D1BMV4	Vpar_1030	Iron-sulfur cluster assembly protein SufB		>tr|D1BMV4|D1BMV4_VEIPT FeS assembly protein SufB OS=Veillonella parvula (strain ATCC 10790 / DSM 2008 / JCM 12972 / Te3) GN=Vpar_1030 PE=4 SV=1	46618000	13344000	33701000	31221000	5.59169e+06	7.66855	7.12529	7.52764	7.44049	0.23019
D1BN16	Vpar_1092	Uracil phosphoribosyltransferase (EC 2.4.2.9)		>tr|D1BN16|D1BN16_VEIPT Uracil phosphoribosyltransferase OS=Veillonella parvula (strain ATCC 10790 / DSM 2008 / JCM 12972 / Te3) GN=upp PE=3 SV=1	23972000	34535000	25011000	2.78393e+07	1.94061e+06	7.3797	7.53826	7.39813	7.4387	0.0708012
D1BM42	Vpar_0768	SSU ribosomal protein S15p (S13e)		>tr|D1BM42|D1BM42_VEIPT 30S ribosomal protein S15 OS=Veillonella parvula (strain ATCC 10790 / DSM 2008 / JCM 12972 / Te3) GN=rpsO PE=3 SV=1	23257000	35637000	24605000	27833000	2.264e+06	7.36655	7.5519	7.39102	7.43649	0.0822152
D1BKY3	Vpar_0356	Tripeptide aminopeptidase (EC 3.4.11.4)		>tr|D1BKY3|D1BKY3_VEIPT Peptidase T OS=Veillonella parvula (strain ATCC 10790 / DSM 2008 / JCM 12972 / Te3) GN=Vpar_0356 PE=4 SV=1	74040000	5375400	50151000	43188800	1.16192e+07	7.86947	6.73041	7.70028	7.43339	0.501854
D1BLG7	Vpar_0541	Tetraacyldisaccharide 4'-kinase (EC 2.7.1.130)		>tr|D1BLG7|D1BLG7_VEIPT Tetraacyldisaccharide 4-kinase OS=Veillonella parvula (strain ATCC 10790 / DSM 2008 / JCM 12972 / Te3) GN=lpxK PE=3 SV=1	39950000	15755000	31327000	2.90107e+07	4.08756e+06	7.60152	7.19742	7.49592	7.43162	0.171123
D1BQZ6	Vpar_0275	Aminoacyl-histidine dipeptidase (Peptidase D) (EC 3.4.13.3)		>tr|D1BQZ6|D1BQZ6_VEIPT Aminoacyl-histidine dipeptidase OS=Veillonella parvula (strain ATCC 10790 / DSM 2008 / JCM 12972 / Te3) GN=Vpar_0275 PE=4 SV=1	91050000	4194300	50522000	4.85888e+07	1.44867e+07	7.95928	6.62266	7.70348	7.42847	0.579287
D1BPM3	Vpar_1654	FIG01197539: hypothetical protein	Included	>tr|D1BPM3|D1BPM3_VEIPT S-layer domain protein OS=Veillonella parvula (strain ATCC 10790 / DSM 2008 / JCM 12972 / Te3) GN=Vpar_1654 PE=4 SV=1	34150000	21075000	26569000	2.72647e+07	2.1884e+06	7.53339	7.32377	7.42438	7.42718	0.0856012
D1BQ86	Vpar_0010	FIG01197092: hypothetical protein		>tr|D1BQ86|D1BQ86_VEIPT Acriflavin resistance protein OS=Veillonella parvula (strain ATCC 10790 / DSM 2008 / JCM 12972 / Te3) GN=Vpar_0010 PE=4 SV=1	21168000	30391000	28961000	26840000	1.65462e+06	7.32568	7.48274	7.46181	7.42341	0.0696339
D1BMG2	Vpar_0888	SSU ribosomal protein S21p		>tr|D1BMG2|D1BMG2_VEIPT 30S ribosomal protein S21 OS=Veillonella parvula (strain ATCC 10790 / DSM 2008 / JCM 12972 / Te3) GN=rpsU PE=3 SV=1	36462000	23459000	21743000	2.72213e+07	2.68284e+06	7.56184	7.37031	7.33732	7.42316	0.0989849
D1BQ61	Vpar_1844	Peptidase, M23/M37 family		>tr|D1BQ61|D1BQ61_VEIPT Peptidase M23 OS=Veillonella parvula (strain ATCC 10790 / DSM 2008 / JCM 12972 / Te3) GN=Vpar_1844 PE=4 SV=1	19525000	28854000	30813000	2.63973e+07	2.01056e+06	7.29059	7.46021	7.48873	7.41318	0.0874603
D1BMV5	Vpar_1031	Iron-sulfur cluster assembly ATPase protein SufC		>tr|D1BMV5|D1BMV5_VEIPT FeS assembly ATPase SufC OS=Veillonella parvula (strain ATCC 10790 / DSM 2008 / JCM 12972 / Te3) GN=Vpar_1031 PE=3 SV=1	19517000	30705000	28844000	2.63553e+07	1.99828e+06	7.29041	7.48721	7.46006	7.41256	0.0870789
D1BQ97	Vpar_0021	Undecaprenyl-phosphate galactosephosphotransferase (EC 2.7.8.6)		>tr|D1BQ97|D1BQ97_VEIPT Exopolysaccharide biosynthesis polyprenyl glycosylphosphotransferase OS=Veillonella parvula (strain ATCC 10790 / DSM 2008 / JCM 12972 / Te3) GN=Vpar_0021 PE=4 SV=1	32624000	19904000	26334000	2.62873e+07	2.12004e+06	7.51354	7.29894	7.42052	7.411	0.087867
D1BP35	Vpar_1466	LSU ribosomal protein L17p		>tr|D1BP35|D1BP35_VEIPT 50S ribosomal protein L17 OS=Veillonella parvula (strain ATCC 10790 / DSM 2008 / JCM 12972 / Te3) GN=rplQ PE=3 SV=1	9103700	52931000	35003000	32345900	7.34471e+06	6.95922	7.72371	7.54411	7.40901	0.326394
D1BNA0	Vpar_1177	FIG004453: protein YceG like		>tr|D1BNA0|D1BNA0_VEIPT Aminodeoxychorismate lyase OS=Veillonella parvula (strain ATCC 10790 / DSM 2008 / JCM 12972 / Te3) GN=Vpar_1177 PE=4 SV=1	32060000	17423000	30097000	2.65267e+07	2.64829e+06	7.50596	7.24112	7.47852	7.40854	0.118908
D1BNF0	Vpar_1227	Rod shape-determining protein MreB		>tr|D1BNF0|D1BNF0_VEIPT Cell shape determining protein MreB/Mrl OS=Veillonella parvula (strain ATCC 10790 / DSM 2008 / JCM 12972 / Te3) GN=Vpar_1227 PE=4 SV=1	11081000	47626000	30702000	29803000	6.09636e+06	7.04458	7.67784	7.48717	7.4032	0.26526
D1BMY1	Vpar_1057	LSU ribosomal protein L28p		>tr|D1BMY1|D1BMY1_VEIPT 50S ribosomal protein L28 OS=Veillonella parvula (strain ATCC 10790 / DSM 2008 / JCM 12972 / Te3) GN=rpmB PE=3 SV=1	26258000	37082000	16432000	2.65907e+07	3.44301e+06	7.41926	7.56916	7.21569	7.40137	0.144858
D1BQF1	Vpar_0075	Aspartate aminotransferase (EC 2.6.1.1)		>tr|D1BQF1|D1BQF1_VEIPT Aminotransferase class I and II OS=Veillonella parvula (strain ATCC 10790 / DSM 2008 / JCM 12972 / Te3) GN=Vpar_0075 PE=4 SV=1	54081000	8385000	35140000	3.25353e+07	7.65303e+06	7.73304	6.9235	7.5458	7.40078	0.346037
D1BP96	Vpar_1527	Hypothetical protein ywlG		>tr|D1BP96|D1BP96_VEIPT UPF0340 protein Vpar_1527 OS=Veillonella parvula (strain ATCC 10790 / DSM 2008 / JCM 12972 / Te3) GN=Vpar_1527 PE=3 SV=1	60928000	6216300	41764000	3.63028e+07	9.2539e+06	7.78482	6.79353	7.6208	7.39972	0.433836
D1BM23	Vpar_0749	nucleotide-binding protein		>tr|D1BM23|D1BM23_VEIPT Nucleotide binding protein OS=Veillonella parvula (strain ATCC 10790 / DSM 2008 / JCM 12972 / Te3) GN=Vpar_0749 PE=4 SV=1	32745000	16618000	28820000	26061000	2.80335e+06	7.51514	7.22058	7.45969	7.39847	0.127811
D1BQZ0	Vpar_0269	O-acetylhomoserine sulfhydrylase (EC 2.5.1.49) / O-succinylhomoserine sulfhydrylase (EC 2.5.1.48)		>tr|D1BQZ0|D1BQZ0_VEIPT O-acetylhomoserine/O-acetylserine sulfhydrylase OS=Veillonella parvula (strain ATCC 10790 / DSM 2008 / JCM 12972 / Te3) GN=Vpar_0269 PE=3 SV=1	69551000	5281400	41367000	3.87331e+07	1.07386e+07	7.8423	6.72275	7.61665	7.3939	0.483435
D1BN50	Vpar_1126	Aspartokinase (EC 2.7.2.4)		>tr|D1BN50|D1BN50_VEIPT Aspartokinase OS=Veillonella parvula (strain ATCC 10790 / DSM 2008 / JCM 12972 / Te3) GN=Vpar_1126 PE=3 SV=1	44101000	10317000	33304000	2.92407e+07	5.75155e+06	7.64445	7.01355	7.5225	7.3935	0.273237
D1BP97	Vpar_1528	Fumarate hydratase class I, aerobic (EC 4.2.1.2); L(+)-tartrate dehydratase beta subunit (EC 4.2.1.32)		>tr|D1BP97|D1BP97_VEIPT Hydro-lyase, Fe-S type, tartrate/fumarate subfamily, beta subunit OS=Veillonella parvula (strain ATCC 10790 / DSM 2008 / JCM 12972 / Te3) GN=Vpar_1528 PE=4 SV=1	36283000	17712000	23372000	25789000	3.17283e+06	7.5597	7.24827	7.3687	7.39222	0.128227
D1BPZ5	Vpar_1776	4-carboxymuconolactone decarboxylase (EC 4.1.1.44)		>tr|D1BPZ5|D1BPZ5_VEIPT Carboxymuconolactone decarboxylase OS=Veillonella parvula (strain ATCC 10790 / DSM 2008 / JCM 12972 / Te3) GN=Vpar_1776 PE=4 SV=1	60068000	5625200	44114000	36602400	9.3293e+06	7.77864	6.75014	7.64458	7.39112	0.456535
D1BQ78	Vpar_0002	DNA polymerase III beta subunit (EC 2.7.7.7)		>tr|D1BQ78|D1BQ78_VEIPT DNA polymerase III subunit beta OS=Veillonella parvula (strain ATCC 10790 / DSM 2008 / JCM 12972 / Te3) GN=Vpar_0002 PE=4 SV=1	54794000	8006600	33536000	32112200	7.80872e+06	7.73873	6.90345	7.52551	7.38923	0.354358
D1BLU1	Vpar_0665	Branched-chain amino acid transport system permease protein LivM (TC 3.A.1.4.1)		>tr|D1BLU1|D1BLU1_VEIPT Inner-membrane translocator OS=Veillonella parvula (strain ATCC 10790 / DSM 2008 / JCM 12972 / Te3) GN=Vpar_0665 PE=4 SV=1	20039000	26592000	27563000	2.47313e+07	1.36419e+06	7.30188	7.42475	7.44033	7.38898	0.0619223
D1BLR4	Vpar_0638	Substrate-specific component PanT of predicted pantothenate ECF transporter		>tr|D1BLR4|D1BLR4_VEIPT Membrane protein-like protein OS=Veillonella parvula (strain ATCC 10790 / DSM 2008 / JCM 12972 / Te3) GN=Vpar_0638 PE=4 SV=1	15830000	33708000	26951000	2.54963e+07	3.00911e+06	7.19948	7.52773	7.43057	7.38593	0.137677
D1BMS4	Vpar_1000	ATP-dependent DNA helicase UvrD/PcrA		>tr|D1BMS4|D1BMS4_VEIPT DNA helicase OS=Veillonella parvula (strain ATCC 10790 / DSM 2008 / JCM 12972 / Te3) GN=Vpar_1000 PE=4 SV=1	39391000	12321000	28665000	2.67923e+07	4.54394e+06	7.5954	7.09065	7.45735	7.38113	0.212995
D1BLI6	Vpar_0560	FIG002813: LPPG:FO 2-phospho-L-lactate transferase like, CofD-like		>tr|D1BLI6|D1BLI6_VEIPT Putative gluconeogenesis factor OS=Veillonella parvula (strain ATCC 10790 / DSM 2008 / JCM 12972 / Te3) GN=Vpar_0560 PE=3 SV=1	21353000	28463000	22855000	2.42237e+07	1.24913e+06	7.32946	7.45428	7.35898	7.38091	0.0532646
D1BN98	Vpar_1175	peptidase, U32 family large subunit [C1]		>tr|D1BN98|D1BN98_VEIPT Peptidase U32 OS=Veillonella parvula (strain ATCC 10790 / DSM 2008 / JCM 12972 / Te3) GN=Vpar_1175 PE=4 SV=1	56602000	6154100	38720000	3.38254e+07	8.52588e+06	7.75283	6.78916	7.58794	7.37664	0.42083
D1BP15	Vpar_1445	copper ion binding protein		>tr|D1BP15|D1BP15_VEIPT Heavy metal transport/detoxification protein OS=Veillonella parvula (strain ATCC 10790 / DSM 2008 / JCM 12972 / Te3) GN=Vpar_1445 PE=4 SV=1	20939000	26376000	24367000	23894000	916396	7.32096	7.42121	7.3868	7.37632	0.0415935
D1BNM5	Vpar_1303	Catalyzes the cleavage of p-aminobenzoyl-glutamate to p-aminobenzoate and glutamate, subunit A		>tr|D1BNM5|D1BNM5_VEIPT Amidohydrolase OS=Veillonella parvula (strain ATCC 10790 / DSM 2008 / JCM 12972 / Te3) GN=Vpar_1303 PE=4 SV=1	40241000	10745000	30859000	2.72817e+07	5.0233e+06	7.60467	7.03121	7.48938	7.37509	0.247672
D1BP52	Vpar_1483	LSU ribosomal protein L24p (L26e)		>tr|D1BP52|D1BP52_VEIPT 50S ribosomal protein L24 OS=Veillonella parvula (strain ATCC 10790 / DSM 2008 / JCM 12972 / Te3) GN=rplX PE=3 SV=1	28188000	21598000	21818000	23868000	1.24762e+06	7.45006	7.33441	7.33881	7.37443	0.053511
D1BM22	Vpar_0748	Aspartate aminotransferase (AspB-4) (EC 2.6.1.1)		>tr|D1BM22|D1BM22_VEIPT Putative transcriptional regulator, GntR family OS=Veillonella parvula (strain ATCC 10790 / DSM 2008 / JCM 12972 / Te3) GN=Vpar_0748 PE=4 SV=1	32479000	17129000	23433000	24347000	2.5719e+06	7.5116	7.23373	7.36983	7.37172	0.113448
D1BNJ2	Vpar_1269	Carbamate kinase (EC 2.7.2.2)		>tr|D1BNJ2|D1BNJ2_VEIPT Carbamate kinase OS=Veillonella parvula (strain ATCC 10790 / DSM 2008 / JCM 12972 / Te3) GN=Vpar_1269 PE=3 SV=1	31752000	14831000	27240000	2.46077e+07	2.92075e+06	7.50177	7.17117	7.43521	7.36938	0.142767
D1BN40	Vpar_1116	UDP-N-acetylmuramoylalanyl-D-glutamyl-2,6-diaminopimelate--D-alanyl-D-alanine ligase (EC 6.3.2.10)		>tr|D1BN40|D1BN40_VEIPT UDP-N-acetylmuramoyl-tripeptide--D-alanyl-D-alanine ligase OS=Veillonella parvula (strain ATCC 10790 / DSM 2008 / JCM 12972 / Te3) GN=Vpar_1116 PE=3 SV=1	35921000	12676000	27832000	2.54763e+07	3.9334e+06	7.55535	7.10298	7.44454	7.36763	0.192521
D1BMV2	Vpar_1028	Cysteine desulfurase (EC 2.8.1.7), SufS subfamily		>tr|D1BMV2|D1BMV2_VEIPT Cysteine desulfurase OS=Veillonella parvula (strain ATCC 10790 / DSM 2008 / JCM 12972 / Te3) GN=Vpar_1028 PE=4 SV=1	32961000	12879000	28938000	24926000	3.54172e+06	7.518	7.10988	7.46147	7.36312	0.180545
D1BMM5	Vpar_0951	6,7-dimethyl-8-ribityllumazine synthase (EC 2.5.1.78)		>tr|D1BMM5|D1BMM5_VEIPT 6,7-dimethyl-8-ribityllumazine synthase OS=Veillonella parvula (strain ATCC 10790 / DSM 2008 / JCM 12972 / Te3) GN=ribH PE=3 SV=1	31710000	13244000	29013000	2.46557e+07	3.32479e+06	7.5012	7.12202	7.46259	7.36194	0.170377
D1BNA9	Vpar_1186	Ni/Fe-hydrogenase, b-type cytochrome subunit		>tr|D1BNA9|D1BNA9_VEIPT Ni/Fe-hydrogenase, b-type cytochrome subunit OS=Veillonella parvula (strain ATCC 10790 / DSM 2008 / JCM 12972 / Te3) GN=Vpar_1186 PE=4 SV=1	19713000	30041000	20268000	2.33407e+07	1.93643e+06	7.29475	7.47771	7.30681	7.35976	0.083552
D1BP95	Vpar_1526	FIG01196932: hypothetical protein		>tr|D1BP95|D1BP95_VEIPT Uncharacterized protein OS=Veillonella parvula (strain ATCC 10790 / DSM 2008 / JCM 12972 / Te3) GN=Vpar_1526 PE=4 SV=1	25880000	16971000	26979000	2.32767e+07	1.82948e+06	7.41296	7.22971	7.43103	7.3579	0.0909447
D1BPE3	Vpar_1574	Phosphoenolpyruvate-protein phosphotransferase of PTS system (EC 2.7.3.9)		>tr|D1BPE3|D1BPE3_VEIPT Phosphoenolpyruvate-protein phosphotransferase OS=Veillonella parvula (strain ATCC 10790 / DSM 2008 / JCM 12972 / Te3) GN=Vpar_1574 PE=3 SV=1	50248000	7286200	32117000	2.98837e+07	7.18926e+06	7.70112	6.8625	7.50673	7.35678	0.358407
D1BMP2	Vpar_0968	DNA topoisomerase I (EC 5.99.1.2)		>tr|D1BMP2|D1BMP2_VEIPT DNA topoisomerase 1 OS=Veillonella parvula (strain ATCC 10790 / DSM 2008 / JCM 12972 / Te3) GN=topA PE=3 SV=1	35137000	10917000	30520000	2.55247e+07	4.2865e+06	7.54576	7.0381	7.48458	7.35615	0.226276
D1BP82	Vpar_1513	Nitric-oxide reductase (EC 1.7.99.7), quinol-dependent		>tr|D1BP82|D1BP82_VEIPT Nitric oxide reductase large subunit-like protein OS=Veillonella parvula (strain ATCC 10790 / DSM 2008 / JCM 12972 / Te3) GN=Vpar_1513 PE=4 SV=1	12746000	42212000	21620000	25526000	5.03878e+06	7.10537	7.62544	7.33486	7.35522	0.212802
D1BR08	Vpar_0287	Uncharacterized MobA-related protein-like		>tr|D1BR08|D1BR08_VEIPT Uncharacterized protein OS=Veillonella parvula (strain ATCC 10790 / DSM 2008 / JCM 12972 / Te3) GN=Vpar_0287 PE=4 SV=1	30517000	14985000	25141000	2.35477e+07	2.62921e+06	7.48454	7.17566	7.40038	7.35353	0.130382
D1BPD6	Vpar_1567	Argininosuccinate lyase (EC 4.3.2.1)		>tr|D1BPD6|D1BPD6_VEIPT Argininosuccinate lyase OS=Veillonella parvula (strain ATCC 10790 / DSM 2008 / JCM 12972 / Te3) GN=argH PE=3 SV=1	45329000	9022600	28036000	2.74625e+07	6.05333e+06	7.65638	6.95533	7.44772	7.35314	0.293909
D1BLG3	Vpar_0537	UDP-2,3-diacylglucosamine pyrophosphatase		>tr|D1BLG3|D1BLG3_VEIPT Uncharacterized protein OS=Veillonella parvula (strain ATCC 10790 / DSM 2008 / JCM 12972 / Te3) GN=Vpar_0537 PE=4 SV=1	25668000	16629000	26694000	22997000	1.84622e+06	7.40939	7.22087	7.42641	7.35222	0.0931436
D1BM84	Vpar_0810	carboxyl-terminal protease( EC:3.4.21.102 )		>tr|D1BM84|D1BM84_VEIPT Carboxyl-terminal protease OS=Veillonella parvula (strain ATCC 10790 / DSM 2008 / JCM 12972 / Te3) GN=Vpar_0810 PE=3 SV=1	22638000	24320000	20540000	2.24993e+07	631270	7.35484	7.38596	7.3126	7.35113	0.0300647
D1BL80	Vpar_0453	putative ATP-dependent Clp proteinase (ATP-binding subunit)		>tr|D1BL80|D1BL80_VEIPT ATPase AAA-2 domain protein OS=Veillonella parvula (strain ATCC 10790 / DSM 2008 / JCM 12972 / Te3) GN=Vpar_0453 PE=4 SV=1	85639000	2464300	53442000	4.71818e+07	1.39797e+07	7.93267	6.39169	7.72788	7.35075	0.683289
D1BMX0	Vpar_1046	NAD(P)HX epimerase / NAD(P)HX dehydratase		>tr|D1BMX0|D1BMX0_VEIPT Carbohydrate kinase, YjeF related protein OS=Veillonella parvula (strain ATCC 10790 / DSM 2008 / JCM 12972 / Te3) GN=Vpar_1046 PE=3 SV=1	34527000	12043000	26622000	2.43973e+07	3.80196e+06	7.53816	7.08073	7.42524	7.34804	0.194557
D1BLX1	Vpar_0695	Phosphate:acyl-ACP acyltransferase PlsX		>tr|D1BLX1|D1BLX1_VEIPT Phosphate acyltransferase OS=Veillonella parvula (strain ATCC 10790 / DSM 2008 / JCM 12972 / Te3) GN=plsX PE=3 SV=1	32911000	13751000	23832000	23498000	3.19479e+06	7.51734	7.13833	7.37716	7.34428	0.156466
D1BN48	Vpar_1124	Zn-dependent peptidase, insulinase family		>tr|D1BN48|D1BN48_VEIPT Peptidase M16C associated domain protein OS=Veillonella parvula (strain ATCC 10790 / DSM 2008 / JCM 12972 / Te3) GN=Vpar_1124 PE=3 SV=1	35401000	10821000	27237000	2.44863e+07	4.17291e+06	7.54902	7.03427	7.43516	7.33948	0.220767
D1BNB3	Vpar_1190	FIG042796: Hypothetical protein		>tr|D1BNB3|D1BNB3_VEIPT Putative GTP cyclohydrolase 1 type 2 OS=Veillonella parvula (strain ATCC 10790 / DSM 2008 / JCM 12972 / Te3) GN=Vpar_1190 PE=3 SV=1	43668000	7201000	32869000	2.79127e+07	6.24397e+06	7.64016	6.85739	7.51679	7.33811	0.343633
D1BLA5	Vpar_0478	Cytochrome d ubiquinol oxidase subunit II (EC 1.10.3.-)		>tr|D1BLA5|D1BLA5_VEIPT Cytochrome d ubiquinol oxidase, subunit II OS=Veillonella parvula (strain ATCC 10790 / DSM 2008 / JCM 12972 / Te3) GN=Vpar_0478 PE=4 SV=1	6979700	41701000	35036000	2.79056e+07	6.14206e+06	6.84384	7.62015	7.54451	7.33617	0.349496
D1BN67	Vpar_1143	Cobalt-precorrin-4 C11-methyltransferase (EC 2.1.1.133)		>tr|D1BN67|D1BN67_VEIPT Precorrin-4 C11-methyltransferase OS=Veillonella parvula (strain ATCC 10790 / DSM 2008 / JCM 12972 / Te3) GN=Vpar_1143 PE=3 SV=1	62208000	3818600	41881000	35969200	9.88007e+06	7.79385	6.5819	7.62202	7.33259	0.53543
D1BMG6	Vpar_0892	Thiol peroxidase, Tpx-type (EC 1.11.1.15)		>tr|D1BMG6|D1BMG6_VEIPT Probable thiol peroxidase OS=Veillonella parvula (strain ATCC 10790 / DSM 2008 / JCM 12972 / Te3) GN=tpx PE=3 SV=1	13792000	31659000	21561000	2.23373e+07	2.98625e+06	7.13963	7.5005	7.33367	7.3246	0.147464
D1BQA2	Vpar_0026	Glycosyltransferase (EC 2.4.1.-)		>tr|D1BQA2|D1BQA2_VEIPT Uncharacterized protein OS=Veillonella parvula (strain ATCC 10790 / DSM 2008 / JCM 12972 / Te3) GN=Vpar_0026 PE=4 SV=1	33120000	10595000	26432000	2.33823e+07	3.85601e+06	7.52009	7.0251	7.42213	7.32244	0.21402
D1BP48	Vpar_1479	LSU ribosomal protein L6p (L9e)		>tr|D1BP48|D1BP48_VEIPT 50S ribosomal protein L6 OS=Veillonella parvula (strain ATCC 10790 / DSM 2008 / JCM 12972 / Te3) GN=rplF PE=3 SV=1	28547000	16918000	19190000	2.15517e+07	2.05458e+06	7.45556	7.22835	7.28307	7.32233	0.0968224
D1BNV4	Vpar_1383	Transcription accessory protein (S1 RNA-binding domain)		>tr|D1BNV4|D1BNV4_VEIPT RNA binding S1 domain protein OS=Veillonella parvula (strain ATCC 10790 / DSM 2008 / JCM 12972 / Te3) GN=Vpar_1383 PE=4 SV=1	41232000	9613700	23307000	2.47176e+07	5.28543e+06	7.61523	6.98289	7.36749	7.32187	0.260161
D1BQ94	Vpar_0018	VirK		>tr|D1BQ94|D1BQ94_VEIPT Uncharacterized protein OS=Veillonella parvula (strain ATCC 10790 / DSM 2008 / JCM 12972 / Te3) GN=Vpar_0018 PE=4 SV=1	23717000	15237000	25477000	21477000	1.82506e+06	7.37506	7.1829	7.40615	7.32137	0.098732
D1BPF7	Vpar_1588	Peptidyl-prolyl cis-trans isomerase (EC 5.2.1.8)		>tr|D1BPF7|D1BPF7_VEIPT Peptidyl-prolyl cis-trans isomerase OS=Veillonella parvula (strain ATCC 10790 / DSM 2008 / JCM 12972 / Te3) GN=Vpar_1588 PE=3 SV=1	33423000	11368000	23896000	2.28957e+07	3.68716e+06	7.52405	7.05568	7.37833	7.31935	0.195702
D1BM71	Vpar_0797	Glutamate transport ATP-binding protein		>tr|D1BM71|D1BM71_VEIPT ABC transporter related protein OS=Veillonella parvula (strain ATCC 10790 / DSM 2008 / JCM 12972 / Te3) GN=Vpar_0797 PE=3 SV=1	18041000	20202000	24851000	2.10313e+07	1.15997e+06	7.25626	7.30539	7.39534	7.319	0.0575897
D1BNA6	Vpar_1183	Glycosyltransferase		>tr|D1BNA6|D1BNA6_VEIPT Glycosyl transferase family 2 OS=Veillonella parvula (strain ATCC 10790 / DSM 2008 / JCM 12972 / Te3) GN=Vpar_1183 PE=4 SV=1	20521000	19240000	22373000	2.07113e+07	525049	7.3122	7.28421	7.34972	7.31538	0.0268423
D1BLN9	Vpar_0613	Signal peptidase-like protein		>tr|D1BLN9|D1BLN9_VEIPT PSP1 domain protein OS=Veillonella parvula (strain ATCC 10790 / DSM 2008 / JCM 12972 / Te3) GN=Vpar_0613 PE=4 SV=1	30050000	11199000	26136000	2.24617e+07	3.31605e+06	7.47784	7.04918	7.41724	7.31475	0.189413
D1BM19	Vpar_0745	Branched-chain amino acid aminotransferase (EC 2.6.1.42)		>tr|D1BM19|D1BM19_VEIPT Branched-chain amino acid aminotransferase OS=Veillonella parvula (strain ATCC 10790 / DSM 2008 / JCM 12972 / Te3) GN=Vpar_0745 PE=3 SV=1	26808000	14298000	22558000	2.12213e+07	2.1204e+06	7.42826	7.15528	7.3533	7.31228	0.11516
D1BMQ5	Vpar_0981	putative amidohydrolase		>tr|D1BMQ5|D1BMQ5_VEIPT Amidohydrolase OS=Veillonella parvula (strain ATCC 10790 / DSM 2008 / JCM 12972 / Te3) GN=Vpar_0981 PE=4 SV=1	59650000	3402000	41840000	34964000	9.5825e+06	7.77561	6.53173	7.62159	7.30965	0.553648
D1BM24	Vpar_0750	2-oxoglutarate/malate translocator		>tr|D1BM24|D1BM24_VEIPT Anion transporter OS=Veillonella parvula (strain ATCC 10790 / DSM 2008 / JCM 12972 / Te3) GN=Vpar_0750 PE=4 SV=1	18827000	24402000	18406000	20545000	1.11563e+06	7.27478	7.38743	7.26496	7.30906	0.0555609
D1BNI8	Vpar_1265	Xanthine dehydrogenase iron-sulfur subunit (EC 1.17.1.4) / Xanthine dehydrogenase, molybdenum binding subunit (EC 1.17.1.4)		>tr|D1BNI8|D1BNI8_VEIPT Selenium-dependent molybdenum hydroxylase 1 OS=Veillonella parvula (strain ATCC 10790 / DSM 2008 / JCM 12972 / Te3) GN=Vpar_1265 PE=4 SV=1	32815000	10302000	24530000	22549000	3.7955e+06	7.51607	7.01292	7.3897	7.30623	0.213721
D1BMV3	Vpar_1029	Iron-sulfur cluster assembly protein SufD		>tr|D1BMV3|D1BMV3_VEIPT SufBD protein OS=Veillonella parvula (strain ATCC 10790 / DSM 2008 / JCM 12972 / Te3) GN=Vpar_1029 PE=4 SV=1	23208000	17452000	20349000	2.03363e+07	959340	7.36564	7.24185	7.30854	7.30534	0.0505887
D1BP43	Vpar_1474	Preprotein translocase secY subunit (TC 3.A.5.1.1)		>tr|D1BP43|D1BP43_VEIPT Protein translocase subunit SecY OS=Veillonella parvula (strain ATCC 10790 / DSM 2008 / JCM 12972 / Te3) GN=secY PE=3 SV=1	24102000	16962000	20034000	20366000	1.19385e+06	7.38205	7.22948	7.30177	7.30443	0.0623174
D1BMF1	Vpar_0877	Translation elongation factor LepA		>tr|D1BMF1|D1BMF1_VEIPT Elongation factor 4 OS=Veillonella parvula (strain ATCC 10790 / DSM 2008 / JCM 12972 / Te3) GN=lepA PE=3 SV=1	27637000	12187000	23486000	2.11033e+07	2.66528e+06	7.44149	7.0859	7.37081	7.2994	0.153702
D1BN53	Vpar_1129	Cobyrinic acid A,C-diamide synthase		>tr|D1BN53|D1BN53_VEIPT Cobyrinate a,c-diamide synthase OS=Veillonella parvula (strain ATCC 10790 / DSM 2008 / JCM 12972 / Te3) GN=cbiA PE=3 SV=1	31501000	9745200	25719000	2.23217e+07	3.75625e+06	7.49832	6.98879	7.41025	7.29912	0.222364
D1BMC9	Vpar_0855	Ribulose-phosphate 3-epimerase (EC 5.1.3.1)		>tr|D1BMC9|D1BMC9_VEIPT Ribulose-phosphate 3-epimerase OS=Veillonella parvula (strain ATCC 10790 / DSM 2008 / JCM 12972 / Te3) GN=Vpar_0855 PE=3 SV=1	83919000	3314700	28207000	3.84802e+07	1.37575e+07	7.92386	6.52044	7.45036	7.29822	0.582954
D1BP38	Vpar_1469	SSU ribosomal protein S13p (S18e)		>tr|D1BP38|D1BP38_VEIPT 30S ribosomal protein S13 OS=Veillonella parvula (strain ATCC 10790 / DSM 2008 / JCM 12972 / Te3) GN=rpsM PE=3 SV=1	24593000	15796000	20102000	2.01637e+07	1.46627e+06	7.39081	7.19855	7.30324	7.29753	0.0785953
D1BL20	Vpar_0393	no significant homology Putative N-terminal signal sequence was found by PSORT	Included	>tr|D1BL20|D1BL20_VEIPT Uncharacterized protein OS=Veillonella parvula (strain ATCC 10790 / DSM 2008 / JCM 12972 / Te3) GN=Vpar_0393 PE=4 SV=1	30793000	10984000	22731000	2.15027e+07	3.32049e+06	7.48845	7.04076	7.35662	7.29528	0.187846
D1BQI3	Vpar_0107	Ribose ABC transport system, ATP-binding protein RbsA (TC 3.A.1.2.1)		>tr|D1BQI3|D1BQI3_VEIPT ABC transporter related protein OS=Veillonella parvula (strain ATCC 10790 / DSM 2008 / JCM 12972 / Te3) GN=Vpar_0107 PE=3 SV=1	25919000	12701000	23339000	20653000	2.33547e+06	7.41362	7.10384	7.36808	7.29518	0.13657
D1BN13	Vpar_1089	Phosphoglycerate kinase (EC 2.7.2.3)		>tr|D1BN13|D1BN13_VEIPT Phosphoglycerate kinase OS=Veillonella parvula (strain ATCC 10790 / DSM 2008 / JCM 12972 / Te3) GN=pgk PE=3 SV=1	7747900	44115000	22187000	24683300	6.10387e+06	6.88918	7.64459	7.3461	7.29329	0.310644
D1BLU3	Vpar_0667	Branched-chain amino acid transport ATP-binding protein LivF (TC 3.A.1.4.1)		>tr|D1BLU3|D1BLU3_VEIPT ABC transporter related protein OS=Veillonella parvula (strain ATCC 10790 / DSM 2008 / JCM 12972 / Te3) GN=Vpar_0667 PE=3 SV=1	13476000	27436000	19933000	2.02817e+07	2.32884e+06	7.12956	7.43832	7.29957	7.28915	0.126266
D1BPX2	Vpar_1753	Adenylosuccinate lyase (EC 4.3.2.2)		>tr|D1BPX2|D1BPX2_VEIPT Adenylosuccinate lyase OS=Veillonella parvula (strain ATCC 10790 / DSM 2008 / JCM 12972 / Te3) GN=Vpar_1753 PE=3 SV=1	25863000	12263000	23189000	2.04383e+07	2.40173e+06	7.41268	7.0886	7.36528	7.28885	0.142918
D1BP59	Vpar_1490	SSU ribosomal protein S19p (S15e)		>tr|D1BP59|D1BP59_VEIPT 30S ribosomal protein S19 OS=Veillonella parvula (strain ATCC 10790 / DSM 2008 / JCM 12972 / Te3) GN=rpsS PE=3 SV=1	10849000	33137000	20343000	21443000	3.72821e+06	7.03539	7.52031	7.30841	7.28804	0.198493
D1BMK4	Vpar_0930	Dihydrodipicolinate synthase (EC 4.2.1.52)		>tr|D1BMK4|D1BMK4_VEIPT 4-hydroxy-tetrahydrodipicolinate synthase OS=Veillonella parvula (strain ATCC 10790 / DSM 2008 / JCM 12972 / Te3) GN=dapA PE=3 SV=1	76128000	2400400	39360000	3.92961e+07	1.22879e+07	7.88154	6.38028	7.59506	7.28563	0.650771
D1BR25	Vpar_0304	Glutamine transport ATP-binding protein glnQ (TC 3.A.1.3.2)		>tr|D1BR25|D1BR25_VEIPT ABC transporter related protein OS=Veillonella parvula (strain ATCC 10790 / DSM 2008 / JCM 12972 / Te3) GN=Vpar_0304 PE=3 SV=1	15428000	23513000	19816000	1.95857e+07	1.34914e+06	7.18831	7.37131	7.29702	7.28554	0.0751479
D1BPF8	Vpar_1589	FIG01197577: hypothetical protein	Included	>tr|D1BPF8|D1BPF8_VEIPT Uncharacterized protein OS=Veillonella parvula (strain ATCC 10790 / DSM 2008 / JCM 12972 / Te3) GN=Vpar_1589 PE=4 SV=1	23159000	14704000	20977000	1.96133e+07	1.46312e+06	7.36472	7.16744	7.32174	7.28463	0.084708
D1BPB1	Vpar_1542	Undecaprenyl-phosphate N-acetylglucosaminyl 1-phosphate transferase (EC 2.7.8.-)		>tr|D1BPB1|D1BPB1_VEIPT Glycosyl transferase family 4 OS=Veillonella parvula (strain ATCC 10790 / DSM 2008 / JCM 12972 / Te3) GN=Vpar_1542 PE=4 SV=1	12017000	20304000	29153000	2.04913e+07	2.85651e+06	7.0798	7.30758	7.46468	7.28402	0.15801
D1BP55	Vpar_1486	LSU ribosomal protein L29p (L35e)		>tr|D1BP55|D1BP55_VEIPT 50S ribosomal protein L29 OS=Veillonella parvula (strain ATCC 10790 / DSM 2008 / JCM 12972 / Te3) GN=rpmC PE=3 SV=1	26332000	10677000	25087000	2.06987e+07	2.90044e+06	7.42048	7.02845	7.39945	7.28279	0.180054
D1BKY8	Vpar_0361	Phosphoribosylformylglycinamidine synthase, synthetase subunit (EC 6.3.5.3) / Phosphoribosylformylglycinamidine synthase, glutamine amidotransferase subunit (EC 6.3.5.3)		>tr|D1BKY8|D1BKY8_VEIPT Phosphoribosylformylglycinamidine synthase OS=Veillonella parvula (strain ATCC 10790 / DSM 2008 / JCM 12972 / Te3) GN=Vpar_0361 PE=4 SV=1	47168000	4603000	30201000	27324000	7.14262e+06	7.67365	6.66304	7.48002	7.27224	0.437959
D1BL28	Vpar_0401	FIG01197382: hypothetical protein		>tr|D1BL28|D1BL28_VEIPT Uncharacterized protein OS=Veillonella parvula (strain ATCC 10790 / DSM 2008 / JCM 12972 / Te3) GN=Vpar_0401 PE=4 SV=1	23072000	13749000	20604000	1.91417e+07	1.61016e+06	7.36309	7.13827	7.31395	7.27177	0.0965051
D1BQD3	Vpar_0057	FIG01197682: hypothetical protein	Included	>tr|D1BQD3|D1BQD3_VEIPT Peptidase M48 Ste24p OS=Veillonella parvula (strain ATCC 10790 / DSM 2008 / JCM 12972 / Te3) GN=Vpar_0057 PE=3 SV=1	5184300	42946000	29034000	2.57214e+07	6.36585e+06	6.71469	7.63292	7.46291	7.27017	0.398871
D1BN60	Vpar_1136	iron compound ABC transporter, periplasmic iron compound-binding protein		>tr|D1BN60|D1BN60_VEIPT Periplasmic binding protein OS=Veillonella parvula (strain ATCC 10790 / DSM 2008 / JCM 12972 / Te3) GN=Vpar_1136 PE=4 SV=1	16866000	18740000	20405000	1.86703e+07	590176	7.22701	7.27277	7.30974	7.26984	0.0338356
D1BMM0	Vpar_0946	S-adenosylhomocysteine deaminase (EC 3.5.4.28); Methylthioadenosine deaminase		>tr|D1BMM0|D1BMM0_VEIPT 5-methylthioadenosine/S-adenosylhomocysteine deaminase OS=Veillonella parvula (strain ATCC 10790 / DSM 2008 / JCM 12972 / Te3) GN=mtaD PE=3 SV=1	53768000	3200700	37349000	3.14392e+07	8.59882e+06	7.73052	6.50524	7.57228	7.26935	0.544152
D1BPQ5	Vpar_1686	membrane protein		>tr|D1BPQ5|D1BPQ5_VEIPT Uncharacterized protein OS=Veillonella parvula (strain ATCC 10790 / DSM 2008 / JCM 12972 / Te3) GN=Vpar_1686 PE=4 SV=1	17770000	15769000	22763000	1.87673e+07	1.20069e+06	7.24969	7.1978	7.35723	7.26824	0.0663941
D1BL75	Vpar_0448	Type III restriction-modification system methylation subunit (EC 2.1.1.72)		>tr|D1BL75|D1BL75_VEIPT DNA methylase N-4/N-6 domain protein OS=Veillonella parvula (strain ATCC 10790 / DSM 2008 / JCM 12972 / Te3) GN=Vpar_0448 PE=4 SV=1	37580000	5235500	31298000	24704500	5.71691e+06	7.57496	6.71896	7.49552	7.26314	0.386162
D1BMA5	Vpar_0831	4-hydroxy-3-methylbut-2-enyl diphosphate reductase (EC 1.17.1.2) / SSU ribosomal protein S1p		>tr|D1BMA5|D1BMA5_VEIPT 4-hydroxy-3-methylbut-2-enyl diphosphate reductase OS=Veillonella parvula (strain ATCC 10790 / DSM 2008 / JCM 12972 / Te3) GN=Vpar_0831 PE=3 SV=1	23016000	12054000	21869000	1.89797e+07	2.00839e+06	7.36203	7.08113	7.33983	7.261	0.127507
D1BM52	Vpar_0778	DNA polymerase I (EC 2.7.7.7)		>tr|D1BM52|D1BM52_VEIPT DNA polymerase OS=Veillonella parvula (strain ATCC 10790 / DSM 2008 / JCM 12972 / Te3) GN=Vpar_0778 PE=3 SV=1	24754000	11916000	20432000	19034000	2.17739e+06	7.39365	7.07613	7.31031	7.26003	0.134413
D1BM88	Vpar_0814	Gamma-glutamyl phosphate reductase (EC 1.2.1.41)		>tr|D1BM88|D1BM88_VEIPT Gamma-glutamyl phosphate reductase OS=Veillonella parvula (strain ATCC 10790 / DSM 2008 / JCM 12972 / Te3) GN=proA PE=3 SV=1	36004000	6950300	24038000	2.23308e+07	4.8673e+06	7.55635	6.842	7.3809	7.25975	0.303952
D1BQT1	Vpar_0207	Phosphoenolpyruvate carboxykinase [ATP] (EC 4.1.1.49)		>tr|D1BQT1|D1BQT1_VEIPT Phosphoenolpyruvate carboxykinase (ATP) OS=Veillonella parvula (strain ATCC 10790 / DSM 2008 / JCM 12972 / Te3) GN=Vpar_0207 PE=4 SV=1	37589000	5345100	29912000	2.4282e+07	5.61436e+06	7.57506	6.72796	7.47585	7.25962	0.37812
D1BMR4	Vpar_0990	GTP-binding protein Era		>tr|D1BMR4|D1BMR4_VEIPT GTPase Era OS=Veillonella parvula (strain ATCC 10790 / DSM 2008 / JCM 12972 / Te3) GN=era PE=3 SV=1	18684000	12588000	25482000	18918000	2.15006e+06	7.27147	7.09996	7.40623	7.25922	0.125337
D1BLI5	Vpar_0559	FIG000506: Predicted P-loop-containing kinase		>tr|D1BLI5|D1BLI5_VEIPT Nucleotide-binding protein Vpar_0559 OS=Veillonella parvula (strain ATCC 10790 / DSM 2008 / JCM 12972 / Te3) GN=Vpar_0559 PE=3 SV=1	22399000	14164000	18617000	1.83933e+07	1.37402e+06	7.35023	7.15119	7.26991	7.25711	0.0817615
D1BPM4	Vpar_1655	FIG01197743: hypothetical protein	Included	>tr|D1BPM4|D1BPM4_VEIPT Uncharacterized protein OS=Veillonella parvula (strain ATCC 10790 / DSM 2008 / JCM 12972 / Te3) GN=Vpar_1655 PE=4 SV=1	6527800	40044000	22547000	23039600	5.58784e+06	6.81477	7.60254	7.35309	7.2568	0.328735
D1BLA7	Vpar_0481	FIG01197070: hypothetical protein		>tr|D1BLA7|D1BLA7_VEIPT Uncharacterized protein OS=Veillonella parvula (strain ATCC 10790 / DSM 2008 / JCM 12972 / Te3) GN=Vpar_0481 PE=4 SV=1	17082000	23516000	14578000	18392000	1.53692e+06	7.23254	7.37136	7.1637	7.25587	0.0863689
D1BNC7	Vpar_1204	transcriptional regulator, XRE family		>tr|D1BNC7|D1BNC7_VEIPT XRE family transcriptional regulator OS=Veillonella parvula (strain ATCC 10790 / DSM 2008 / JCM 12972 / Te3) GN=Vpar_1204 PE=4 SV=1	14775000	23288000	16066000	18043000	1.52931e+06	7.16953	7.36713	7.20591	7.24752	0.085871
D1BQM8	Vpar_0153	Catalyzes the cleavage of p-aminobenzoyl-glutamate to p-aminobenzoate and glutamate, subunit A		>tr|D1BQM8|D1BQM8_VEIPT Amidohydrolase OS=Veillonella parvula (strain ATCC 10790 / DSM 2008 / JCM 12972 / Te3) GN=Vpar_0153 PE=4 SV=1	30588000	8572600	21052000	2.00709e+07	3.68015e+06	7.48555	6.93311	7.32329	7.24732	0.231842
D1BPM5	Vpar_1656	oligopeptide transporter		>tr|D1BPM5|D1BPM5_VEIPT Oligopeptide transporter, OPT family OS=Veillonella parvula (strain ATCC 10790 / DSM 2008 / JCM 12972 / Te3) GN=Vpar_1656 PE=4 SV=1	15477000	20419000	16649000	17515000	860769	7.18969	7.31003	7.22139	7.24037	0.0509321
D1BMR6	Vpar_0992	Phosphate starvation-inducible protein PhoH, predicted ATPase		>tr|D1BMR6|D1BMR6_VEIPT PhoH family protein OS=Veillonella parvula (strain ATCC 10790 / DSM 2008 / JCM 12972 / Te3) GN=Vpar_0992 PE=4 SV=1	27438000	9170900	20743000	19117300	3.08047e+06	7.43835	6.96241	7.31687	7.23921	0.201913
D1BQE9	Vpar_0073	Hemin-binding periplasmic protein hmuT precursor		>tr|D1BQE9|D1BQE9_VEIPT Periplasmic binding protein OS=Veillonella parvula (strain ATCC 10790 / DSM 2008 / JCM 12972 / Te3) GN=Vpar_0073 PE=4 SV=1	6420000	35943000	22219000	2.15273e+07	4.92455e+06	6.80754	7.55561	7.34672	7.23662	0.315169
D1BLD2	Vpar_0506	Biotin operon repressor / Biotin-protein ligase (EC 6.3.4.15)		>tr|D1BLD2|D1BLD2_VEIPT Bifunctional ligase/repressor BirA OS=Veillonella parvula (strain ATCC 10790 / DSM 2008 / JCM 12972 / Te3) GN=birA PE=3 SV=1	19829000	14742000	17326000	17299000	847869	7.2973	7.16856	7.2387	7.23485	0.05263
D1BN35	Vpar_1111	D-alanine--D-alanine ligase (EC 6.3.2.4)		>tr|D1BN35|D1BN35_VEIPT D-alanine--D-alanine ligase OS=Veillonella parvula (strain ATCC 10790 / DSM 2008 / JCM 12972 / Te3) GN=ddl PE=3 SV=1	21879000	13092000	17415000	17462000	1.46456e+06	7.34003	7.11701	7.24092	7.23265	0.0912358
D1BNC5	Vpar_1202	iron ABC transporter substrate-binding protein		>tr|D1BNC5|D1BNC5_VEIPT Extracellular solute-binding protein family 1 OS=Veillonella parvula (strain ATCC 10790 / DSM 2008 / JCM 12972 / Te3) GN=Vpar_1202 PE=4 SV=1	16084000	16944000	17942000	16990000	309951	7.20639	7.22902	7.25387	7.22976	0.0193895
D1BQ64	Vpar_1847	Chromosome (plasmid) partitioning protein ParB / Stage 0 sporulation protein J		>tr|D1BQ64|D1BQ64_VEIPT ParB-like partition protein OS=Veillonella parvula (strain ATCC 10790 / DSM 2008 / JCM 12972 / Te3) GN=Vpar_1847 PE=4 SV=1	22271000	13000000	16843000	1.73713e+07	1.55268e+06	7.34774	7.11394	7.22642	7.22937	0.0954697
D1BPI3	Vpar_1614	Chorismate mutase I (EC 5.4.99.5) / Prephenate dehydratase (EC 4.2.1.51)		>tr|D1BPI3|D1BPI3_VEIPT Chorismate mutase OS=Veillonella parvula (strain ATCC 10790 / DSM 2008 / JCM 12972 / Te3) GN=Vpar_1614 PE=4 SV=1	33583000	7977100	17869000	19809700	4.30426e+06	7.52612	6.90185	7.2521	7.22669	0.255492
D1BQP9	Vpar_0174	Isoleucyl-tRNA synthetase (EC 6.1.1.5)		>tr|D1BQP9|D1BQP9_VEIPT Isoleucine--tRNA ligase OS=Veillonella parvula (strain ATCC 10790 / DSM 2008 / JCM 12972 / Te3) GN=ileS PE=3 SV=1	38356000	4817000	25649000	2.29407e+07	5.64424e+06	7.58383	6.68278	7.40907	7.22523	0.390149
D1BR57	Vpar_0336	SSU ribosomal protein S6p		>tr|D1BR57|D1BR57_VEIPT 30S ribosomal protein S6 OS=Veillonella parvula (strain ATCC 10790 / DSM 2008 / JCM 12972 / Te3) GN=rpsF PE=3 SV=1	4253900	42123000	26322000	2.4233e+07	6.34026e+06	6.62879	7.62452	7.42032	7.22454	0.429431
D1BP89	Vpar_1520	Cell division protein FtsI [Peptidoglycan synthetase] (EC 2.4.1.129)		>tr|D1BP89|D1BP89_VEIPT Penicillin-binding protein transpeptidase OS=Veillonella parvula (strain ATCC 10790 / DSM 2008 / JCM 12972 / Te3) GN=Vpar_1520 PE=4 SV=1	18455000	14541000	17195000	1.67303e+07	665982	7.26611	7.16259	7.2354	7.22137	0.0434109
D1BNC4	Vpar_1201	Ribosomal protein S12p Asp88 (E. coli) methylthiotransferase		>tr|D1BNC4|D1BNC4_VEIPT Ribosomal protein S12 methylthiotransferase RimO OS=Veillonella parvula (strain ATCC 10790 / DSM 2008 / JCM 12972 / Te3) GN=rimO PE=3 SV=1	31745000	7172800	20191000	1.97029e+07	4.09779e+06	7.50168	6.85569	7.30516	7.22084	0.270378
D1BMK2	Vpar_0928	Dihydrodipicolinate reductase (EC 1.3.1.26)		>tr|D1BMK2|D1BMK2_VEIPT 4-hydroxy-tetrahydrodipicolinate reductase OS=Veillonella parvula (strain ATCC 10790 / DSM 2008 / JCM 12972 / Te3) GN=dapB PE=3 SV=1	62609000	1744300	41713000	3.53554e+07	1.03088e+07	7.79664	6.24162	7.62027	7.21951	0.69521
D1BPB8	Vpar_1549	probable amino acid carrier protein		>tr|D1BPB8|D1BPB8_VEIPT Amino acid carrier protein OS=Veillonella parvula (strain ATCC 10790 / DSM 2008 / JCM 12972 / Te3) GN=Vpar_1549 PE=4 SV=1	10706000	29715000	14248000	18223000	3.36957e+06	7.02963	7.47298	7.15375	7.21879	0.186746
D1BP20	Vpar_1450	LSU ribosomal protein L13p (L13Ae)		>tr|D1BP20|D1BP20_VEIPT 50S ribosomal protein L13 OS=Veillonella parvula (strain ATCC 10790 / DSM 2008 / JCM 12972 / Te3) GN=rplM PE=3 SV=1	28647000	7865300	20023000	18845100	3.48027e+06	7.45708	6.89572	7.30153	7.21811	0.236646
D1BKZ1	Vpar_0364	LktC		>tr|D1BKZ1|D1BKZ1_VEIPT Uncharacterized protein OS=Veillonella parvula (strain ATCC 10790 / DSM 2008 / JCM 12972 / Te3) GN=Vpar_0364 PE=4 SV=1	43316000	3910700	26444000	24556900	6.5901e+06	7.63665	6.59225	7.42233	7.21708	0.450396
D1BNE6	Vpar_1223	Septum site-determining protein MinD		>tr|D1BNE6|D1BNE6_VEIPT Cobyrinic acid ac-diamide synthase OS=Veillonella parvula (strain ATCC 10790 / DSM 2008 / JCM 12972 / Te3) GN=Vpar_1223 PE=4 SV=1	25371000	9066700	19387000	1.79416e+07	2.74923e+06	7.40434	6.95745	7.28751	7.21643	0.189238
D1BMU3	Vpar_1019	Pili retraction protein pilT		>tr|D1BMU3|D1BMU3_VEIPT PilT protein domain protein OS=Veillonella parvula (strain ATCC 10790 / DSM 2008 / JCM 12972 / Te3) GN=Vpar_1019 PE=4 SV=1	15986000	13726000	20289000	16667000	1.11136e+06	7.20374	7.13754	7.30726	7.21618	0.0698428
D1BLK2	Vpar_0576	Signal recognition particle, subunit Ffh SRP54 (TC 3.A.5.1.1)		>tr|D1BLK2|D1BLK2_VEIPT Signal recognition particle protein OS=Veillonella parvula (strain ATCC 10790 / DSM 2008 / JCM 12972 / Te3) GN=ffh PE=3 SV=1	17646000	18374000	13729000	16583000	832765	7.24665	7.2642	7.13764	7.21616	0.0559856
D1BQP7	Vpar_0172	Radical SAM domain heme biosynthesis protein		>tr|D1BQP7|D1BQP7_VEIPT Radical SAM domain protein OS=Veillonella parvula (strain ATCC 10790 / DSM 2008 / JCM 12972 / Te3) GN=Vpar_0172 PE=4 SV=1	14859000	16928000	17145000	1.63107e+07	420618	7.17199	7.22861	7.23414	7.21158	0.0280839
D1BQJ0	Vpar_0114	hypothetical protein		>tr|D1BQJ0|D1BQJ0_VEIPT N-6 DNA methylase OS=Veillonella parvula (strain ATCC 10790 / DSM 2008 / JCM 12972 / Te3) GN=Vpar_0114 PE=4 SV=1	23171000	9897500	18662000	17243500	2.24983e+06	7.36494	6.99553	7.27096	7.21048	0.156761
D1BNW0	Vpar_1389	Methyltransferase (EC 2.1.1.-)		>tr|D1BNW0|D1BNW0_VEIPT Methyltransferase type 12 OS=Veillonella parvula (strain ATCC 10790 / DSM 2008 / JCM 12972 / Te3) GN=Vpar_1389 PE=4 SV=1	34604000	6092100	20270000	2.0322e+07	4.75201e+06	7.53913	6.78477	7.30685	7.21025	0.315451
D1BLW2	Vpar_0686	Ribonucleotide reductase of class III (anaerobic), large subunit (EC 1.17.4.2)		>tr|D1BLW2|D1BLW2_VEIPT Anaerobic ribonucleoside-triphosphate reductase OS=Veillonella parvula (strain ATCC 10790 / DSM 2008 / JCM 12972 / Te3) GN=Vpar_0686 PE=4 SV=1	29525000	6423000	22438000	19462000	3.94501e+06	7.47019	6.80774	7.35098	7.20964	0.288323
D1BMQ0	Vpar_0976	Glycyl-tRNA synthetase beta chain (EC 6.1.1.14)		>tr|D1BMQ0|D1BMQ0_VEIPT Glycine--tRNA ligase beta subunit OS=Veillonella parvula (strain ATCC 10790 / DSM 2008 / JCM 12972 / Te3) GN=glyS PE=3 SV=1	20399000	12113000	17093000	16535000	1.39036e+06	7.30961	7.08325	7.23282	7.20856	0.0939885
D1BNB8	Vpar_1195	RNA polymerase sigma factor RpoD		>tr|D1BNB8|D1BNB8_VEIPT RNA polymerase sigma factor SigA OS=Veillonella parvula (strain ATCC 10790 / DSM 2008 / JCM 12972 / Te3) GN=sigA PE=3 SV=1	22764000	14133000	13105000	1.66673e+07	1.76828e+06	7.35725	7.15023	7.11744	7.20831	0.106166
D1BPZ9	Vpar_1781	Glycerol-3-phosphate transporter		>tr|D1BPZ9|D1BPZ9_VEIPT Phosphoglycerate transporter OS=Veillonella parvula (strain ATCC 10790 / DSM 2008 / JCM 12972 / Te3) GN=Vpar_1781 PE=4 SV=1	15026000	17742000	15681000	1.61497e+07	472452	7.17684	7.249	7.19537	7.20707	0.0305984
D1BQ72	Vpar_1855	RNA-binding protein Jag		>tr|D1BQ72|D1BQ72_VEIPT Single-stranded nucleic acid binding R3H domain protein OS=Veillonella parvula (strain ATCC 10790 / DSM 2008 / JCM 12972 / Te3) GN=Vpar_1855 PE=4 SV=1	19703000	12156000	16728000	1.61957e+07	1.26719e+06	7.29453	7.08479	7.22344	7.20092	0.087095
D1BMM9	Vpar_0955	Pyruvate oxidase [ubiquinone, cytochrome] (EC 1.2.2.2)		>tr|D1BMM9|D1BMM9_VEIPT Thiamine pyrophosphate protein TPP binding domain protein OS=Veillonella parvula (strain ATCC 10790 / DSM 2008 / JCM 12972 / Te3) GN=Vpar_0955 PE=3 SV=1	17160000	14260000	16324000	1.59147e+07	497568	7.23452	7.15412	7.21283	7.20049	0.0339621
D1BR51	Vpar_0330	FIG01197189: hypothetical protein	Included	>tr|D1BR51|D1BR51_VEIPT Outer membrane autotransporter barrel domain protein OS=Veillonella parvula (strain ATCC 10790 / DSM 2008 / JCM 12972 / Te3) GN=Vpar_0330 PE=4 SV=1	8271300	29827000	16124000	18074100	3.63645e+06	6.91757	7.47461	7.20747	7.19989	0.227472
D1BQH5	Vpar_0099	Anaerobic nitric oxide reductase flavorubredoxin		>tr|D1BQH5|D1BQH5_VEIPT Beta-lactamase domain protein OS=Veillonella parvula (strain ATCC 10790 / DSM 2008 / JCM 12972 / Te3) GN=Vpar_0099 PE=4 SV=1	21595000	11386000	15982000	16321000	1.70431e+06	7.33435	7.05637	7.20363	7.19812	0.113553
D1BP18	Vpar_1448	Trans-2,cis-3-Decenoyl-ACP isomerase		>tr|D1BP18|D1BP18_VEIPT Enoyl-CoA hydratase/isomerase OS=Veillonella parvula (strain ATCC 10790 / DSM 2008 / JCM 12972 / Te3) GN=Vpar_1448 PE=4 SV=1	30454000	6653700	19147000	1.87516e+07	3.96836e+06	7.48364	6.82306	7.2821	7.19627	0.276426
D1BNE9	Vpar_1226	Rod shape-determining protein MreC		>tr|D1BNE9|D1BNE9_VEIPT Cell shape-determining protein MreC OS=Veillonella parvula (strain ATCC 10790 / DSM 2008 / JCM 12972 / Te3) GN=Vpar_1226 PE=3 SV=1	8994600	19539000	20511000	16348200	2.12897e+06	6.95398	7.2909	7.31199	7.18562	0.164022
D1BLF2	Vpar_0526	FIG01197110: hypothetical protein	Included	>tr|D1BLF2|D1BLF2_VEIPT Uncharacterized protein OS=Veillonella parvula (strain ATCC 10790 / DSM 2008 / JCM 12972 / Te3) GN=Vpar_0526 PE=4 SV=1	14696000	17149000	14221000	1.53553e+07	523804	7.1672	7.23424	7.15293	7.18479	0.035448
D1BME9	Vpar_0875	Aluminum resistance protein		>tr|D1BME9|D1BME9_VEIPT Aluminium resistance family protein OS=Veillonella parvula (strain ATCC 10790 / DSM 2008 / JCM 12972 / Te3) GN=Vpar_0875 PE=4 SV=1	38570000	3688500	24897000	2.23852e+07	5.85863e+06	7.58625	6.56685	7.39615	7.18308	0.4426
D1BM57	Vpar_0783	Transcription termination protein NusA		>tr|D1BM57|D1BM57_VEIPT Transcription termination/antitermination protein NusA OS=Veillonella parvula (strain ATCC 10790 / DSM 2008 / JCM 12972 / Te3) GN=nusA PE=3 SV=1	33434000	6551800	16058000	1.86813e+07	4.54391e+06	7.52419	6.81636	7.20569	7.18208	0.289451
D1BM51	Vpar_0777	SSU ribosomal protein S20p		>tr|D1BM51|D1BM51_VEIPT 30S ribosomal protein S20 OS=Veillonella parvula (strain ATCC 10790 / DSM 2008 / JCM 12972 / Te3) GN=rpsT PE=3 SV=1	92297000	5307400	7177500	34927300	1.65641e+07	7.96519	6.72488	6.85597	7.18201	0.556367
D1BPF1	Vpar_1582	Alkyl hydroperoxide reductase protein C (EC 1.6.4.-)		>tr|D1BPF1|D1BPF1_VEIPT Peroxiredoxin OS=Veillonella parvula (strain ATCC 10790 / DSM 2008 / JCM 12972 / Te3) GN=Vpar_1582 PE=4 SV=1	16856000	11348000	18201000	1.54683e+07	1.21038e+06	7.22675	7.05492	7.2601	7.18059	0.0898988
D1BQ59	Vpar_1842	FIG01197149: hypothetical protein		>tr|D1BQ59|D1BQ59_VEIPT Uncharacterized protein OS=Veillonella parvula (strain ATCC 10790 / DSM 2008 / JCM 12972 / Te3) GN=Vpar_1842 PE=4 SV=1	14224000	14074000	17268000	1.51887e+07	600772	7.15302	7.14842	7.23724	7.17956	0.0408303
D1BPN7	Vpar_1668	transcriptional regulator		>tr|D1BPN7|D1BPN7_VEIPT Transcriptional regulator, GntR family OS=Veillonella parvula (strain ATCC 10790 / DSM 2008 / JCM 12972 / Te3) GN=Vpar_1668 PE=4 SV=1	42055000	3080100	26679000	2.3938e+07	6.54383e+06	7.62382	6.48856	7.42617	7.17952	0.495195
D1BME5	Vpar_0871	DNA mismatch repair protein MutS		>tr|D1BME5|D1BME5_VEIPT DNA mismatch repair protein MutS OS=Veillonella parvula (strain ATCC 10790 / DSM 2008 / JCM 12972 / Te3) GN=mutS PE=3 SV=1	18108000	10431000	18086000	1.55417e+07	1.47533e+06	7.25787	7.01833	7.25734	7.17785	0.112798
D1BPK8	Vpar_1639	FIG01197074: hypothetical protein		>tr|D1BPK8|D1BPK8_VEIPT GCN5-related N-acetyltransferase OS=Veillonella parvula (strain ATCC 10790 / DSM 2008 / JCM 12972 / Te3) GN=Vpar_1639 PE=4 SV=1	38024000	3848400	23266000	21712800	5.71355e+06	7.58006	6.58528	7.36672	7.17735	0.427622
D1BN61	Vpar_1137	Ferrichrome transport ATP-binding protein FhuC (TC 3.A.1.14.3)		>tr|D1BN61|D1BN61_VEIPT ABC transporter related protein OS=Veillonella parvula (strain ATCC 10790 / DSM 2008 / JCM 12972 / Te3) GN=Vpar_1137 PE=3 SV=1	11921000	19640000	14487000	1.53493e+07	1.31036e+06	7.07631	7.29314	7.16098	7.17681	0.0892251
D1BMQ8	Vpar_0984	Novel D-mannonate dehydrogenase (EC 1.1.1.57)		>tr|D1BMQ8|D1BMQ8_VEIPT Uncharacterized protein OS=Veillonella parvula (strain ATCC 10790 / DSM 2008 / JCM 12972 / Te3) GN=Vpar_0984 PE=4 SV=1	13595000	18798000	13269000	1.52207e+07	1.03412e+06	7.13338	7.27411	7.12284	7.17678	0.0689608
D1BMY7	Vpar_1063	Tyrosyl-tRNA synthetase (EC 6.1.1.1)		>tr|D1BMY7|D1BMY7_VEIPT Tyrosine--tRNA ligase OS=Veillonella parvula (strain ATCC 10790 / DSM 2008 / JCM 12972 / Te3) GN=tyrS PE=3 SV=1	22817000	8145500	17731000	1.62312e+07	2.48329e+06	7.35826	6.91092	7.24873	7.17264	0.190388
D1BQA1	Vpar_0025	FIG01197362: hypothetical protein		>tr|D1BQA1|D1BQA1_VEIPT Uncharacterized protein OS=Veillonella parvula (strain ATCC 10790 / DSM 2008 / JCM 12972 / Te3) GN=Vpar_0025 PE=4 SV=1	14050000	14776000	15698000	1.48413e+07	275313	7.14768	7.16956	7.19584	7.17103	0.0196919
D1BME6	Vpar_0872	DNA mismatch repair protein MutL		>tr|D1BME6|D1BME6_VEIPT DNA mismatch repair protein MutL OS=Veillonella parvula (strain ATCC 10790 / DSM 2008 / JCM 12972 / Te3) GN=mutL PE=3 SV=1	23617000	7864200	16967000	16149400	2.63605e+06	7.37322	6.89565	7.22961	7.16616	0.200062
D1BN17	Vpar_1093	Serine hydroxymethyltransferase (EC 2.1.2.1)		>tr|D1BN17|D1BN17_VEIPT Serine hydroxymethyltransferase OS=Veillonella parvula (strain ATCC 10790 / DSM 2008 / JCM 12972 / Te3) GN=glyA PE=3 SV=1	45667000	2762500	24667000	24365500	7.15128e+06	7.6596	6.4413	7.39212	7.16434	0.522797
D1BP86	Vpar_1517	[NiFe] hydrogenase nickel incorporation-associated protein HypB		>tr|D1BP86|D1BP86_VEIPT Hydrogenase accessory protein HypB OS=Veillonella parvula (strain ATCC 10790 / DSM 2008 / JCM 12972 / Te3) GN=Vpar_1517 PE=4 SV=1	15907000	12199000	15909000	1.46717e+07	713797	7.20159	7.08632	7.20164	7.16319	0.0543489
D1BN63	Vpar_1139	Cobalt-precorrin-8x methylmutase (EC 5.4.1.2)		>tr|D1BN63|D1BN63_VEIPT Precorrin-8X methylmutase CbiC/CobH OS=Veillonella parvula (strain ATCC 10790 / DSM 2008 / JCM 12972 / Te3) GN=Vpar_1139 PE=4 SV=1	11868000	17907000	14413000	1.47293e+07	1.01063e+06	7.07438	7.25302	7.15875	7.16205	0.0729689
D1BND5	Vpar_1212	GTP pyrophosphokinase (EC 2.7.6.5), (p)ppGpp synthetase I		>tr|D1BND5|D1BND5_VEIPT (P)ppGpp synthetase I, SpoT/RelA OS=Veillonella parvula (strain ATCC 10790 / DSM 2008 / JCM 12972 / Te3) GN=Vpar_1212 PE=3 SV=1	27338000	5480500	20028000	17615500	3.70889e+06	7.43677	6.73882	7.30164	7.15907	0.302242
D1BM94	Vpar_0820	Trk system potassium uptake protein TrkA		>tr|D1BM94|D1BM94_VEIPT TrkA-N domain protein OS=Veillonella parvula (strain ATCC 10790 / DSM 2008 / JCM 12972 / Te3) GN=Vpar_0820 PE=4 SV=1	19716000	8051800	18801000	1.55229e+07	2.16212e+06	7.29482	6.90589	7.27418	7.1583	0.178676
D1BLG8	Vpar_0542	3-deoxy-manno-octulosonate cytidylyltransferase (EC 2.7.7.38)		>tr|D1BLG8|D1BLG8_VEIPT 3-deoxy-manno-octulosonate cytidylyltransferase OS=Veillonella parvula (strain ATCC 10790 / DSM 2008 / JCM 12972 / Te3) GN=kdsB PE=3 SV=1	22355000	8167300	16281000	15601100	2.37275e+06	7.34937	6.91208	7.21168	7.15771	0.182559
D1BPM2	Vpar_1653	FIG01197164: hypothetical protein	Included	>tr|D1BPM2|D1BPM2_VEIPT S-layer domain protein OS=Veillonella parvula (strain ATCC 10790 / DSM 2008 / JCM 12972 / Te3) GN=Vpar_1653 PE=4 SV=1	8051000	24039000	14973000	1.56877e+07	2.67264e+06	6.90585	7.38092	7.17531	7.15403	0.194528
D1BPM6	Vpar_1657	Fumarate hydratase class II (EC 4.2.1.2)		>tr|D1BPM6|D1BPM6_VEIPT Fumarate hydratase class II OS=Veillonella parvula (strain ATCC 10790 / DSM 2008 / JCM 12972 / Te3) GN=fumC PE=3 SV=1	31328000	4597700	20060000	18661900	4.47329e+06	7.49593	6.66254	7.30233	7.1536	0.356114
D1BLN6	Vpar_0610	Arginine decarboxylase (EC 4.1.1.19); Lysine decarboxylase (EC 4.1.1.18); Ornithine decarboxylase (EC 4.1.1.17)		>tr|D1BLN6|D1BLN6_VEIPT Orn/Lys/Arg decarboxylase major region OS=Veillonella parvula (strain ATCC 10790 / DSM 2008 / JCM 12972 / Te3) GN=Vpar_0610 PE=4 SV=1	32021000	3753900	23575000	19783300	4.83667e+06	7.50543	6.57448	7.37245	7.15079	0.411111
D1BM30	Vpar_0756	ADP-heptose synthase (EC 2.7.-.-) / D-glycero-beta-D-manno-heptose 7-phosphate kinase		>tr|D1BM30|D1BM30_VEIPT Bifunctional protein HldE OS=Veillonella parvula (strain ATCC 10790 / DSM 2008 / JCM 12972 / Te3) GN=hldE PE=3 SV=1	28584000	7598100	12850000	1.6344e+07	3.64018e+06	7.45612	6.88071	7.1089	7.14858	0.236583
D1BR47	Vpar_0326	Iron(III) dicitrate transport ATP-binding protein fecE		>tr|D1BR47|D1BR47_VEIPT ABC transporter related protein OS=Veillonella parvula (strain ATCC 10790 / DSM 2008 / JCM 12972 / Te3) GN=Vpar_0326 PE=3 SV=1	15844000	11959000	14278000	14027000	651542	7.19986	7.07769	7.15467	7.14408	0.0504349
D1BPQ0	Vpar_1681	Replicative DNA helicase (EC 3.6.1.-)		>tr|D1BPQ0|D1BPQ0_VEIPT Replicative DNA helicase OS=Veillonella parvula (strain ATCC 10790 / DSM 2008 / JCM 12972 / Te3) GN=Vpar_1681 PE=4 SV=1	22890000	7398100	15600000	1.5296e+07	2.58347e+06	7.35965	6.86912	7.19312	7.14063	0.203667
D1BQ90	Vpar_0014	FIG01196840: hypothetical protein		>tr|D1BQ90|D1BQ90_VEIPT Uncharacterized protein OS=Veillonella parvula (strain ATCC 10790 / DSM 2008 / JCM 12972 / Te3) GN=Vpar_0014 PE=4 SV=1	32450000	4403400	18289000	18380800	4.67451e+06	7.51121	6.64379	7.26219	7.13906	0.364671
D1BLE4	Vpar_0518	Rod shape-determining protein MreB		>tr|D1BLE4|D1BLE4_VEIPT Cell shape determining protein MreB/Mrl OS=Veillonella parvula (strain ATCC 10790 / DSM 2008 / JCM 12972 / Te3) GN=Vpar_0518 PE=4 SV=1	15893000	9616100	16884000	1.4131e+07	1.31377e+06	7.20121	6.983	7.22748	7.13723	0.109582
D1BLX0	Vpar_0694	Phosphate:acyl-ACP acyltransferase PlsX		>tr|D1BLX0|D1BLX0_VEIPT Fatty acid biosynthesis transcriptional regulator OS=Veillonella parvula (strain ATCC 10790 / DSM 2008 / JCM 12972 / Te3) GN=Vpar_0694 PE=4 SV=1	7280900	17762000	19768000	1.4937e+07	2.23526e+06	6.86219	7.24949	7.29596	7.13588	0.194459
D1BPT8	Vpar_1719	Glutamate synthase [NADPH] small chain (EC 1.4.1.13)		>tr|D1BPT8|D1BPT8_VEIPT FAD-dependent pyridine nucleotide-disulphide oxidoreductase OS=Veillonella parvula (strain ATCC 10790 / DSM 2008 / JCM 12972 / Te3) GN=Vpar_1719 PE=4 SV=1	29469000	3926100	21995000	1.84634e+07	4.37752e+06	7.46937	6.59396	7.34232	7.13522	0.386224
D1BNC6	Vpar_1203	Fe-S OXIDOREDUCTASE (1.8.-.-)		>tr|D1BNC6|D1BNC6_VEIPT UPF0313 protein Vpar_1203 OS=Veillonella parvula (strain ATCC 10790 / DSM 2008 / JCM 12972 / Te3) GN=Vpar_1203 PE=3 SV=1	3285700	59618000	12777000	25226900	1.00531e+07	6.51663	7.77538	7.10643	7.13281	0.514221
D1BQY2	Vpar_0260	Methionine ABC transporter substrate-binding protein	Included	>tr|D1BQY2|D1BQY2_VEIPT NLPA lipoprotein OS=Veillonella parvula (strain ATCC 10790 / DSM 2008 / JCM 12972 / Te3) GN=Vpar_0260 PE=4 SV=1	19890000	8282100	15052000	1.4408e+07	1.94356e+06	7.29863	6.91814	7.17759	7.13146	0.158725
D1BNJ3	Vpar_1270	Ornithine carbamoyltransferase (EC 2.1.3.3)		>tr|D1BNJ3|D1BNJ3_VEIPT Carbamoyltransferase YgeW OS=Veillonella parvula (strain ATCC 10790 / DSM 2008 / JCM 12972 / Te3) GN=Vpar_1270 PE=3 SV=1	24436000	6440400	15680000	15518800	2.99963e+06	7.38803	6.80891	7.19535	7.13076	0.240794
D1BLQ4	Vpar_0628	Peptide chain release factor 3		>tr|D1BLQ4|D1BLQ4_VEIPT Peptide chain release factor 3 OS=Veillonella parvula (strain ATCC 10790 / DSM 2008 / JCM 12972 / Te3) GN=prfC PE=3 SV=1	16024000	10228000	15036000	1.37627e+07	1.03357e+06	7.20477	7.00979	7.17713	7.13056	0.0861423
D1BPK4	Vpar_1635	FIG000557: hypothetical protein co-occurring with RecR		>tr|D1BPK4|D1BPK4_VEIPT Nucleoid-associated protein Vpar_1635 OS=Veillonella parvula (strain ATCC 10790 / DSM 2008 / JCM 12972 / Te3) GN=Vpar_1635 PE=3 SV=1	13103000	14905000	12506000	1.35047e+07	416307	7.11737	7.17333	7.09712	7.12927	0.0322324
D1BQP0	Vpar_0165	FIG01196998: hypothetical protein		>tr|D1BQP0|D1BQP0_VEIPT Uncharacterized protein OS=Veillonella parvula (strain ATCC 10790 / DSM 2008 / JCM 12972 / Te3) GN=Vpar_0165 PE=4 SV=1	12755000	13337000	14019000	1.33703e+07	210886	7.10568	7.12506	7.14672	7.12582	0.0167617
D1BP93	Vpar_1524	Hydroxylamine reductase (EC 1.7.-.-)		>tr|D1BP93|D1BP93_VEIPT Hydroxylamine reductase OS=Veillonella parvula (strain ATCC 10790 / DSM 2008 / JCM 12972 / Te3) GN=hcp PE=3 SV=1	16772000	10081000	13923000	13592000	1.11925e+06	7.22458	7.0035	7.14373	7.12394	0.0913347
D1BLB5	Vpar_0489	Oligopeptide ABC transporter, periplasmic oligopeptide-binding protein OppA (TC 3.A.1.5.1)		>tr|D1BLB5|D1BLB5_VEIPT Extracellular solute-binding protein family 5 OS=Veillonella parvula (strain ATCC 10790 / DSM 2008 / JCM 12972 / Te3) GN=Vpar_0489 PE=4 SV=1	11196000	13002000	15940000	1.33793e+07	798135	7.04906	7.11401	7.20249	7.12185	0.0628807
D1BNV3	Vpar_1382	Aldehyde dehydrogenase B (EC 1.2.1.22)		>tr|D1BNV3|D1BNV3_VEIPT Aldehyde Dehydrogenase OS=Veillonella parvula (strain ATCC 10790 / DSM 2008 / JCM 12972 / Te3) GN=Vpar_1382 PE=3 SV=1	12563000	12082000	14753000	1.31327e+07	474570	7.09909	7.08214	7.16888	7.1167	0.0375378
D1BPP6	Vpar_1677	Glycine betaine transport system permease protein / Glycine betaine-binding protein		>tr|D1BPP6|D1BPP6_VEIPT Substrate-binding region of ABC-type glycine betaine transport system OS=Veillonella parvula (strain ATCC 10790 / DSM 2008 / JCM 12972 / Te3) GN=Vpar_1677 PE=3 SV=1	13139000	11615000	14552000	13102000	489617	7.11856	7.06502	7.16292	7.1155	0.0400275
D1BN41	Vpar_1117	UDP-N-acetylmuramoylalanyl-D-glutamate--2,6-diaminopimelate ligase (EC 6.3.2.13)		>tr|D1BN41|D1BN41_VEIPT UDP-N-acetylmuramoyl-L-alanyl-D-glutamate--2,6-diaminopimelate ligase OS=Veillonella parvula (strain ATCC 10790 / DSM 2008 / JCM 12972 / Te3) GN=murE PE=3 SV=1	12196000	14305000	12443000	1.29813e+07	384321	7.08622	7.15549	7.09493	7.11221	0.0308078
D1BLY2	Vpar_0706	Signal recognition particle receptor protein FtsY (=alpha subunit) (TC 3.A.5.1.1)		>tr|D1BLY2|D1BLY2_VEIPT Signal recognition particle receptor FtsY OS=Veillonella parvula (strain ATCC 10790 / DSM 2008 / JCM 12972 / Te3) GN=ftsY PE=3 SV=1	5712500	27989000	13526000	15742500	3.76748e+06	6.75683	7.44699	7.13117	7.11166	0.282095
D1BNF3	Vpar_1230	FIG01197006: hypothetical protein		>tr|D1BNF3|D1BNF3_VEIPT Uncharacterized protein OS=Veillonella parvula (strain ATCC 10790 / DSM 2008 / JCM 12972 / Te3) GN=Vpar_1230 PE=4 SV=1	9181800	15537000	14900000	1.32063e+07	1.1666e+06	6.96293	7.19137	7.17319	7.10916	0.103668
D1BQJ5	Vpar_0119	ABC transporter related		>tr|D1BQJ5|D1BQJ5_VEIPT ABC transporter related protein OS=Veillonella parvula (strain ATCC 10790 / DSM 2008 / JCM 12972 / Te3) GN=Vpar_0119 PE=3 SV=1	10228000	15681000	12997000	1.29687e+07	908870	7.00979	7.19537	7.11384	7.10634	0.0759497
D1BMQ7	Vpar_0983	FIG01197066: hypothetical protein		>tr|D1BMQ7|D1BMQ7_VEIPT Uncharacterized protein OS=Veillonella parvula (strain ATCC 10790 / DSM 2008 / JCM 12972 / Te3) GN=Vpar_0983 PE=4 SV=1	6202100	22616000	14822000	14546700	2.7368e+06	6.79254	7.35442	7.17091	7.10595	0.233938
D1BQQ7	Vpar_0182	ATP-binding region, ATPase-like		>tr|D1BQQ7|D1BQQ7_VEIPT Histidine kinase OS=Veillonella parvula (strain ATCC 10790 / DSM 2008 / JCM 12972 / Te3) GN=Vpar_0182 PE=4 SV=1	12127000	11435000	14955000	12839000	621629	7.08375	7.05824	7.17479	7.10559	0.0500246
D1BM78	Vpar_0804	CsaB protein		>tr|D1BM78|D1BM78_VEIPT Polysaccharide pyruvyl transferase OS=Veillonella parvula (strain ATCC 10790 / DSM 2008 / JCM 12972 / Te3) GN=Vpar_0804 PE=4 SV=1	12369000	11046000	15159000	12858000	699884	7.09233	7.04321	7.18067	7.1054	0.0568758
D1BMH7	Vpar_0903	Cob(I)alamin adenosyltransferase PduO (EC 2.5.1.17)		>tr|D1BMH7|D1BMH7_VEIPT ATP/cobalamin adenosyltransferase OS=Veillonella parvula (strain ATCC 10790 / DSM 2008 / JCM 12972 / Te3) GN=Vpar_0903 PE=4 SV=1	9583500	16012000	13467000	1.30208e+07	1.07913e+06	6.98152	7.20445	7.12927	7.10508	0.0926009
D1BPY6	Vpar_1767	TPR repeat	Included	>tr|D1BPY6|D1BPY6_VEIPT TPR repeat-containing protein OS=Veillonella parvula (strain ATCC 10790 / DSM 2008 / JCM 12972 / Te3) GN=Vpar_1767 PE=4 SV=1	8719400	14096000	16646000	13153800	1.34881e+06	6.94049	7.1491	7.22131	7.10363	0.119068
D1BMS9	Vpar_1005	8-amino-7-oxononanoate synthase (EC 2.3.1.47)		>tr|D1BMS9|D1BMS9_VEIPT 8-amino-7-oxononanoate synthase OS=Veillonella parvula (strain ATCC 10790 / DSM 2008 / JCM 12972 / Te3) GN=Vpar_1005 PE=3 SV=1	6502100	22211000	13947000	1.422e+07	2.61934e+06	6.81305	7.34657	7.14448	7.10137	0.21993
D1BKY4	Vpar_0357	FIG01197230: hypothetical protein		>tr|D1BKY4|D1BKY4_VEIPT Oligopeptide transporter, OPT family OS=Veillonella parvula (strain ATCC 10790 / DSM 2008 / JCM 12972 / Te3) GN=Vpar_0357 PE=4 SV=1	12108000	14368000	11449000	1.26417e+07	510309	7.08307	7.1574	7.05877	7.09975	0.0419555
D1BMA8	Vpar_0834	Glycerol-3-phosphate dehydrogenase [NAD(P)+] (EC 1.1.1.94)		>tr|D1BMA8|D1BMA8_VEIPT Glycerol-3-phosphate dehydrogenase [NAD(P)+] OS=Veillonella parvula (strain ATCC 10790 / DSM 2008 / JCM 12972 / Te3) GN=gpsA PE=3 SV=1	20822000	6067000	15498000	14129000	2.49072e+06	7.31852	6.78297	7.19028	7.09726	0.228316
D1BP78	Vpar_1509	LSU ribosomal protein L11p (L12e)		>tr|D1BP78|D1BP78_VEIPT 50S ribosomal protein L11 OS=Veillonella parvula (strain ATCC 10790 / DSM 2008 / JCM 12972 / Te3) GN=rplK PE=3 SV=1	15596000	10242000	12236000	1.26913e+07	901962	7.19301	7.01038	7.08764	7.09701	0.0748518
D1BP84	Vpar_1515	FIG01197275: hypothetical protein		>tr|D1BP84|D1BP84_VEIPT Uncharacterized protein OS=Veillonella parvula (strain ATCC 10790 / DSM 2008 / JCM 12972 / Te3) GN=Vpar_1515 PE=4 SV=1	6986300	23735000	11695000	1.41388e+07	2.87921e+06	6.84425	7.37539	7.068	7.09588	0.217732
D1BP61	Vpar_1492	LSU ribosomal protein L23p (L23Ae)		>tr|D1BP61|D1BP61_VEIPT 50S ribosomal protein L23 OS=Veillonella parvula (strain ATCC 10790 / DSM 2008 / JCM 12972 / Te3) GN=rplW PE=3 SV=1	16759000	7850400	14314000	1.29745e+07	1.5343e+06	7.22425	6.89489	7.15576	7.09163	0.141899
D1BM82	Vpar_0808	Cell division protein FtsX		>tr|D1BM82|D1BM82_VEIPT Cell division protein FtsX OS=Veillonella parvula (strain ATCC 10790 / DSM 2008 / JCM 12972 / Te3) GN=Vpar_0808 PE=3 SV=1	11792000	12684000	12508000	12328000	157486	7.07159	7.10326	7.09719	7.09068	0.0137239
D1BPL4	Vpar_1645	Alcohol dehydrogenase (EC 1.1.1.1)		>tr|D1BPL4|D1BPL4_VEIPT Iron-containing alcohol dehydrogenase OS=Veillonella parvula (strain ATCC 10790 / DSM 2008 / JCM 12972 / Te3) GN=Vpar_1645 PE=4 SV=1	17009000	8337300	12989000	1.27784e+07	1.44656e+06	7.23068	6.92103	7.11358	7.08843	0.12766
D1BQH0	Vpar_0094	2-isopropylmalate synthase (EC 2.3.3.13)		>tr|D1BQH0|D1BQH0_VEIPT 2-isopropylmalate synthase OS=Veillonella parvula (strain ATCC 10790 / DSM 2008 / JCM 12972 / Te3) GN=leuA PE=3 SV=1	20427000	7660100	11681000	1.3256e+07	2.17585e+06	7.3102	6.88423	7.06748	7.08731	0.174466
D1BP33	Vpar_1464	ATPase component of general energizing module of ECF transporters		>tr|D1BP33|D1BP33_VEIPT Energy-coupling factor transporter ATP-binding protein EcfA OS=Veillonella parvula (strain ATCC 10790 / DSM 2008 / JCM 12972 / Te3) GN=ecfA PE=3 SV=1	5966400	20385000	14909000	1.37535e+07	2.42614e+06	6.77571	7.30931	7.17345	7.08616	0.226416
D1BL97	Vpar_0470	Dihydrolipoamide dehydrogenase (EC 1.8.1.4)		>tr|D1BL97|D1BL97_VEIPT Pyridine nucleotide-disulphide oxidoreductase dimerization region OS=Veillonella parvula (strain ATCC 10790 / DSM 2008 / JCM 12972 / Te3) GN=Vpar_0470 PE=3 SV=1	17474000	6337800	15507000	1.31063e+07	1.9812e+06	7.24239	6.80194	7.19053	7.07829	0.196551
D1BMI1	Vpar_0907	Adenosylcobinamide-phosphate synthase		>tr|D1BMI1|D1BMI1_VEIPT Cobalamin biosynthesis protein CobD OS=Veillonella parvula (strain ATCC 10790 / DSM 2008 / JCM 12972 / Te3) GN=cobD PE=3 SV=1	13076000	11310000	11522000	1.19693e+07	321415	7.11647	7.05346	7.06153	7.07716	0.0279976
D1BP05	Vpar_1435	FIG01197273: hypothetical protein		>tr|D1BP05|D1BP05_VEIPT Uncharacterized protein OS=Veillonella parvula (strain ATCC 10790 / DSM 2008 / JCM 12972 / Te3) GN=Vpar_1435 PE=4 SV=1	9465600	13617000	13194000	12092200	761505	6.97615	7.13408	7.12038	7.07687	0.0714396
D1BMA6	Vpar_0832	GTP-binding protein EngA		>tr|D1BMA6|D1BMA6_VEIPT GTPase Der OS=Veillonella parvula (strain ATCC 10790 / DSM 2008 / JCM 12972 / Te3) GN=der PE=3 SV=1	6044500	21539000	12780000	13454500	2.58975e+06	6.78136	7.33323	7.10653	7.07371	0.22649
D1BLU8	Vpar_0672	UDP-4-amino-4-deoxy-L-arabinose--oxoglutarate aminotransferase (EC 2.6.1.-)		>tr|D1BLU8|D1BLU8_VEIPT DegT/DnrJ/EryC1/StrS aminotransferase OS=Veillonella parvula (strain ATCC 10790 / DSM 2008 / JCM 12972 / Te3) GN=Vpar_0672 PE=3 SV=1	23584000	4806800	14594000	1.43283e+07	3.13047e+06	7.37262	6.68186	7.16417	7.07288	0.289296
D1BMM3	Vpar_0949	5'-methylthioadenosine phosphorylase (EC 2.4.2.28)		>tr|D1BMM3|D1BMM3_VEIPT Probable 6-oxopurine nucleoside phosphorylase OS=Veillonella parvula (strain ATCC 10790 / DSM 2008 / JCM 12972 / Te3) GN=Vpar_0949 PE=3 SV=1	22624000	3933500	18559000	1.50388e+07	3.27664e+06	7.35457	6.59478	7.26855	7.07263	0.339714
D1BMI7	Vpar_0913	Aminopeptidase YpdF (MP-, MA-, MS-, AP-, NP- specific)		>tr|D1BMI7|D1BMI7_VEIPT Peptidase M24 OS=Veillonella parvula (strain ATCC 10790 / DSM 2008 / JCM 12972 / Te3) GN=Vpar_0913 PE=3 SV=1	26793000	3231800	19056000	1.63603e+07	4.00323e+06	7.42802	6.50944	7.28003	7.0725	0.402698
D1BP85	Vpar_1516	FIG01197160: hypothetical protein	Included	>tr|D1BP85|D1BP85_VEIPT Uncharacterized protein OS=Veillonella parvula (strain ATCC 10790 / DSM 2008 / JCM 12972 / Te3) GN=Vpar_1516 PE=4 SV=1	3880700	26822000	15106000	1.52696e+07	3.82384e+06	6.58891	7.42849	7.17915	7.06552	0.35205
D1BM87	Vpar_0813	Glutamate 5-kinase (EC 2.7.2.11) / RNA-binding C-terminal domain PUA		>tr|D1BM87|D1BM87_VEIPT Glutamate 5-kinase OS=Veillonella parvula (strain ATCC 10790 / DSM 2008 / JCM 12972 / Te3) GN=proB PE=3 SV=1	12541000	9171100	13610000	1.1774e+07	772236	7.09833	6.96242	7.13386	7.06487	0.0738801
D1BNS6	Vpar_1355	Periplasmic [Fe] hydrogenase large subunit (EC 1.12.7.2)		>tr|D1BNS6|D1BNS6_VEIPT Hydrogenase, Fe-only OS=Veillonella parvula (strain ATCC 10790 / DSM 2008 / JCM 12972 / Te3) GN=Vpar_1355 PE=4 SV=1	19621000	6768700	11731000	12706900	2.1605e+06	7.29272	6.83051	7.06934	7.06419	0.188734
D1BMB7	Vpar_0843	Phosphopantothenoylcysteine decarboxylase (EC 4.1.1.36) / Phosphopantothenoylcysteine synthetase (EC 6.3.2.5)		>tr|D1BMB7|D1BMB7_VEIPT Phosphopantothenoylcysteine decarboxylase/phosphopantothenate/cysteine ligase OS=Veillonella parvula (strain ATCC 10790 / DSM 2008 / JCM 12972 / Te3) GN=Vpar_0843 PE=4 SV=1	22828000	4312700	15787000	1.43092e+07	3.11523e+06	7.35847	6.63475	7.1983	7.06384	0.310378
D1BMX6	Vpar_1052	Phosphatidylserine decarboxylase (EC 4.1.1.65)		>tr|D1BMX6|D1BMX6_VEIPT Phosphatidylserine decarboxylase proenzyme OS=Veillonella parvula (strain ATCC 10790 / DSM 2008 / JCM 12972 / Te3) GN=psd PE=3 SV=1	10183000	11884000	12835000	11634000	447853	7.00788	7.07496	7.1084	7.06374	0.0417968
D1BNC8	Vpar_1205	Cell division protein FtsK		>tr|D1BNC8|D1BNC8_VEIPT Cell divisionFtsK/SpoIIIE OS=Veillonella parvula (strain ATCC 10790 / DSM 2008 / JCM 12972 / Te3) GN=Vpar_1205 PE=4 SV=1	13943000	7768400	14069000	11926800	1.20061e+06	7.14436	6.89033	7.14826	7.06098	0.12068
D1BM83	Vpar_0809	Membrane proteins related to metalloendopeptidases		>tr|D1BM83|D1BM83_VEIPT Peptidase M23 OS=Veillonella parvula (strain ATCC 10790 / DSM 2008 / JCM 12972 / Te3) GN=Vpar_0809 PE=4 SV=1	11660000	12864000	10158000	1.15607e+07	451911	7.0667	7.10938	7.00681	7.06096	0.0420692
D1BR50	Vpar_0329	Meso-diaminopimelate D-dehydrogenase (EC 1.4.1.16)		>tr|D1BR50|D1BR50_VEIPT Diaminopimelate dehydrogenase OS=Veillonella parvula (strain ATCC 10790 / DSM 2008 / JCM 12972 / Te3) GN=Vpar_0329 PE=4 SV=1	19267000	5523700	14181000	1.29906e+07	2.31619e+06	7.28481	6.74223	7.15171	7.05958	0.230889
D1BP34	Vpar_1465	ATPase component of general energizing module of ECF transporters		>tr|D1BP34|D1BP34_VEIPT Energy-coupling factor transporter ATP-binding protein EcfA OS=Veillonella parvula (strain ATCC 10790 / DSM 2008 / JCM 12972 / Te3) GN=ecfA PE=3 SV=1	6310200	18006000	13132000	1.24827e+07	1.95829e+06	6.80004	7.25542	7.11833	7.05793	0.190749
D1BPY4	Vpar_1765	FIG01197580: hypothetical protein	Included	>tr|D1BPY4|D1BPY4_VEIPT Uncharacterized protein OS=Veillonella parvula (strain ATCC 10790 / DSM 2008 / JCM 12972 / Te3) GN=Vpar_1765 PE=4 SV=1	11722000	12300000	10301000	11441000	342900	7.069	7.08991	7.01288	7.05726	0.0325229
D1BQ70	Vpar_1853	tRNA uridine 5-carboxymethylaminomethyl modification enzyme GidA		>tr|D1BQ70|D1BQ70_VEIPT tRNA uridine 5-carboxymethylaminomethyl modification enzyme MnmG OS=Veillonella parvula (strain ATCC 10790 / DSM 2008 / JCM 12972 / Te3) GN=mnmG PE=3 SV=1	22226000	3857500	16917000	14333500	3.15095e+06	7.34686	6.58631	7.22832	7.05383	0.334113
D1BQA5	Vpar_0029	Lipopolysaccharide cholinephosphotransferase LicD1 (EC 2.7.8.-)		>tr|D1BQA5|D1BQA5_VEIPT LicD family protein OS=Veillonella parvula (strain ATCC 10790 / DSM 2008 / JCM 12972 / Te3) GN=Vpar_0029 PE=4 SV=1	16107000	5585900	15979000	12557300	2.01258e+06	7.20701	6.74709	7.20355	7.05255	0.215997
D1BL76	Vpar_0449	Type III restriction-modification system StyLTI enzyme res (EC 3.1.21.5)		>tr|D1BL76|D1BL76_VEIPT Type III restriction protein res subunit OS=Veillonella parvula (strain ATCC 10790 / DSM 2008 / JCM 12972 / Te3) GN=Vpar_0449 PE=4 SV=1	17358000	6578500	12277000	1.20712e+07	1.79757e+06	7.2395	6.81813	7.08909	7.04891	0.174356
D1BLV9	Vpar_0683	UDP-glucose dehydrogenase (EC 1.1.1.22)		>tr|D1BLV9|D1BLV9_VEIPT Nucleotide sugar dehydrogenase OS=Veillonella parvula (strain ATCC 10790 / DSM 2008 / JCM 12972 / Te3) GN=Vpar_0683 PE=3 SV=1	19371000	5761400	12517000	12549800	2.26829e+06	7.28715	6.76053	7.0975	7.04839	0.217779
D1BME3	Vpar_0869	tRNA-i(6)A37 methylthiotransferase		>tr|D1BME3|D1BME3_VEIPT tRNA-2-methylthio-N(6)-dimethylallyladenosine synthase OS=Veillonella parvula (strain ATCC 10790 / DSM 2008 / JCM 12972 / Te3) GN=miaB PE=3 SV=1	16906000	6298500	12938000	12047500	1.78651e+06	7.22804	6.79924	7.11187	7.04638	0.181079
D1BLC4	Vpar_0498	L-lactate dehydrogenase (EC 1.1.1.27)		>tr|D1BLC4|D1BLC4_VEIPT Lactate/malate dehydrogenase OS=Veillonella parvula (strain ATCC 10790 / DSM 2008 / JCM 12972 / Te3) GN=Vpar_0498 PE=3 SV=1	24945000	4305100	12677000	13975700	3.46035e+06	7.39698	6.63398	7.10302	7.04466	0.314215
D1BNW2	Vpar_1391	LysR family regulatory protein CidR		>tr|D1BNW2|D1BNW2_VEIPT Transcriptional regulator, LysR family OS=Veillonella parvula (strain ATCC 10790 / DSM 2008 / JCM 12972 / Te3) GN=Vpar_1391 PE=4 SV=1	16353000	6107900	13516000	11992300	1.76326e+06	7.2136	6.78589	7.13085	7.04345	0.185225
D1BQT0	Vpar_0206	FIG01196887: hypothetical protein		>tr|D1BQT0|D1BQT0_VEIPT Putative PAS/PAC sensor protein OS=Veillonella parvula (strain ATCC 10790 / DSM 2008 / JCM 12972 / Te3) GN=Vpar_0206 PE=4 SV=1	18260000	5490900	13325000	1.23586e+07	2.14639e+06	7.2615	6.73964	7.12467	7.04194	0.220933
D1BN23	Vpar_1099	FIG069887: hypothetical protein		>tr|D1BN23|D1BN23_VEIPT Uncharacterized protein OS=Veillonella parvula (strain ATCC 10790 / DSM 2008 / JCM 12972 / Te3) GN=Vpar_1099 PE=4 SV=1	10235000	10509000	12420000	1.10547e+07	396775	7.01009	7.02156	7.09412	7.04192	0.0372056
D1BLJ5	Vpar_0569	Transcriptional regulator, LysR family		>tr|D1BLJ5|D1BLJ5_VEIPT Transcriptional regulator, LysR family OS=Veillonella parvula (strain ATCC 10790 / DSM 2008 / JCM 12972 / Te3) GN=Vpar_0569 PE=4 SV=1	6742200	13601000	14407000	11583400	1.40398e+06	6.8288	7.13357	7.15857	7.04032	0.149911
D1BPF4	Vpar_1585	Arginyl-tRNA synthetase (EC 6.1.1.19)		>tr|D1BPF4|D1BPF4_VEIPT Arginine--tRNA ligase OS=Veillonella parvula (strain ATCC 10790 / DSM 2008 / JCM 12972 / Te3) GN=argS PE=3 SV=1	19017000	6100800	11208000	12108600	2.16834e+06	7.27914	6.78539	7.04953	7.03802	0.201739
D1BM45	Vpar_0771	Methyltransferase (EC 2.1.1.-)		>tr|D1BM45|D1BM45_VEIPT Methyltransferase type 12 OS=Veillonella parvula (strain ATCC 10790 / DSM 2008 / JCM 12972 / Te3) GN=Vpar_0771 PE=4 SV=1	28505000	2559700	17806000	1.62902e+07	4.3463e+06	7.45492	6.40819	7.25057	7.03789	0.453016
D1BNK2	Vpar_1279	Large-conductance mechanosensitive channel		>tr|D1BNK2|D1BNK2_VEIPT Large-conductance mechanosensitive channel OS=Veillonella parvula (strain ATCC 10790 / DSM 2008 / JCM 12972 / Te3) GN=Vpar_1279 PE=4 SV=1	24913000	9816000	5284500	1.33378e+07	3.42575e+06	7.39643	6.99193	6.723	7.03712	0.276774
D1BLG4	Vpar_0538	Lipid-A-disaccharide synthase (EC 2.4.1.182)		>tr|D1BLG4|D1BLG4_VEIPT Lipid-A-disaccharide synthase OS=Veillonella parvula (strain ATCC 10790 / DSM 2008 / JCM 12972 / Te3) GN=Vpar_0538 PE=4 SV=1	14472000	8468000	10538000	1.11593e+07	1.01661e+06	7.16053	6.92778	7.02276	7.03702	0.0955527
D1BMH4	Vpar_0900	Homoserine kinase (EC 2.7.1.39)		>tr|D1BMH4|D1BMH4_VEIPT Homoserine kinase OS=Veillonella parvula (strain ATCC 10790 / DSM 2008 / JCM 12972 / Te3) GN=thrB PE=3 SV=1	16444000	4286500	17879000	1.28698e+07	2.48931e+06	7.21601	6.6321	7.25234	7.03348	0.284207
D1BLJ2	Vpar_0566	Carbamoyl-phosphate synthase large chain (EC 6.3.5.5)		>tr|D1BLJ2|D1BLJ2_VEIPT Carbamoyl-phosphate synthase (glutamine-hydrolyzing) OS=Veillonella parvula (strain ATCC 10790 / DSM 2008 / JCM 12972 / Te3) GN=Vpar_0566 PE=3 SV=1	18490000	5442700	12444000	1.21256e+07	2.17649e+06	7.26694	6.73581	7.09496	7.03257	0.221272
D1BP44	Vpar_1475	LSU ribosomal protein L15p (L27Ae)		>tr|D1BP44|D1BP44_VEIPT 50S ribosomal protein L15 OS=Veillonella parvula (strain ATCC 10790 / DSM 2008 / JCM 12972 / Te3) GN=rplO PE=3 SV=1	22411000	4558300	12172000	13047100	2.98615e+06	7.35046	6.6588	7.08536	7.03154	0.284921
D1BM47	Vpar_0773	Phosphopentomutase (EC 5.4.2.7)		>tr|D1BM47|D1BM47_VEIPT Phosphopentomutase OS=Veillonella parvula (strain ATCC 10790 / DSM 2008 / JCM 12972 / Te3) GN=deoB PE=3 SV=1	19762000	2754400	21725000	1.47471e+07	3.47743e+06	7.29583	6.44003	7.33696	7.02427	0.413465
D1BNJ5	Vpar_1272	Threonine dehydratase (EC 4.3.1.19)		>tr|D1BNJ5|D1BNJ5_VEIPT Diaminopropionate ammonia-lyase OS=Veillonella parvula (strain ATCC 10790 / DSM 2008 / JCM 12972 / Te3) GN=Vpar_1272 PE=4 SV=1	11116000	7852300	12976000	10648100	864566	7.04595	6.895	7.11314	7.01803	0.0912189
D1BMM6	Vpar_0952	3,4-dihydroxy-2-butanone 4-phosphate synthase (EC 4.1.99.12) / GTP cyclohydrolase II (EC 3.5.4.25)		>tr|D1BMM6|D1BMM6_VEIPT Riboflavin biosynthesis protein RibBA OS=Veillonella parvula (strain ATCC 10790 / DSM 2008 / JCM 12972 / Te3) GN=ribBA PE=3 SV=1	26611000	2246100	18435000	1.5764e+07	4.13337e+06	7.42506	6.35143	7.26564	7.01404	0.473038
D1BNF2	Vpar_1229	Septum formation protein Maf		>tr|D1BNF2|D1BNF2_VEIPT Maf-like protein Vpar_1229 OS=Veillonella parvula (strain ATCC 10790 / DSM 2008 / JCM 12972 / Te3) GN=Vpar_1229 PE=3 SV=1	19141000	3748000	14775000	1.25547e+07	2.64436e+06	7.28196	6.5738	7.16953	7.00843	0.31074
D1BQU5	Vpar_0221	transcriptional regulator, Crp/Fnr family		>tr|D1BQU5|D1BQU5_VEIPT Transcriptional regulator, Crp/Fnr family OS=Veillonella parvula (strain ATCC 10790 / DSM 2008 / JCM 12972 / Te3) GN=Vpar_0221 PE=4 SV=1	10674000	8249900	11771000	1.02316e+07	600583	7.02833	6.91645	7.07081	7.0052	0.065107
D1BLG6	Vpar_0540	3-deoxy-D-manno-octulosonic-acid transferase (EC 2.-.-.-)		>tr|D1BLG6|D1BLG6_VEIPT Three-deoxy-D-manno-octulosonic-acid transferase domain protein OS=Veillonella parvula (strain ATCC 10790 / DSM 2008 / JCM 12972 / Te3) GN=Vpar_0540 PE=4 SV=1	7336200	11176000	12201000	1.02377e+07	854844	6.86547	7.04829	7.0864	7.00005	0.0964257
D1BNF8	Vpar_1235	Ribosomal large subunit pseudouridine synthase D (EC 4.2.1.70)		>tr|D1BNF8|D1BNF8_VEIPT Pseudouridine synthase OS=Veillonella parvula (strain ATCC 10790 / DSM 2008 / JCM 12972 / Te3) GN=Vpar_1235 PE=3 SV=1	6417400	7976700	19099000	1.11644e+07	2.30523e+06	6.80736	6.90182	7.28101	6.99673	0.204682
D1BLQ6	Vpar_0630	ATP-dependent RNA helicase BA2475		>tr|D1BLQ6|D1BLQ6_VEIPT DEAD/DEAH box helicase domain protein OS=Veillonella parvula (strain ATCC 10790 / DSM 2008 / JCM 12972 / Te3) GN=Vpar_0630 PE=4 SV=1	12375000	6635200	11747000	10252400	1.04943e+06	7.09255	6.82185	7.06993	6.99478	0.122622
D1BND3	Vpar_1210	Ferric uptake regulation protein FUR		>tr|D1BND3|D1BND3_VEIPT Ferric uptake regulator, Fur family OS=Veillonella parvula (strain ATCC 10790 / DSM 2008 / JCM 12972 / Te3) GN=Vpar_1210 PE=4 SV=1	9868800	10436000	9287800	9864200	191371	6.99426	7.01853	6.96791	6.99357	0.0206718
D1BN68	Vpar_1144	Cobalt-precorrin-6y C15-methyltransferase [decarboxylating] (EC 2.1.1.-)		>tr|D1BN68|D1BN68_VEIPT Precorrin-6Y C5,15-methyltransferase (Decarboxylating), CbiT subunit OS=Veillonella parvula (strain ATCC 10790 / DSM 2008 / JCM 12972 / Te3) GN=Vpar_1144 PE=4 SV=1	3296900	23394000	11197000	12629300	3.37494e+06	6.51811	7.3691	7.0491	6.97877	0.35096
D1BPK1	Vpar_1632	ATP-dependent DNA helicase UvrD/PcrA, clostridial paralog		>tr|D1BPK1|D1BPK1_VEIPT DNA helicase OS=Veillonella parvula (strain ATCC 10790 / DSM 2008 / JCM 12972 / Te3) GN=Vpar_1632 PE=4 SV=1	7943700	10267000	10525000	9.57857e+06	473900	6.90002	7.01144	7.02222	6.9779	0.0552403
D1BQX2	Vpar_0249	Alanine racemase (EC 5.1.1.1)		>tr|D1BQX2|D1BQX2_VEIPT Alanine racemase OS=Veillonella parvula (strain ATCC 10790 / DSM 2008 / JCM 12972 / Te3) GN=Vpar_0249 PE=3 SV=1	24337000	2155000	15885000	1.41257e+07	3.73172e+06	7.38627	6.33345	7.20099	6.97357	0.45891
D1BN71	Vpar_1147	FIG001943: hypothetical protein YajQ		>tr|D1BN71|D1BN71_VEIPT UPF0234 protein Vpar_1147 OS=Veillonella parvula (strain ATCC 10790 / DSM 2008 / JCM 12972 / Te3) GN=Vpar_1147 PE=3 SV=1	1704000	32306000	15084000	1.63647e+07	5.11371e+06	6.23147	7.50928	7.17852	6.97309	0.541511
D1BN77	Vpar_1153	Glutamine amidotransferase, class I		>tr|D1BN77|D1BN77_VEIPT Peptidase C26 OS=Veillonella parvula (strain ATCC 10790 / DSM 2008 / JCM 12972 / Te3) GN=Vpar_1153 PE=4 SV=1	25884000	1646300	19314000	1.56148e+07	4.17838e+06	7.41303	6.21651	7.28587	6.9718	0.536591
D1BMF0	Vpar_0876	tRNA-specific 2-thiouridylase MnmA		>tr|D1BMF0|D1BMF0_VEIPT tRNA-specific 2-thiouridylase MnmA OS=Veillonella parvula (strain ATCC 10790 / DSM 2008 / JCM 12972 / Te3) GN=mnmA PE=3 SV=1	14628000	5375600	10462000	10155200	1.54461e+06	7.16518	6.73043	7.01961	6.97174	0.180688
D1BMW2	Vpar_1038	YgjD/Kae1/Qri7 family, required for N6-threonylcarbamoyl adenosine t(6)A37 modification in tRNA		>tr|D1BMW2|D1BMW2_VEIPT tRNA N6-adenosine threonylcarbamoyltransferase OS=Veillonella parvula (strain ATCC 10790 / DSM 2008 / JCM 12972 / Te3) GN=tsaD PE=3 SV=1	12446000	5703400	11491000	9.88013e+06	1.21618e+06	7.09503	6.75613	7.06036	6.97051	0.152244
D1BN42	Vpar_1118	FIG01196848: hypothetical protein		>tr|D1BN42|D1BN42_VEIPT Cell division protein FtsL OS=Veillonella parvula (strain ATCC 10790 / DSM 2008 / JCM 12972 / Te3) GN=ftsL PE=3 SV=1	9881700	9276800	8792500	9317000	181904	6.99483	6.9674	6.94411	6.96878	0.0207291
D1BMT9	Vpar_1015	Cysteinyl-tRNA synthetase (EC 6.1.1.16)		>tr|D1BMT9|D1BMT9_VEIPT Cysteine--tRNA ligase OS=Veillonella parvula (strain ATCC 10790 / DSM 2008 / JCM 12972 / Te3) GN=cysS PE=3 SV=1	26981000	1719500	17323000	1.53412e+07	4.24894e+06	7.43106	6.2354	7.23862	6.96836	0.524201
D1BPP4	Vpar_1675	Magnesium and cobalt transport protein CorA		>tr|D1BPP4|D1BPP4_VEIPT Mg2 transporter protein CorA family protein OS=Veillonella parvula (strain ATCC 10790 / DSM 2008 / JCM 12972 / Te3) GN=Vpar_1675 PE=4 SV=1	10188000	7801800	10047000	9345600	446276	7.00809	6.89219	7.00204	6.96744	0.0532638
D1BQP8	Vpar_0173	0		>tr|D1BQP8|D1BQP8_VEIPT Uncharacterized protein OS=Veillonella parvula (strain ATCC 10790 / DSM 2008 / JCM 12972 / Te3) GN=Vpar_0173 PE=4 SV=1	1220500	32320000	19209000	1.75832e+07	5.20446e+06	6.08654	7.50947	7.2835	6.95984	0.624369
D1BPF9	Vpar_1590	Hydrolase (HAD superfamily) in cluster with DUF1447		>tr|D1BPF9|D1BPF9_VEIPT HAD-superfamily hydrolase, subfamily IIB OS=Veillonella parvula (strain ATCC 10790 / DSM 2008 / JCM 12972 / Te3) GN=Vpar_1590 PE=4 SV=1	15812000	4162600	11304000	10426200	1.95803e+06	7.19899	6.61936	7.05323	6.95719	0.246181
D1BM41	Vpar_0767	Methionine ABC transporter ATP-binding protein		>tr|D1BM41|D1BM41_VEIPT ABC transporter related protein OS=Veillonella parvula (strain ATCC 10790 / DSM 2008 / JCM 12972 / Te3) GN=Vpar_0767 PE=4 SV=1	2574000	25510000	11251000	1.31117e+07	3.86022e+06	6.41061	7.40671	7.05119	6.95617	0.41217
D1BR58	Vpar_0337	Single-stranded DNA-binding protein		>tr|D1BR58|D1BR58_VEIPT Single-stranded DNA-binding protein OS=Veillonella parvula (strain ATCC 10790 / DSM 2008 / JCM 12972 / Te3) GN=Vpar_0337 PE=3 SV=1	28777000	1425900	17697000	1.59666e+07	4.5858e+06	7.45905	6.15409	7.2479	6.95368	0.571928
D1BR06	Vpar_0285	Xanthine dehydrogenase iron-sulfur subunit (EC 1.17.1.4)		>tr|D1BR06|D1BR06_VEIPT (2Fe-2S)-binding domain protein OS=Veillonella parvula (strain ATCC 10790 / DSM 2008 / JCM 12972 / Te3) GN=Vpar_0285 PE=4 SV=1	31180000	1317900	17496000	1.66646e+07	4.9828e+06	7.49388	6.11988	7.24294	6.95223	0.59741
D1BM85	Vpar_0811	GTP-binding protein Obg		>tr|D1BM85|D1BM85_VEIPT GTPase Obg OS=Veillonella parvula (strain ATCC 10790 / DSM 2008 / JCM 12972 / Te3) GN=obg PE=3 SV=1	18232000	3480400	11258000	1.09901e+07	2.45982e+06	7.26083	6.54163	7.05146	6.95131	0.302034
D1BNY2	Vpar_1412	hypothetical protein	Included	>tr|D1BNY2|D1BNY2_VEIPT Uncharacterized protein OS=Veillonella parvula (strain ATCC 10790 / DSM 2008 / JCM 12972 / Te3) GN=Vpar_1412 PE=4 SV=1	6734000	11445000	9095000	9.09133e+06	785167	6.82827	7.05862	6.9588	6.94856	0.0943153
D1BNE0	Vpar_1217	LSU ribosomal protein L21p		>tr|D1BNE0|D1BNE0_VEIPT 50S ribosomal protein L21 OS=Veillonella parvula (strain ATCC 10790 / DSM 2008 / JCM 12972 / Te3) GN=rplU PE=3 SV=1	17620000	6898400	5609000	1.00425e+07	2.19798e+06	7.24601	6.83875	6.74889	6.94455	0.216298
D1BP42	Vpar_1473	Adenylate kinase (EC 2.7.4.3)		>tr|D1BP42|D1BP42_VEIPT Adenylate kinase OS=Veillonella parvula (strain ATCC 10790 / DSM 2008 / JCM 12972 / Te3) GN=adk PE=3 SV=1	8853100	7239100	10269000	8.78707e+06	505343	6.9471	6.85968	7.01153	6.93944	0.062226
D1BNN4	Vpar_1312	Acetolactate synthase small subunit (EC 2.2.1.6)		>tr|D1BNN4|D1BNN4_VEIPT Acetolactate synthase, small subunit OS=Veillonella parvula (strain ATCC 10790 / DSM 2008 / JCM 12972 / Te3) GN=Vpar_1312 PE=4 SV=1	15523000	4112900	10090000	9.90863e+06	1.9024e+06	7.19098	6.61415	7.00389	6.93634	0.240285
D1BLW6	Vpar_0690	Enoyl-[acyl-carrier-protein] reductase [FMN] (EC 1.3.1.9)		>tr|D1BLW6|D1BLW6_VEIPT 2-nitropropane dioxygenase NPD OS=Veillonella parvula (strain ATCC 10790 / DSM 2008 / JCM 12972 / Te3) GN=Vpar_0690 PE=4 SV=1	8317200	10883000	7107000	8.76907e+06	642710	6.91998	7.03675	6.85169	6.93614	0.0764106
D1BP41	Vpar_1472	Methionine aminopeptidase (EC 3.4.11.18)		>tr|D1BP41|D1BP41_VEIPT Methionine aminopeptidase OS=Veillonella parvula (strain ATCC 10790 / DSM 2008 / JCM 12972 / Te3) GN=map PE=3 SV=1	20531000	1840400	16775000	13048800	3.29559e+06	7.31241	6.26491	7.22466	6.93399	0.474467
D1BN44	Vpar_1120	Cell division protein MraZ		>tr|D1BN44|D1BN44_VEIPT Transcriptional regulator MraZ OS=Veillonella parvula (strain ATCC 10790 / DSM 2008 / JCM 12972 / Te3) GN=mraZ PE=3 SV=1	33175000	1558500	12193000	1.56422e+07	5.36266e+06	7.52081	6.19271	7.08611	6.93321	0.552871
D1BPH6	Vpar_1607	Ribonucleotide reductase of class Ia (aerobic), beta subunit (EC 1.17.4.1)		>tr|D1BPH6|D1BPH6_VEIPT Ribonucleoside-diphosphate reductase subunit beta OS=Veillonella parvula (strain ATCC 10790 / DSM 2008 / JCM 12972 / Te3) GN=Vpar_1607 PE=3 SV=1	17370000	3738500	9696200	1.02682e+07	2.27791e+06	7.2398	6.5727	6.9866	6.93303	0.274965
D1BMT3	Vpar_1009	3'-to-5' exoribonuclease RNase R		>tr|D1BMT3|D1BMT3_VEIPT Ribonuclease R OS=Veillonella parvula (strain ATCC 10790 / DSM 2008 / JCM 12972 / Te3) GN=rnr PE=3 SV=1	17321000	3259200	11153000	1.05777e+07	2.34951e+06	7.23857	6.51311	7.04739	6.93303	0.307011
D1BL62	Vpar_0435	Ribonuclease PH (EC 2.7.7.56)		>tr|D1BL62|D1BL62_VEIPT Ribonuclease PH OS=Veillonella parvula (strain ATCC 10790 / DSM 2008 / JCM 12972 / Te3) GN=rph PE=3 SV=1	4919800	13004000	9826000	9.24993e+06	1.35759e+06	6.69195	7.11408	6.99238	6.9328	0.177408
D1BMU2	Vpar_1018	2-C-methyl-D-erythritol 4-phosphate cytidylyltransferase (EC 2.7.7.60) / 2-C-methyl-D-erythritol 2,4-cyclodiphosphate synthase (EC 4.6.1.12)		>tr|D1BMU2|D1BMU2_VEIPT Bifunctional enzyme IspD/IspF OS=Veillonella parvula (strain ATCC 10790 / DSM 2008 / JCM 12972 / Te3) GN=ispDF PE=3 SV=1	20032000	2204000	14034000	12090000	3.02386e+06	7.30172	6.34321	7.14718	6.93071	0.420185
D1BR01	Vpar_0280	Small-conductance mechanosensitive channel		>tr|D1BR01|D1BR01_VEIPT MscS Mechanosensitive ion channel OS=Veillonella parvula (strain ATCC 10790 / DSM 2008 / JCM 12972 / Te3) GN=Vpar_0280 PE=4 SV=1	6345500	8248200	11602000	8731900	887141	6.80247	6.91636	7.06453	6.92779	0.107293
D1BNI3	Vpar_1260	FIG01197327: hypothetical protein		>tr|D1BNI3|D1BNI3_VEIPT Putative signal transduction protein with CBS domains OS=Veillonella parvula (strain ATCC 10790 / DSM 2008 / JCM 12972 / Te3) GN=Vpar_1260 PE=4 SV=1	5426500	10998000	10106000	8843500	997543	6.73452	7.04131	7.00458	6.9268	0.13679
D1BLE9	Vpar_0523	Methionine ABC transporter ATP-binding protein		>tr|D1BLE9|D1BLE9_VEIPT ABC transporter related protein OS=Veillonella parvula (strain ATCC 10790 / DSM 2008 / JCM 12972 / Te3) GN=Vpar_0523 PE=3 SV=1	11134000	7322700	7178000	8544900	747798	7.04665	6.86467	6.856	6.92244	0.0879005
D1BPG1	Vpar_1592	Glycerol dehydrogenase (EC 1.1.1.6)		>tr|D1BPG1|D1BPG1_VEIPT Iron-containing alcohol dehydrogenase OS=Veillonella parvula (strain ATCC 10790 / DSM 2008 / JCM 12972 / Te3) GN=Vpar_1592 PE=4 SV=1	19470000	2320400	12707000	1.14991e+07	2.87946e+06	7.28937	6.36556	7.10404	6.91966	0.399042
D1BR32	Vpar_0311	ABC transporter related		>tr|D1BR32|D1BR32_VEIPT ABC transporter related protein OS=Veillonella parvula (strain ATCC 10790 / DSM 2008 / JCM 12972 / Te3) GN=Vpar_0311 PE=3 SV=1	8522100	6149500	10946000	8539200	799432	6.93055	6.78884	7.03926	6.91955	0.102527
D1BNZ8	Vpar_1428	FIG001583: hypothetical protein, contains S4-like RNA binding domain		>tr|D1BNZ8|D1BNZ8_VEIPT RNA-binding S4 domain protein OS=Veillonella parvula (strain ATCC 10790 / DSM 2008 / JCM 12972 / Te3) GN=Vpar_1428 PE=4 SV=1	2447200	21888000	10526000	11620400	3.2555e+06	6.38867	7.34021	7.02226	6.91705	0.395524
D1BNR7	Vpar_1346	Transport protein SgaT, putative		>tr|D1BNR7|D1BNR7_VEIPT Putative sugar-specific permease SgaT/UlaA OS=Veillonella parvula (strain ATCC 10790 / DSM 2008 / JCM 12972 / Te3) GN=Vpar_1346 PE=4 SV=1	5053900	13079000	8453900	8.86227e+06	1.3427e+06	6.70363	7.11657	6.92706	6.91575	0.168775
D1BN26	Vpar_1102	FIG01197221: hypothetical protein		>tr|D1BN26|D1BN26_VEIPT Uncharacterized protein OS=Veillonella parvula (strain ATCC 10790 / DSM 2008 / JCM 12972 / Te3) GN=Vpar_1102 PE=4 SV=1	20337000	3056500	8865900	1.07531e+07	2.93116e+06	7.30829	6.48522	6.94772	6.91374	0.336872
D1BPG8	Vpar_1599	Activator of (R)-2-hydroxyglutaryl-CoA dehydratase		>tr|D1BPG8|D1BPG8_VEIPT CoA-substrate-specific enzyme activase OS=Veillonella parvula (strain ATCC 10790 / DSM 2008 / JCM 12972 / Te3) GN=Vpar_1599 PE=4 SV=1	9319700	5680700	10346000	8448800	817184	6.9694	6.7544	7.01477	6.91286	0.113567
D1BNE7	Vpar_1224	Cell division protein FtsI [Peptidoglycan synthetase] (EC 2.4.1.129)		>tr|D1BNE7|D1BNE7_VEIPT Penicillin-binding protein 2 OS=Veillonella parvula (strain ATCC 10790 / DSM 2008 / JCM 12972 / Te3) GN=Vpar_1224 PE=4 SV=1	8108900	7564000	8920800	8197900	227588	6.90896	6.87875	6.9504	6.91271	0.0293715
D1BP07	Vpar_1437	ABC transporter, ATP-binding protein		>tr|D1BP07|D1BP07_VEIPT ABC transporter related protein OS=Veillonella parvula (strain ATCC 10790 / DSM 2008 / JCM 12972 / Te3) GN=Vpar_1437 PE=3 SV=1	9231600	6043300	9807300	8.36073e+06	675831	6.96528	6.78127	6.99155	6.9127	0.0935491
D1BQV9	Vpar_0235	Adenosylmethionine-8-amino-7-oxononanoate aminotransferase (EC 2.6.1.62)		>tr|D1BQV9|D1BQV9_VEIPT Adenosylmethionine-8-amino-7-oxononanoate aminotransferase OS=Veillonella parvula (strain ATCC 10790 / DSM 2008 / JCM 12972 / Te3) GN=bioA PE=3 SV=1	4864800	13507000	8321000	8897600	1.44995e+06	6.68706	7.13056	6.92018	6.9126	0.181135
D1BQ53	Vpar_1836	Sulfite reductase, assimilatory-type (EC 1.8.-.-)		>tr|D1BQ53|D1BQ53_VEIPT Nitrite and sulphite reductase 4Fe-4S region OS=Veillonella parvula (strain ATCC 10790 / DSM 2008 / JCM 12972 / Te3) GN=Vpar_1836 PE=4 SV=1	17937000	2686700	11344000	10655900	2.54947e+06	7.25375	6.42922	7.05477	6.91258	0.351308
D1BMW9	Vpar_1045	Late competence protein ComEC, DNA transport		>tr|D1BMW9|D1BMW9_VEIPT Beta-lactamase domain protein OS=Veillonella parvula (strain ATCC 10790 / DSM 2008 / JCM 12972 / Te3) GN=Vpar_1045 PE=4 SV=1	7249400	7886400	9208800	8.11487e+06	333160	6.8603	6.89688	6.9642	6.90713	0.0430321
D1BMZ0	Vpar_1066	Protease (EC 3.4.-.-)		>tr|D1BMZ0|D1BMZ0_VEIPT Peptidase U32 OS=Veillonella parvula (strain ATCC 10790 / DSM 2008 / JCM 12972 / Te3) GN=Vpar_1066 PE=4 SV=1	11908000	4424000	9961400	8.76447e+06	1.29431e+06	7.07584	6.64582	6.99832	6.90666	0.187139
D1BPA4	Vpar_1535	ATP synthase delta chain (EC 3.6.3.14)		>tr|D1BPA4|D1BPA4_VEIPT ATP synthase subunit delta OS=Veillonella parvula (strain ATCC 10790 / DSM 2008 / JCM 12972 / Te3) GN=atpH PE=3 SV=1	4941500	12569000	8392800	8.63443e+06	1.27316e+06	6.69386	7.0993	6.92391	6.90569	0.166022
D1BLV6	Vpar_0680	COGs COG2843		>tr|D1BLV6|D1BLV6_VEIPT Poly-gamma-glutamate synthesis protein OS=Veillonella parvula (strain ATCC 10790 / DSM 2008 / JCM 12972 / Te3) GN=Vpar_0680 PE=4 SV=1	9922200	8191100	6312400	8141900	601801	6.99661	6.91334	6.80019	6.90338	0.0804942
D1BMU1	Vpar_1017	Glutamyl-tRNA synthetase (EC 6.1.1.17) @ Glutamyl-tRNA(Gln) synthetase (EC 6.1.1.24)		>tr|D1BMU1|D1BMU1_VEIPT Glutamate--tRNA ligase OS=Veillonella parvula (strain ATCC 10790 / DSM 2008 / JCM 12972 / Te3) GN=gltX PE=3 SV=1	7408900	8743100	7801900	7.98463e+06	228538	6.86975	6.94167	6.8922	6.90121	0.0300406
D1BMB0	Vpar_0836	Phosphopantetheine adenylyltransferase (EC 2.7.7.3)		>tr|D1BMB0|D1BMB0_VEIPT Phosphopantetheine adenylyltransferase OS=Veillonella parvula (strain ATCC 10790 / DSM 2008 / JCM 12972 / Te3) GN=coaD PE=3 SV=1	13265000	3525100	10622000	9.13737e+06	1.67894e+06	7.12271	6.54717	7.02621	6.89869	0.251667
D1BNX4	Vpar_1403	transcriptional regulator, LysR family		>tr|D1BNX4|D1BNX4_VEIPT Transcriptional regulator, LysR family OS=Veillonella parvula (strain ATCC 10790 / DSM 2008 / JCM 12972 / Te3) GN=Vpar_1403 PE=4 SV=1	12759000	4440800	8711300	8.63703e+06	1.38653e+06	7.10582	6.64746	6.94008	6.89779	0.189498
D1BNQ1	Vpar_1330	FIG002379: metal-dependent hydrolase		>tr|D1BNQ1|D1BNQ1_VEIPT UPF0173 metal-dependent hydrolase Vpar_1330 OS=Veillonella parvula (strain ATCC 10790 / DSM 2008 / JCM 12972 / Te3) GN=Vpar_1330 PE=3 SV=1	18812000	2100300	12397000	11103100	2.81022e+06	7.27443	6.32228	7.09332	6.89668	0.412835
D1BPG3	Vpar_1594	Anaerobic dehydrogenases, typically selenocysteine-containing		>tr|D1BPG3|D1BPG3_VEIPT Molybdopterin oxidoreductase OS=Veillonella parvula (strain ATCC 10790 / DSM 2008 / JCM 12972 / Te3) GN=Vpar_1594 PE=4 SV=1	14356000	3512500	9647100	9.17187e+06	1.81245e+06	7.15703	6.54562	6.9844	6.89568	0.257372
D1BNH8	Vpar_1255	GTP-binding protein EngB		>tr|D1BNH8|D1BNH8_VEIPT Probable GTP-binding protein EngB OS=Veillonella parvula (strain ATCC 10790 / DSM 2008 / JCM 12972 / Te3) GN=engB PE=3 SV=1	13018000	3054500	12015000	9362500	1.82862e+06	7.11454	6.48494	7.07972	6.89307	0.288941
D1BMY3	Vpar_1059	ATP/GTP-binding protein, SA1392 homolog		>tr|D1BMY3|D1BMY3_VEIPT Putative pyruvate, phosphate dikinase regulatory protein OS=Veillonella parvula (strain ATCC 10790 / DSM 2008 / JCM 12972 / Te3) GN=Vpar_1059 PE=3 SV=1	7385500	8967800	7023400	7.79223e+06	344681	6.86838	6.95269	6.84655	6.8892	0.0457645
D1BL61	Vpar_0434	Deacetylases, including yeast histone deacetylase and acetoin utilization protein		>tr|D1BL61|D1BL61_VEIPT Histone deacetylase superfamily OS=Veillonella parvula (strain ATCC 10790 / DSM 2008 / JCM 12972 / Te3) GN=Vpar_0434 PE=4 SV=1	15650000	2275200	12998000	1.03077e+07	2.36054e+06	7.19451	6.35702	7.11388	6.88847	0.377231
D1BLS9	Vpar_0653	FIG01197559: hypothetical protein		>tr|D1BLS9|D1BLS9_VEIPT Uncharacterized protein OS=Veillonella parvula (strain ATCC 10790 / DSM 2008 / JCM 12972 / Te3) GN=Vpar_0653 PE=4 SV=1	12439000	4452500	8285700	8392400	1.33144e+06	7.09479	6.6486	6.91833	6.88724	0.183475
D1BMJ9	Vpar_0925	SAM-dependent methyltransferase, MraW methylase family (EC 2.1.1.-)		>tr|D1BMJ9|D1BMJ9_VEIPT Putative rRNA methylase OS=Veillonella parvula (strain ATCC 10790 / DSM 2008 / JCM 12972 / Te3) GN=Vpar_0925 PE=4 SV=1	22181000	1793300	11489000	11821100	3.3993e+06	7.34598	6.25365	7.06028	6.88664	0.462536
D1BQ63	Vpar_1846	[FeFe]-hydrogenase maturation protein HydF		>tr|D1BQ63|D1BQ63_VEIPT Small GTP-binding protein OS=Veillonella parvula (strain ATCC 10790 / DSM 2008 / JCM 12972 / Te3) GN=Vpar_1846 PE=4 SV=1	13666000	3658400	9008600	8.77767e+06	1.66927e+06	7.13564	6.56329	6.95466	6.88453	0.238865
D1BLT2	Vpar_0656	UDP-glucose 4-epimerase (EC 5.1.3.2)		>tr|D1BLT2|D1BLT2_VEIPT NAD-dependent epimerase/dehydratase OS=Veillonella parvula (strain ATCC 10790 / DSM 2008 / JCM 12972 / Te3) GN=Vpar_0656 PE=4 SV=1	23891000	1233300	15206000	1.34434e+07	3.81041e+06	7.37823	6.09107	7.18201	6.88377	0.566221
D1BMT0	Vpar_1006	Pimeloyl-CoA synthase (EC 6.2.1.14)		>sp|D1BMT0|BIOW_VEIPT 6-carboxyhexanoate--CoA ligase OS=Veillonella parvula (strain ATCC 10790 / DSM 2008 / JCM 12972 / Te3) GN=bioW PE=3 SV=1	9332400	6339800	7529000	7.73373e+06	502256	6.96999	6.80208	6.87674	6.88294	0.0686921
D1BN11	Vpar_1087	2,3-bisphosphoglycerate-independent phosphoglycerate mutase (EC 5.4.2.1)		>tr|D1BN11|D1BN11_VEIPT 2,3-bisphosphoglycerate-independent phosphoglycerate mutase OS=Veillonella parvula (strain ATCC 10790 / DSM 2008 / JCM 12972 / Te3) GN=gpmI PE=3 SV=1	10919000	0	5297200	5405400	1.8201e+06	7.03818		6.72405	6.88111	0.157068
D1BLX4	Vpar_0698	Malonyl CoA-acyl carrier protein transacylase (EC 2.3.1.39)		>tr|D1BLX4|D1BLX4_VEIPT Malonyl CoA-acyl carrier protein transacylase OS=Veillonella parvula (strain ATCC 10790 / DSM 2008 / JCM 12972 / Te3) GN=Vpar_0698 PE=3 SV=1	14843000	3365900	8799100	9.00267e+06	1.91375e+06	7.17152	6.5271	6.94444	6.88102	0.266878
D1BNC9	Vpar_1206	ATPase, AAA family		>tr|D1BNC9|D1BNC9_VEIPT AAA ATPase central domain protein OS=Veillonella parvula (strain ATCC 10790 / DSM 2008 / JCM 12972 / Te3) GN=Vpar_1206 PE=4 SV=1	8478100	5813800	8672400	7.65477e+06	532427	6.9283	6.76446	6.93814	6.87697	0.0796551
D1BL57	Vpar_0430	Glutamate racemase (EC 5.1.1.3)		>tr|D1BL57|D1BL57_VEIPT Glutamate racemase OS=Veillonella parvula (strain ATCC 10790 / DSM 2008 / JCM 12972 / Te3) GN=murI PE=3 SV=1	12052000	3571500	9879900	8.50113e+06	1.46839e+06	7.08106	6.55285	6.99475	6.87622	0.231356
D1BNH4	Vpar_1251	Dihydrofolate synthase (EC 6.3.2.12) / Folylpolyglutamate synthase (EC 6.3.2.17)		>tr|D1BNH4|D1BNH4_VEIPT FolC bifunctional protein OS=Veillonella parvula (strain ATCC 10790 / DSM 2008 / JCM 12972 / Te3) GN=Vpar_1251 PE=3 SV=1	8384900	5855600	8656100	7632200	514848	6.9235	6.76757	6.93732	6.87613	0.0769701
D1BL25	Vpar_0398	Two-component response regulator yycF		>tr|D1BL25|D1BL25_VEIPT Two component transcriptional regulator, winged helix family OS=Veillonella parvula (strain ATCC 10790 / DSM 2008 / JCM 12972 / Te3) GN=Vpar_0398 PE=4 SV=1	19484000	2178100	9770100	10477400	2.89153e+06	7.28968	6.33808	6.9899	6.87255	0.397252
D1BNN5	Vpar_1313	Acetolactate synthase large subunit (EC 2.2.1.6)		>tr|D1BNN5|D1BNN5_VEIPT Acetolactate synthase OS=Veillonella parvula (strain ATCC 10790 / DSM 2008 / JCM 12972 / Te3) GN=Vpar_1313 PE=3 SV=1	13117000	3231900	9634200	8.66103e+06	1.6713e+06	7.11783	6.50946	6.98382	6.87037	0.261002
D1BMI5	Vpar_0911	Phosphoglycerate mutase (EC 5.4.2.1)		>tr|D1BMI5|D1BMI5_VEIPT Phosphoglycerate mutase OS=Veillonella parvula (strain ATCC 10790 / DSM 2008 / JCM 12972 / Te3) GN=Vpar_0911 PE=4 SV=1	4648400	9900100	8789500	7.77933e+06	922582	6.6673	6.99564	6.94396	6.86897	0.144151
D1BMK8	Vpar_0934	SOS-response repressor and protease LexA (EC 3.4.21.88)		>tr|D1BMK8|D1BMK8_VEIPT LexA repressor OS=Veillonella parvula (strain ATCC 10790 / DSM 2008 / JCM 12972 / Te3) GN=lexA PE=3 SV=1	15428000	2928000	8760900	9.03897e+06	2.08488e+06	7.18831	6.46657	6.94255	6.86581	0.299603
D1BR12	Vpar_0291	Xanthine and CO dehydrogenases maturation factor, XdhC/CoxF family		>tr|D1BR12|D1BR12_VEIPT Uncharacterized protein OS=Veillonella parvula (strain ATCC 10790 / DSM 2008 / JCM 12972 / Te3) GN=Vpar_0291 PE=4 SV=1	10479000	6070400	6091100	7.54683e+06	846451	7.02032	6.78322	6.7847	6.86274	0.111424
D1BNB9	Vpar_1196	DNA primase (EC 2.7.7.-)		>tr|D1BNB9|D1BNB9_VEIPT DNA primase OS=Veillonella parvula (strain ATCC 10790 / DSM 2008 / JCM 12972 / Te3) GN=dnaG PE=3 SV=1	9897900	4510000	8262000	7.55663e+06	920780	6.99554	6.65418	6.91709	6.8556	0.145986
D1BQW4	Vpar_0240	Zinc ABC transporter, periplasmic-binding protein ZnuA		>tr|D1BQW4|D1BQW4_VEIPT Periplasmic solute binding protein OS=Veillonella parvula (strain ATCC 10790 / DSM 2008 / JCM 12972 / Te3) GN=Vpar_0240 PE=3 SV=1	13421000	3421100	8003100	8.28173e+06	1.66859e+06	7.12778	6.53417	6.90326	6.85507	0.244728
D1BQL0	Vpar_0134	Carbon starvation protein A		>tr|D1BQL0|D1BQL0_VEIPT Carbon starvation protein CstA OS=Veillonella parvula (strain ATCC 10790 / DSM 2008 / JCM 12972 / Te3) GN=Vpar_0134 PE=4 SV=1	9045300	5838300	6764300	7.21597e+06	550173	6.95642	6.76629	6.83022	6.85098	0.0789981
D1BQW3	Vpar_0239	Zinc ABC transporter, ATP-binding protein ZnuC		>tr|D1BQW3|D1BQW3_VEIPT ABC transporter related protein OS=Veillonella parvula (strain ATCC 10790 / DSM 2008 / JCM 12972 / Te3) GN=Vpar_0239 PE=3 SV=1	4905000	9100700	7826100	7.27727e+06	717007	6.69064	6.95907	6.89355	6.84775	0.114272
D1BR46	Vpar_0325	Cyclopropane-fatty-acyl-phospholipid synthase (EC 2.1.1.79)		>tr|D1BR46|D1BR46_VEIPT Cyclopropane-fatty-acyl-phospholipid synthase OS=Veillonella parvula (strain ATCC 10790 / DSM 2008 / JCM 12972 / Te3) GN=Vpar_0325 PE=4 SV=1	10832000	0	4537900	5123300	1.81323e+06	7.03471		6.65685	6.84578	0.188927
D1BL60	Vpar_0433	N-methylhydantoinase (ATP-hydrolyzing) (EC 3.5.2.14)		>tr|D1BL60|D1BL60_VEIPT Hydantoinase/oxoprolinase OS=Veillonella parvula (strain ATCC 10790 / DSM 2008 / JCM 12972 / Te3) GN=Vpar_0433 PE=4 SV=1	10995000	4045000	7665200	7568400	1.15867e+06	7.0412	6.60692	6.88452	6.84421	0.179569
D1BR15	Vpar_0294	NAD(FAD)-utilizing dehydrogenase, sll0175 homolog		>tr|D1BR15|D1BR15_VEIPT FAD dependent oxidoreductase OS=Veillonella parvula (strain ATCC 10790 / DSM 2008 / JCM 12972 / Te3) GN=Vpar_0294 PE=4 SV=1	14024000	3376500	7167200	8.18923e+06	1.79894e+06	7.14687	6.52847	6.85535	6.84356	0.2526
D1BQS8	Vpar_0204	FIG01197592: hypothetical protein		>tr|D1BQS8|D1BQS8_VEIPT TonB family protein OS=Veillonella parvula (strain ATCC 10790 / DSM 2008 / JCM 12972 / Te3) GN=Vpar_0204 PE=4 SV=1	5664700	9188000	6512000	7.12157e+06	613015	6.75318	6.96322	6.81371	6.84337	0.088277
D1BQU0	Vpar_0216	Uroporphyrinogen III decarboxylase (EC 4.1.1.37)		>tr|D1BQU0|D1BQU0_VEIPT Uroporphyrinogen decarboxylase OS=Veillonella parvula (strain ATCC 10790 / DSM 2008 / JCM 12972 / Te3) GN=hemE PE=3 SV=1	3357100	11627000	8679000	7887700	1.39712e+06	6.52596	7.06547	6.93847	6.8433	0.230302
D1BR69	Vpar_0348	Uracil permease		>tr|D1BR69|D1BR69_VEIPT Uracil-xanthine permease OS=Veillonella parvula (strain ATCC 10790 / DSM 2008 / JCM 12972 / Te3) GN=Vpar_0348 PE=4 SV=1	5008800	10763000	6219400	7330400	1.01124e+06	6.69973	7.03193	6.79375	6.84181	0.139812
D1BNX7	Vpar_1406	DNA polymerase III alpha subunit (EC 2.7.7.7)		>tr|D1BNX7|D1BNX7_VEIPT DNA-directed DNA polymerase OS=Veillonella parvula (strain ATCC 10790 / DSM 2008 / JCM 12972 / Te3) GN=Vpar_1406 PE=4 SV=1	10850000	3646100	8113600	7.53657e+06	1.21215e+06	7.03543	6.56183	6.90921	6.83549	0.200251
D1BNE4	Vpar_1221	FIG092679: Fe-S oxidoreductase		>tr|D1BNE4|D1BNE4_VEIPT Radical SAM domain protein OS=Veillonella parvula (strain ATCC 10790 / DSM 2008 / JCM 12972 / Te3) GN=Vpar_1221 PE=4 SV=1	17645000	1696500	10703000	1.00148e+07	2.6655e+06	7.24662	6.22955	7.02951	6.83523	0.437352
D1BPN4	Vpar_1665	Molybdopterin biosynthesis protein A		>tr|D1BPN4|D1BPN4_VEIPT Molybdopterin binding domain protein OS=Veillonella parvula (strain ATCC 10790 / DSM 2008 / JCM 12972 / Te3) GN=Vpar_1665 PE=4 SV=1	16790000	1337700	14201000	1.07762e+07	2.75863e+06	7.22505	6.12636	7.15232	6.83458	0.501665
D1BPT3	Vpar_1714	FIG01197551: hypothetical protein		>tr|D1BPT3|D1BPT3_VEIPT Uncharacterized protein OS=Veillonella parvula (strain ATCC 10790 / DSM 2008 / JCM 12972 / Te3) GN=Vpar_1714 PE=4 SV=1	21573000	1077700	13526000	12058900	3.44204e+06	7.33391	6.0325	7.13117	6.83253	0.571728
D1BPG5	Vpar_1596	L-lactate permease		>tr|D1BPG5|D1BPG5_VEIPT L-lactate permease OS=Veillonella parvula (strain ATCC 10790 / DSM 2008 / JCM 12972 / Te3) GN=Vpar_1596 PE=4 SV=1	9334800	5571800	6012700	6973100	685713	6.97011	6.746	6.77907	6.83172	0.0987778
D1BLY6	Vpar_0710	Excinuclease ABC subunit C		>tr|D1BLY6|D1BLY6_VEIPT UvrABC system protein C OS=Veillonella parvula (strain ATCC 10790 / DSM 2008 / JCM 12972 / Te3) GN=uvrC PE=3 SV=1	9326600	4016500	8207300	7.18347e+06	933063	6.96972	6.60385	6.9142	6.82926	0.160992
D1BQJ4	Vpar_0118	Type I restriction-modification system, restriction subunit R (EC 3.1.21.3)		>tr|D1BQJ4|D1BQJ4_VEIPT Type I site-specific deoxyribonuclease, HsdR family OS=Veillonella parvula (strain ATCC 10790 / DSM 2008 / JCM 12972 / Te3) GN=Vpar_0118 PE=4 SV=1	10170000	4551700	6614400	7.11203e+06	947339	7.00732	6.65817	6.82049	6.82866	0.142656
D1BQN7	Vpar_0162	Tryptophan synthase beta chain (EC 4.2.1.20)		>tr|D1BQN7|D1BQN7_VEIPT Tryptophan synthase beta chain OS=Veillonella parvula (strain ATCC 10790 / DSM 2008 / JCM 12972 / Te3) GN=trpB PE=3 SV=1	12984000	3444100	6777900	7.73533e+06	1.61383e+06	7.11341	6.53708	6.8311	6.82719	0.235303
D1BLL7	Vpar_0591	Holliday junction DNA helicase RuvA		>tr|D1BLL7|D1BLL7_VEIPT Holliday junction ATP-dependent DNA helicase RuvA OS=Veillonella parvula (strain ATCC 10790 / DSM 2008 / JCM 12972 / Te3) GN=ruvA PE=3 SV=1	21731000	1332000	10374000	1.11457e+07	3.40712e+06	7.33708	6.1245	7.01595	6.82584	0.512958
D1BPZ2	Vpar_1773	Beta-hexosaminidase (EC 3.2.1.52)		>tr|D1BPZ2|D1BPZ2_VEIPT Beta-N-acetylhexosaminidase OS=Veillonella parvula (strain ATCC 10790 / DSM 2008 / JCM 12972 / Te3) GN=Vpar_1773 PE=4 SV=1	8104800	5408800	6689400	6.73433e+06	449521	6.90874	6.7331	6.82539	6.82241	0.0717362
D1BLY1	Vpar_0705	Chromosome partition protein smc		>tr|D1BLY1|D1BLY1_VEIPT Chromosome partition protein Smc OS=Veillonella parvula (strain ATCC 10790 / DSM 2008 / JCM 12972 / Te3) GN=smc PE=3 SV=1	7851100	5205400	7163900	6.74013e+06	457604	6.89493	6.71645	6.85515	6.82218	0.0765018
D1BLN2	Vpar_0606	Adenine phosphoribosyltransferase (EC 2.4.2.7)		>tr|D1BLN2|D1BLN2_VEIPT Purine operon repressor, PurR OS=Veillonella parvula (strain ATCC 10790 / DSM 2008 / JCM 12972 / Te3) GN=Vpar_0606 PE=4 SV=1	6852200	6476700	6578200	6635700	64747.2	6.83583	6.81135	6.81811	6.82176	0.0103215
D1BQL2	Vpar_0136	FIG01196876: hypothetical protein	Included	>tr|D1BQL2|D1BQL2_VEIPT Copper amine oxidase domain protein OS=Veillonella parvula (strain ATCC 10790 / DSM 2008 / JCM 12972 / Te3) GN=Vpar_0136 PE=4 SV=1	2012200	15819000	9118900	8.98337e+06	2.30147e+06	6.30367	7.19918	6.95994	6.82093	0.378573
D1BND4	Vpar_1211	Hydroxyacylglutathione hydrolase (EC 3.1.2.6)		>tr|D1BND4|D1BND4_VEIPT Beta-lactamase domain protein OS=Veillonella parvula (strain ATCC 10790 / DSM 2008 / JCM 12972 / Te3) GN=Vpar_1211 PE=4 SV=1	35534000	542780	14931000	1.70026e+07	5.86245e+06	7.55064	5.73462	7.17409	6.81979	0.782573
D1BLW5	Vpar_0689	carbonic anhydrase, family 3		>tr|D1BLW5|D1BLW5_VEIPT Transferase hexapeptide repeat family protein OS=Veillonella parvula (strain ATCC 10790 / DSM 2008 / JCM 12972 / Te3) GN=Vpar_0689 PE=4 SV=1	8061700	0	5392000	4.48457e+06	1.36891e+06	6.90643		6.73175	6.81909	0.0873384
D1BMU4	Vpar_1020	DNA repair protein RadA		>tr|D1BMU4|D1BMU4_VEIPT DNA repair protein radA OS=Veillonella parvula (strain ATCC 10790 / DSM 2008 / JCM 12972 / Te3) GN=Vpar_1020 PE=3 SV=1	8060200	4107700	8648800	6938900	823163	6.90635	6.6136	6.93696	6.81897	0.145754
D1BPQ1	Vpar_1682	LSU ribosomal protein L9p		>tr|D1BPQ1|D1BPQ1_VEIPT 50S ribosomal protein L9 OS=Veillonella parvula (strain ATCC 10790 / DSM 2008 / JCM 12972 / Te3) GN=rplI PE=3 SV=1	3746800	9006000	8425900	7.05957e+06	961188	6.57366	6.95453	6.92562	6.81794	0.173132
D1BQY0	Vpar_0258	Methionine ABC transporter ATP-binding protein		>tr|D1BQY0|D1BQY0_VEIPT Methionine import ATP-binding protein MetN OS=Veillonella parvula (strain ATCC 10790 / DSM 2008 / JCM 12972 / Te3) GN=metN PE=3 SV=1	13989000	0	3039100	5.67603e+06	2.45262e+06	7.14579		6.48274	6.81427	0.331521
D1BLY4	Vpar_0708	Excinuclease ABC subunit B		>tr|D1BLY4|D1BLY4_VEIPT UvrABC system protein B OS=Veillonella parvula (strain ATCC 10790 / DSM 2008 / JCM 12972 / Te3) GN=uvrB PE=3 SV=1	7829700	4396900	8030700	6.75243e+06	680809	6.89375	6.64315	6.90475	6.81388	0.120812
D1BR44	Vpar_0323	FIG01197474: hypothetical protein		>tr|D1BR44|D1BR44_VEIPT CsbD family protein OS=Veillonella parvula (strain ATCC 10790 / DSM 2008 / JCM 12972 / Te3) GN=Vpar_0323 PE=4 SV=1	5410000	7909200	6359800	6.55967e+06	420510	6.7332	6.89813	6.80344	6.81159	0.0675806
D1BNL4	Vpar_1291	L(+)-tartrate dehydratase beta subunit (EC 4.2.1.32)		>tr|D1BNL4|D1BNL4_VEIPT Hydro-lyase, Fe-S type, tartrate/fumarate subfamily, beta subunit OS=Veillonella parvula (strain ATCC 10790 / DSM 2008 / JCM 12972 / Te3) GN=Vpar_1291 PE=4 SV=1	7530300	4724600	7623600	6.62617e+06	549155	6.87681	6.67437	6.88216	6.81111	0.0967197
D1BMT2	Vpar_1008	tmRNA-binding protein SmpB		>tr|D1BMT2|D1BMT2_VEIPT SsrA-binding protein OS=Veillonella parvula (strain ATCC 10790 / DSM 2008 / JCM 12972 / Te3) GN=smpB PE=3 SV=1	11825000	1893300	11848000	8522100	1.91357e+06	7.0728	6.27722	7.07365	6.80789	0.37524
D1BNX2	Vpar_1401	Citrate lyase gamma chain, acyl carrier protein (EC 4.1.3.6)		>tr|D1BNX2|D1BNX2_VEIPT Citrate lyase acyl carrier protein OS=Veillonella parvula (strain ATCC 10790 / DSM 2008 / JCM 12972 / Te3) GN=Vpar_1401 PE=4 SV=1	32285000	388550	21102000	1.79252e+07	5.3946e+06	7.509	5.58945	7.32432	6.80759	0.864651
D1BQR5	Vpar_0191	predicted protein		>tr|D1BQR5|D1BQR5_VEIPT Methyltransferase type 11 OS=Veillonella parvula (strain ATCC 10790 / DSM 2008 / JCM 12972 / Te3) GN=Vpar_0191 PE=4 SV=1	10070000	2920600	8942600	7.31107e+06	1.28127e+06	7.00303	6.46547	6.95146	6.80666	0.24217
D1BPL6	Vpar_1647	Ferredoxin		>tr|D1BPL6|D1BPL6_VEIPT Nitroreductase OS=Veillonella parvula (strain ATCC 10790 / DSM 2008 / JCM 12972 / Te3) GN=Vpar_1647 PE=4 SV=1	12478000	1980700	10612000	8356900	1.86674e+06	7.09614	6.29682	7.0258	6.80625	0.361368
D1BPV2	Vpar_1733	FIG01197146: hypothetical protein		>tr|D1BPV2|D1BPV2_VEIPT NAD(P)H dehydrogenase (Quinone) OS=Veillonella parvula (strain ATCC 10790 / DSM 2008 / JCM 12972 / Te3) GN=Vpar_1733 PE=4 SV=1	9666200	4127100	6530700	6.77467e+06	925866	6.98526	6.61564	6.81496	6.80529	0.151048
D1BQ67	Vpar_1850	5-methyltetrahydrofolate--homocysteine methyltransferase (EC 2.1.1.13)		>tr|D1BQ67|D1BQ67_VEIPT Homocysteine S-methyltransferase OS=Veillonella parvula (strain ATCC 10790 / DSM 2008 / JCM 12972 / Te3) GN=Vpar_1850 PE=4 SV=1	19106000	1466400	9277100	9.94983e+06	2.94634e+06	7.28117	6.16625	6.96741	6.80494	0.469437
D1BPS6	Vpar_1707	sensor histidine kinase		>tr|D1BPS6|D1BPS6_VEIPT Histidine kinase OS=Veillonella parvula (strain ATCC 10790 / DSM 2008 / JCM 12972 / Te3) GN=Vpar_1707 PE=4 SV=1	5150700	6779100	7417600	6.44913e+06	389639	6.71187	6.83117	6.87026	6.80443	0.0673726
D1BN56	Vpar_1132	Sirohydrochlorin cobaltochelatase CbiK (EC 4.99.1.3)		>tr|D1BN56|D1BN56_VEIPT Anaerobic cobalt chelatase OS=Veillonella parvula (strain ATCC 10790 / DSM 2008 / JCM 12972 / Te3) GN=Vpar_1132 PE=4 SV=1	5061400	7047000	6818400	6.30893e+06	362142	6.70427	6.848	6.83368	6.79532	0.0646459
D1BPM7	Vpar_1658	calcineurin-like phosphoesterase		>tr|D1BPM7|D1BPM7_VEIPT Metallophosphoesterase OS=Veillonella parvula (strain ATCC 10790 / DSM 2008 / JCM 12972 / Te3) GN=Vpar_1658 PE=4 SV=1	3143700	10344000	7361000	6.94957e+06	1.20591e+06	6.49744	7.01469	6.86694	6.79302	0.217537
D1BLC1	Vpar_0495	Dihydroneopterin aldolase (EC 4.1.2.25)		>tr|D1BLC1|D1BLC1_VEIPT Dihydroneopterin aldolase OS=Veillonella parvula (strain ATCC 10790 / DSM 2008 / JCM 12972 / Te3) GN=Vpar_0495 PE=4 SV=1	22356000	794550	13241000	1.21305e+07	3.60785e+06	7.34939	5.90012	7.12192	6.79048	0.63639
D1BQT8	Vpar_0214	Exonuclease SbcD		>tr|D1BQT8|D1BQT8_VEIPT Metallophosphoesterase OS=Veillonella parvula (strain ATCC 10790 / DSM 2008 / JCM 12972 / Te3) GN=Vpar_0214 PE=4 SV=1	5993000	6075800	6392600	6153800	70303.3	6.77764	6.7836	6.80568	6.78898	0.0120584
D1BQL4	Vpar_0139	NADPH-dependent 7-cyano-7-deazaguanine reductase (EC 1.7.1.-)		>tr|D1BQL4|D1BQL4_VEIPT NADPH-dependent 7-cyano-7-deazaguanine reductase OS=Veillonella parvula (strain ATCC 10790 / DSM 2008 / JCM 12972 / Te3) GN=queF PE=3 SV=1	15984000	1498700	9707900	9.06353e+06	2.42137e+06	7.20369	6.17571	6.98713	6.78884	0.442469
D1BQE2	Vpar_0066	TonB-dependent receptor	Included	>tr|D1BQE2|D1BQE2_VEIPT TonB-dependent receptor plug OS=Veillonella parvula (strain ATCC 10790 / DSM 2008 / JCM 12972 / Te3) GN=Vpar_0066 PE=3 SV=1	1982800	15995000	7318600	8.43213e+06	2.35739e+06	6.29728	7.20398	6.86443	6.78856	0.374028
D1BQM0	Vpar_0145	Manganese transport protein MntH		>tr|D1BQM0|D1BQM0_VEIPT Natural resistance-associated macrophage protein OS=Veillonella parvula (strain ATCC 10790 / DSM 2008 / JCM 12972 / Te3) GN=Vpar_0145 PE=4 SV=1	4605300	8158300	5999800	6.25447e+06	596713	6.66326	6.9116	6.77814	6.78433	0.10148
D1BM49	Vpar_0775	Adenine deaminase (EC 3.5.4.2)		>tr|D1BM49|D1BM49_VEIPT Adenine deaminase OS=Veillonella parvula (strain ATCC 10790 / DSM 2008 / JCM 12972 / Te3) GN=ade PE=3 SV=1	16040000	1311600	10685000	9.34553e+06	2.485e+06	7.2052	6.1178	7.02877	6.78393	0.476497
D1BQA9	Vpar_0033	FIG01197418: hypothetical protein		>tr|D1BQA9|D1BQA9_VEIPT NAD-dependent epimerase/dehydratase OS=Veillonella parvula (strain ATCC 10790 / DSM 2008 / JCM 12972 / Te3) GN=Vpar_0033 PE=4 SV=1	9029100	3058900	8002600	6.69687e+06	1.06403e+06	6.95564	6.48557	6.90323	6.78148	0.210335
D1BL53	Vpar_0426	short-chain dehydrogenase/reductase SDR		>tr|D1BL53|D1BL53_VEIPT Short-chain dehydrogenase/reductase SDR OS=Veillonella parvula (strain ATCC 10790 / DSM 2008 / JCM 12972 / Te3) GN=Vpar_0426 PE=3 SV=1	5657900	6128500	6291900	6026100	109724	6.75266	6.78735	6.79878	6.7796	0.0196137
D1BLB8	Vpar_0492	ABC transporter ATP-binding protein		>tr|D1BLB8|D1BLB8_VEIPT ABC transporter related protein OS=Veillonella parvula (strain ATCC 10790 / DSM 2008 / JCM 12972 / Te3) GN=Vpar_0492 PE=4 SV=1	12582000	1813200	9484200	7959800	1.84796e+06	7.09975	6.25845	6.977	6.7784	0.371062
D1BN70	Vpar_1146	Cobalt-precorrin-6 synthase, anaerobic		>tr|D1BN70|D1BN70_VEIPT Cobalt-precorrin-5B C(1)-methyltransferase OS=Veillonella parvula (strain ATCC 10790 / DSM 2008 / JCM 12972 / Te3) GN=cbiD PE=3 SV=1	11792000	2735000	6541600	7.02287e+06	1.51588e+06	7.07159	6.43696	6.81568	6.77474	0.260699
D1BP04	Vpar_1434	probable membrane protein yetF		>tr|D1BP04|D1BP04_VEIPT Uncharacterized protein OS=Veillonella parvula (strain ATCC 10790 / DSM 2008 / JCM 12972 / Te3) GN=Vpar_1434 PE=4 SV=1	4577000	5063700	8890000	6176900	787394	6.66058	6.70447	6.9489	6.77132	0.126843
D1BKY5	Vpar_0358	Glutamine ABC transporter, periplasmic glutamine-binding protein (TC 3.A.1.3.2)	Included	>tr|D1BKY5|D1BKY5_VEIPT Extracellular solute-binding protein family 3 OS=Veillonella parvula (strain ATCC 10790 / DSM 2008 / JCM 12972 / Te3) GN=Vpar_0358 PE=4 SV=1	8733300	3598600	6448500	6.26013e+06	857509	6.94118	6.55613	6.80946	6.76892	0.159786
D1BNX3	Vpar_1402	FIG01196908: hypothetical protein		>tr|D1BNX3|D1BNX3_VEIPT Anion transporter OS=Veillonella parvula (strain ATCC 10790 / DSM 2008 / JCM 12972 / Te3) GN=Vpar_1402 PE=4 SV=1	9922800	3210500	6121000	6418100	1.122e+06	6.99663	6.50657	6.78682	6.76334	0.200754
D1BMG0	Vpar_0886	MiaB family protein, possibly involved in tRNA or rRNA modification		>tr|D1BMG0|D1BMG0_VEIPT MiaB-like tRNA modifying enzyme OS=Veillonella parvula (strain ATCC 10790 / DSM 2008 / JCM 12972 / Te3) GN=Vpar_0886 PE=4 SV=1	10061000	2015500	9168500	7.08167e+06	1.47002e+06	7.00264	6.30438	6.9623	6.75644	0.320077
D1BPI2	Vpar_1613	Chorismate synthase (EC 4.2.3.5)		>tr|D1BPI2|D1BPI2_VEIPT Chorismate synthase OS=Veillonella parvula (strain ATCC 10790 / DSM 2008 / JCM 12972 / Te3) GN=aroC PE=3 SV=1	13488000	1911100	7146600	7.51523e+06	1.93242e+06	7.12995	6.28128	6.8541	6.75511	0.353466
D1BNH6	Vpar_1253	Twin-arginine translocation protein TatC		>tr|D1BNH6|D1BNH6_VEIPT Sec-independent protein translocase protein TatC OS=Veillonella parvula (strain ATCC 10790 / DSM 2008 / JCM 12972 / Te3) GN=tatC PE=3 SV=1	4073200	9237300	4878200	6062900	926140	6.60994	6.96555	6.68826	6.75458	0.152563
D1BM29	Vpar_0755	Phosphoheptose isomerase 1 (EC 5.3.1.-)		>tr|D1BM29|D1BM29_VEIPT Phosphoheptose isomerase OS=Veillonella parvula (strain ATCC 10790 / DSM 2008 / JCM 12972 / Te3) GN=gmhA PE=3 SV=1	15369000	805260	14408000	1.01941e+07	2.71505e+06	7.18665	5.90594	7.1586	6.7504	0.597232
D1BLA1	Vpar_0474	Polysaccharide deacetylase		>tr|D1BLA1|D1BLA1_VEIPT Polysaccharide deacetylase OS=Veillonella parvula (strain ATCC 10790 / DSM 2008 / JCM 12972 / Te3) GN=Vpar_0474 PE=4 SV=1	3047900	8276200	7033100	6.11907e+06	910456	6.484	6.91783	6.84715	6.74966	0.190053
D1BM62	Vpar_0788	FIG146085: 3'-to-5' oligoribonuclease A, Bacillus type		>tr|D1BM62|D1BM62_VEIPT Phosphoesterase RecJ domain protein OS=Veillonella parvula (strain ATCC 10790 / DSM 2008 / JCM 12972 / Te3) GN=Vpar_0788 PE=4 SV=1	18463000	943150	10030000	9812050	2.92065e+06	7.2663	5.97458	7.0013	6.74739	0.557068
D1BQH3	Vpar_0097	3-isopropylmalate dehydrogenase (EC 1.1.1.85)		>tr|D1BQH3|D1BQH3_VEIPT 3-isopropylmalate dehydrogenase OS=Veillonella parvula (strain ATCC 10790 / DSM 2008 / JCM 12972 / Te3) GN=leuB PE=3 SV=1	5847500	5048700	5886000	5.59407e+06	157565	6.76697	6.70318	6.76982	6.74666	0.030765
D1BPB7	Vpar_1548	Transcriptional regulator, GntR family		>tr|D1BPB7|D1BPB7_VEIPT Transcriptional regulator, GntR family OS=Veillonella parvula (strain ATCC 10790 / DSM 2008 / JCM 12972 / Te3) GN=Vpar_1548 PE=4 SV=1	4682700	5511400	6678600	5.62423e+06	334241	6.6705	6.74126	6.82469	6.74548	0.0630181
D1BQU4	Vpar_0220	Nitrate/nitrite transporter		>tr|D1BQU4|D1BQU4_VEIPT Major facilitator superfamily MFS_1 OS=Veillonella parvula (strain ATCC 10790 / DSM 2008 / JCM 12972 / Te3) GN=Vpar_0220 PE=4 SV=1	5320800	6154000	5184800	5553200	174911	6.72598	6.78916	6.71473	6.74329	0.0327573
D1BQA3	Vpar_0027	capsular polysaccharide biosynthesis protein		>tr|D1BQA3|D1BQA3_VEIPT Glycosyl transferase group 1 OS=Veillonella parvula (strain ATCC 10790 / DSM 2008 / JCM 12972 / Te3) GN=Vpar_0027 PE=4 SV=1	8127500	3960600	5234600	5.77423e+06	711740	6.90996	6.59776	6.71888	6.7422	0.128515
D1BNV2	Vpar_1381	FIG01197353: hypothetical protein	Included	>tr|D1BNV2|D1BNV2_VEIPT Uncharacterized protein OS=Veillonella parvula (strain ATCC 10790 / DSM 2008 / JCM 12972 / Te3) GN=Vpar_1381 PE=4 SV=1	4518300	6022900	6185100	5.57543e+06	306363	6.65498	6.77981	6.79135	6.74204	0.061746
D1BL01	Vpar_0374	2-succinyl-5-enolpyruvyl-6-hydroxy-3-cyclohexene-1-carboxylic-acid synthase (EC 2.2.1.9)	Included	>tr|D1BL01|D1BL01_VEIPT 2-succinyl-5-enolpyruvyl-6-hydroxy-3-cyclohexene-1-carboxylate synthase OS=Veillonella parvula (strain ATCC 10790 / DSM 2008 / JCM 12972 / Te3) GN=menD PE=3 SV=1	16735000	942680	10557000	9411560	2.65274e+06	7.22363	5.97436	7.02354	6.74051	0.547871
D1BMQ1	Vpar_0977	Glycyl-tRNA synthetase alpha chain (EC 6.1.1.14)		>tr|D1BMQ1|D1BMQ1_VEIPT Glycine--tRNA ligase alpha subunit OS=Veillonella parvula (strain ATCC 10790 / DSM 2008 / JCM 12972 / Te3) GN=glyQ PE=3 SV=1	13138000	2001400	5952900	7.03077e+06	1.882e+06	7.11853	6.30133	6.77473	6.73153	0.335014
D1BMB4	Vpar_0840	FIG003307: hypothetical protein		>tr|D1BMB4|D1BMB4_VEIPT UPF0296 protein Vpar_0840 OS=Veillonella parvula (strain ATCC 10790 / DSM 2008 / JCM 12972 / Te3) GN=Vpar_0840 PE=3 SV=1	15545000	1665300	5999700	7.73667e+06	2.367e+06	7.19159	6.22149	6.77813	6.7304	0.397476
D1BPH3	Vpar_1604	1,3 propanediol dehydrogenase		>tr|D1BPH3|D1BPH3_VEIPT Iron-containing alcohol dehydrogenase OS=Veillonella parvula (strain ATCC 10790 / DSM 2008 / JCM 12972 / Te3) GN=Vpar_1604 PE=4 SV=1	10440000	1581000	8973500	6.99817e+06	1.58279e+06	7.0187	6.19893	6.95296	6.72353	0.371917
D1BMC4	Vpar_0850	16S rRNA (cytosine(967)-C(5))-methyltransferase (EC 2.1.1.176)		>tr|D1BMC4|D1BMC4_VEIPT Ribosomal RNA small subunit methyltransferase B OS=Veillonella parvula (strain ATCC 10790 / DSM 2008 / JCM 12972 / Te3) GN=Vpar_0850 PE=4 SV=1	6736900	3246400	6568100	5.51713e+06	656108	6.82846	6.5114	6.81744	6.7191	0.146934
D1BMF8	Vpar_0884	Ribosomal protein L11 methyltransferase (EC 2.1.1.-)		>tr|D1BMF8|D1BMF8_VEIPT Ribosomal L11 methyltransferase OS=Veillonella parvula (strain ATCC 10790 / DSM 2008 / JCM 12972 / Te3) GN=Vpar_0884 PE=4 SV=1	11327000	1541200	8115600	6994600	1.66276e+06	7.05411	6.18786	6.90932	6.7171	0.378868
D1BMF4	Vpar_0880	Heat-inducible transcription repressor HrcA		>tr|D1BMF4|D1BMF4_VEIPT Heat-inducible transcription repressor HrcA OS=Veillonella parvula (strain ATCC 10790 / DSM 2008 / JCM 12972 / Te3) GN=hrcA PE=3 SV=1	6026400	4042400	5729100	5.26597e+06	356672	6.78006	6.60664	6.75809	6.71493	0.0770952
D1BL24	Vpar_0397	Osmolarity sensory histidine kinase EnvZ		>tr|D1BL24|D1BL24_VEIPT Histidine kinase OS=Veillonella parvula (strain ATCC 10790 / DSM 2008 / JCM 12972 / Te3) GN=Vpar_0397 PE=4 SV=1	4471100	5562700	5563100	5.19897e+06	210117	6.65041	6.74529	6.74532	6.71367	0.0447301
D1BPE4	Vpar_1575	Diaminopimelate epimerase (EC 5.1.1.7)		>tr|D1BPE4|D1BPE4_VEIPT Diaminopimelate epimerase OS=Veillonella parvula (strain ATCC 10790 / DSM 2008 / JCM 12972 / Te3) GN=dapF PE=3 SV=1	16180000	953110	8832600	8.65524e+06	2.53833e+06	7.20898	5.97914	6.94609	6.7114	0.528792
D1BLD3	Vpar_0507	Pantothenate kinase type III, CoaX-like (EC 2.7.1.33)		>tr|D1BLD3|D1BLD3_VEIPT Type III pantothenate kinase OS=Veillonella parvula (strain ATCC 10790 / DSM 2008 / JCM 12972 / Te3) GN=coaX PE=3 SV=1	8281600	4043200	3984400	5436400	821397	6.91811	6.60673	6.60036	6.7084	0.148313
D1BQU9	Vpar_0225	Respiratory nitrate reductase gamma chain (EC 1.7.99.4)		>tr|D1BQU9|D1BQU9_VEIPT Respiratory nitrate reductase, gamma subunit OS=Veillonella parvula (strain ATCC 10790 / DSM 2008 / JCM 12972 / Te3) GN=Vpar_0225 PE=4 SV=1	5519300	4887700	4916700	5107900	118859	6.74188	6.6891	6.69167	6.70755	0.0242976
D1BQF7	Vpar_0081	Short chain dehydrogenase		>tr|D1BQF7|D1BQF7_VEIPT Short-chain dehydrogenase/reductase SDR OS=Veillonella parvula (strain ATCC 10790 / DSM 2008 / JCM 12972 / Te3) GN=Vpar_0081 PE=3 SV=1	4723300	6477000	4303000	5.16777e+06	384380	6.67425	6.81137	6.63377	6.70646	0.0760007
D1BNZ5	Vpar_1425	Porphobilinogen deaminase (EC 2.5.1.61)		>tr|D1BNZ5|D1BNZ5_VEIPT Porphobilinogen deaminase OS=Veillonella parvula (strain ATCC 10790 / DSM 2008 / JCM 12972 / Te3) GN=hemC PE=3 SV=1	2523600	8674900	5754400	5.65097e+06	1.02565e+06	6.40202	6.93826	6.76	6.7001	0.222981
D1BMB2	Vpar_0838	Fibronectin/fibrinogen-binding protein		>tr|D1BMB2|D1BMB2_VEIPT Fibronectin-binding A domain protein OS=Veillonella parvula (strain ATCC 10790 / DSM 2008 / JCM 12972 / Te3) GN=Vpar_0838 PE=4 SV=1	9807900	2152500	5954200	5.97153e+06	1.27591e+06	6.99158	6.33294	6.77482	6.69978	0.274072
D1BM98	Vpar_0824	FIG01196888: hypothetical protein		>tr|D1BM98|D1BM98_VEIPT Sulfatase OS=Veillonella parvula (strain ATCC 10790 / DSM 2008 / JCM 12972 / Te3) GN=Vpar_0824 PE=4 SV=1	3512100	7496500	4767100	5.25857e+06	679053	6.54557	6.87486	6.67825	6.69956	0.135274
D1BNS2	Vpar_1351	Hemin-binding periplasmic protein hmuT precursor		>tr|D1BNS2|D1BNS2_VEIPT Periplasmic binding protein OS=Veillonella parvula (strain ATCC 10790 / DSM 2008 / JCM 12972 / Te3) GN=Vpar_1351 PE=1 SV=1	4206700	4950400	5933400	5.03017e+06	288703	6.62394	6.69464	6.7733	6.6973	0.0610057
D1BNK1	Vpar_1278	D-3-phosphoglycerate dehydrogenase (EC 1.1.1.95)		>tr|D1BNK1|D1BNK1_VEIPT D-isomer specific 2-hydroxyacid dehydrogenase NAD-binding protein OS=Veillonella parvula (strain ATCC 10790 / DSM 2008 / JCM 12972 / Te3) GN=Vpar_1278 PE=3 SV=1	12947000	1154100	8214000	7.43837e+06	1.9782e+06	7.11217	6.06224	6.91455	6.69632	0.455562
D1BQ99	Vpar_0023	UDP-galactopyranose mutase (EC 5.4.99.9)		>tr|D1BQ99|D1BQ99_VEIPT UDP-galactopyranose mutase OS=Veillonella parvula (strain ATCC 10790 / DSM 2008 / JCM 12972 / Te3) GN=Vpar_0023 PE=4 SV=1	8283400	2506300	5882000	5.55723e+06	967404	6.91821	6.39903	6.76953	6.69559	0.218305
D1BME2	Vpar_0868	protein of unknown function DUF322		>tr|D1BME2|D1BME2_VEIPT Uncharacterized protein OS=Veillonella parvula (strain ATCC 10790 / DSM 2008 / JCM 12972 / Te3) GN=Vpar_0868 PE=4 SV=1	13029000	1966900	4731900	6.57593e+06	1.91899e+06	7.11491	6.29378	6.67504	6.69458	0.335509
D1BM70	Vpar_0796	Glutamate transport membrane-spanning protein		>tr|D1BM70|D1BM70_VEIPT Polar amino acid ABC transporter, inner membrane subunit OS=Veillonella parvula (strain ATCC 10790 / DSM 2008 / JCM 12972 / Te3) GN=Vpar_0796 PE=3 SV=1	5014500	3950700	5986300	4.98383e+06	339382	6.70023	6.59667	6.77716	6.69135	0.0739492
D1BPJ9	Vpar_1630	Cobalt-zinc-cadmium resistance protein		>tr|D1BPJ9|D1BPJ9_VEIPT Cation diffusion facilitator family transporter OS=Veillonella parvula (strain ATCC 10790 / DSM 2008 / JCM 12972 / Te3) GN=Vpar_1630 PE=4 SV=1	5362400	3644600	6024900	5.01063e+06	409507	6.72936	6.56165	6.77995	6.69032	0.093298
D1BP26	Vpar_1456	Nicotinate-nucleotide--dimethylbenzimidazole phosphoribosyltransferase (EC 2.4.2.21)		>tr|D1BP26|D1BP26_VEIPT ArsB OS=Veillonella parvula (strain ATCC 10790 / DSM 2008 / JCM 12972 / Te3) GN=arsB PE=4 SV=1	8731100	2220200	6062500	5.67127e+06	1.09101e+06	6.94107	6.34639	6.78265	6.69004	0.251453
D1BQ92	Vpar_0016	Beta-1,3-glucosyltransferase		>tr|D1BQ92|D1BQ92_VEIPT Glycosyl transferase family 2 OS=Veillonella parvula (strain ATCC 10790 / DSM 2008 / JCM 12972 / Te3) GN=Vpar_0016 PE=4 SV=1	3954500	4658100	6154800	4.92247e+06	374573	6.59709	6.66821	6.78921	6.68484	0.0793102
D1BQI4	Vpar_0108	Ribose ABC transport system, high affinity permease RbsD (TC 3.A.1.2.1)		>tr|D1BQI4|D1BQI4_VEIPT D-ribose pyranase OS=Veillonella parvula (strain ATCC 10790 / DSM 2008 / JCM 12972 / Te3) GN=rbsD PE=3 SV=1	20188000	251090	21791000	1.40767e+07	4.00004e+06	7.30509	5.39983	7.33828	6.68107	0.906073
D1BN59	Vpar_1135	Sirohydrochlorin cobaltochelatase CbiK (EC 4.99.1.3)		>tr|D1BN59|D1BN59_VEIPT Anaerobic cobalt chelatase OS=Veillonella parvula (strain ATCC 10790 / DSM 2008 / JCM 12972 / Te3) GN=Vpar_1135 PE=4 SV=1	2092200	10396000	5064200	5850800	1.40247e+06	6.3206	7.01687	6.70451	6.68066	0.284748
D1BPS5	Vpar_1706	DNA-binding response regulator		>tr|D1BPS5|D1BPS5_VEIPT Two component transcriptional regulator, winged helix family OS=Veillonella parvula (strain ATCC 10790 / DSM 2008 / JCM 12972 / Te3) GN=Vpar_1706 PE=4 SV=1	9878000	3563700	3081500	5.50773e+06	1.26414e+06	6.99467	6.5519	6.48876	6.67844	0.225086
D1BQ65	Vpar_1848	Chromosome (plasmid) partitioning protein ParA / Sporulation initiation inhibitor protein Soj		>tr|D1BQ65|D1BQ65_VEIPT Cobyrinic acid ac-diamide synthase OS=Veillonella parvula (strain ATCC 10790 / DSM 2008 / JCM 12972 / Te3) GN=Vpar_1848 PE=4 SV=1	2545400	7422300	5697200	5.22163e+06	824329	6.40576	6.87054	6.75566	6.67732	0.197668
D1BQI7	Vpar_0111	Oxidoreductase( EC:1.1.1.- )		>tr|D1BQI7|D1BQI7_VEIPT NAD-dependent epimerase/dehydratase OS=Veillonella parvula (strain ATCC 10790 / DSM 2008 / JCM 12972 / Te3) GN=Vpar_0111 PE=1 SV=1	3561900	7143100	4222400	4975800	635256	6.55168	6.85389	6.62556	6.67704	0.128633
D1BNE2	Vpar_1219	Cytoplasmic axial filament protein CafA and Ribonuclease G (EC 3.1.4.-)		>tr|D1BNE2|D1BNE2_VEIPT Ribonuclease, Rne/Rng family OS=Veillonella parvula (strain ATCC 10790 / DSM 2008 / JCM 12972 / Te3) GN=Vpar_1219 PE=4 SV=1	6137500	3201200	5364900	4901200	507360	6.78799	6.50531	6.72956	6.67429	0.121842
D1BPC4	Vpar_1555	Thiosulfate sulfurtransferase, rhodanese (EC 2.8.1.1)		>tr|D1BPC4|D1BPC4_VEIPT Rhodanese domain protein OS=Veillonella parvula (strain ATCC 10790 / DSM 2008 / JCM 12972 / Te3) GN=Vpar_1555 PE=4 SV=1	5903600	3066700	5726400	4898900	529734	6.77112	6.48667	6.75788	6.67189	0.131081
D1BQ77	Vpar_0001	Chromosomal replication initiator protein DnaA		>tr|D1BQ77|D1BQ77_VEIPT Chromosomal replication initiator protein DnaA OS=Veillonella parvula (strain ATCC 10790 / DSM 2008 / JCM 12972 / Te3) GN=dnaA PE=3 SV=1	6747700	3684700	4036000	4822800	558747	6.82916	6.5664	6.60595	6.66717	0.115674
D1BLE3	Vpar_0517	UDP-N-acetylglucosamine 1-carboxyvinyltransferase (EC 2.5.1.7)		>tr|D1BLE3|D1BLE3_VEIPT UDP-N-acetylglucosamine 1-carboxyvinyltransferase OS=Veillonella parvula (strain ATCC 10790 / DSM 2008 / JCM 12972 / Te3) GN=murA PE=3 SV=1	3089000	6238700	5184500	4837400	534427	6.48982	6.79509	6.71471	6.66654	0.129199
D1BL02	Vpar_0375	2-succinyl-6-hydroxy-2,4-cyclohexadiene-1-carboxylate synthase (EC 4.2.99.20)		>tr|D1BL02|D1BL02_VEIPT Putative 2-succinyl-6-hydroxy-2,4-cyclohexadiene-1-carboxylate synthase OS=Veillonella parvula (strain ATCC 10790 / DSM 2008 / JCM 12972 / Te3) GN=menH PE=3 SV=1	8355400	2194600	5436300	5.32877e+06	1.02727e+06	6.92197	6.34136	6.7353	6.66621	0.242017
D1BMS3	Vpar_0999	DNA ligase (EC 6.5.1.2)		>tr|D1BMS3|D1BMS3_VEIPT DNA ligase OS=Veillonella parvula (strain ATCC 10790 / DSM 2008 / JCM 12972 / Te3) GN=ligA PE=3 SV=1	3914200	4994700	5035400	4648100	211967	6.59264	6.69851	6.70203	6.6644	0.050757
D1BMJ5	Vpar_0921	Octaprenyl diphosphate synthase (EC 2.5.1.90) / Dimethylallyltransferase (EC 2.5.1.1) / Geranyltranstransferase (EC 2.5.1.10) / Geranylgeranyl diphosphate synthase (EC 2.5.1.29)		>tr|D1BMJ5|D1BMJ5_VEIPT Polyprenyl synthetase OS=Veillonella parvula (strain ATCC 10790 / DSM 2008 / JCM 12972 / Te3) GN=Vpar_0921 PE=3 SV=1	7536500	2781100	4619300	4.97897e+06	799338	6.87717	6.44422	6.66458	6.66199	0.176762
D1BLS7	Vpar_0651	3-ketoacyl-CoA thiolase (EC 2.3.1.16) @ Acetyl-CoA acetyltransferase (EC 2.3.1.9)		>tr|D1BLS7|D1BLS7_VEIPT Acetyl-CoA acetyltransferase OS=Veillonella parvula (strain ATCC 10790 / DSM 2008 / JCM 12972 / Te3) GN=Vpar_0651 PE=3 SV=1	7311400	2298900	5454400	5.02157e+06	844709	6.864	6.36152	6.73675	6.65409	0.213301
D1BML1	Vpar_0937	Vancomycin B-type resistance protein VanW	Included	>tr|D1BML1|D1BML1_VEIPT VanW family protein OS=Veillonella parvula (strain ATCC 10790 / DSM 2008 / JCM 12972 / Te3) GN=Vpar_0937 PE=4 SV=1	4415200	4264100	4771400	4.48357e+06	86822.8	6.64495	6.62983	6.67865	6.65114	0.0204051
D1BKY2	Vpar_0355	transporter		>tr|D1BKY2|D1BKY2_VEIPT Major facilitator superfamily MFS_1 OS=Veillonella parvula (strain ATCC 10790 / DSM 2008 / JCM 12972 / Te3) GN=Vpar_0355 PE=4 SV=1	3243300	6023000	4480700	4.58233e+06	464211	6.51099	6.77981	6.65135	6.64738	0.109783
D1BLQ0	Vpar_0624	Methionine biosynthesis and transport regulator MtaR, LysR family		>tr|D1BLQ0|D1BLQ0_VEIPT Transcriptional regulator, MarR family OS=Veillonella parvula (strain ATCC 10790 / DSM 2008 / JCM 12972 / Te3) GN=Vpar_0624 PE=4 SV=1	10273000	1791700	4660600	5575100	1.43799e+06	7.0117	6.25327	6.66844	6.64447	0.310092
D1BMK5	Vpar_0931	Aspartate 1-decarboxylase (EC 4.1.1.11)		>tr|D1BMK5|D1BMK5_VEIPT Aspartate 1-decarboxylase OS=Veillonella parvula (strain ATCC 10790 / DSM 2008 / JCM 12972 / Te3) GN=panD PE=3 SV=1	9050800	2557800	3694000	5.10087e+06	1.15587e+06	6.95669	6.40787	6.5675	6.64402	0.230496
D1BN78	Vpar_1154	amino acid permease		>tr|D1BN78|D1BN78_VEIPT Amino acid permease-associated region OS=Veillonella parvula (strain ATCC 10790 / DSM 2008 / JCM 12972 / Te3) GN=Vpar_1154 PE=4 SV=1	3630100	4438100	5295800	4.45467e+06	277658	6.55992	6.6472	6.72393	6.64368	0.0670041
D1BP92	Vpar_1523	L-serine dehydratase, beta subunit (EC 4.3.1.17)		>tr|D1BP92|D1BP92_VEIPT L-serine dehydratase, iron-sulfur-dependent, beta subunit OS=Veillonella parvula (strain ATCC 10790 / DSM 2008 / JCM 12972 / Te3) GN=Vpar_1523 PE=4 SV=1	6854700	1768200	6970500	5197800	990228	6.83599	6.24753	6.84326	6.64226	0.279132
D1BPS1	Vpar_1702	Serine/threonine protein kinase		>tr|D1BPS1|D1BPS1_VEIPT Uncharacterized protein OS=Veillonella parvula (strain ATCC 10790 / DSM 2008 / JCM 12972 / Te3) GN=Vpar_1702 PE=4 SV=1	6560800	2496500	5110900	4.72273e+06	686589	6.81696	6.39733	6.7085	6.64093	0.177849
D1BNK6	Vpar_1283	Predicted dye-decolorizing peroxidase (DyP), encapsulated subgroup		>tr|D1BNK6|D1BNK6_VEIPT Dyp-type peroxidase family OS=Veillonella parvula (strain ATCC 10790 / DSM 2008 / JCM 12972 / Te3) GN=Vpar_1283 PE=4 SV=1	6110600	2469900	5544000	4.70817e+06	652996	6.78608	6.39268	6.74382	6.64086	0.176338
D1BQG2	Vpar_0086	Oligopeptide ABC transporter, periplasmic oligopeptide-binding protein OppA (TC 3.A.1.5.1)		>tr|D1BQG2|D1BQG2_VEIPT Extracellular solute-binding protein family 5 OS=Veillonella parvula (strain ATCC 10790 / DSM 2008 / JCM 12972 / Te3) GN=Vpar_0086 PE=4 SV=1	2940800	6316000	4488000	4581600	563182	6.46847	6.80044	6.65205	6.64032	0.135783
D1BLL3	Vpar_0587	FIG01197519: hypothetical protein	Included	>tr|D1BLL3|D1BLL3_VEIPT Uncharacterized protein OS=Veillonella parvula (strain ATCC 10790 / DSM 2008 / JCM 12972 / Te3) GN=Vpar_0587 PE=4 SV=1	5602200	3130300	4668000	4.46683e+06	416056	6.74836	6.49559	6.66913	6.63769	0.105561
D1BQA8	Vpar_0032	UDP-glucose 4-epimerase (EC 5.1.3.2)		>tr|D1BQA8|D1BQA8_VEIPT NAD-dependent epimerase/dehydratase OS=Veillonella parvula (strain ATCC 10790 / DSM 2008 / JCM 12972 / Te3) GN=Vpar_0032 PE=4 SV=1	8280300	1909000	5098300	5.09587e+06	1.06188e+06	6.91805	6.28081	6.70743	6.63543	0.265087
D1BLJ7	Vpar_0571	FIG000605: protein co-occurring with transport systems (COG1739)		>tr|D1BLJ7|D1BLJ7_VEIPT Uncharacterized protein OS=Veillonella parvula (strain ATCC 10790 / DSM 2008 / JCM 12972 / Te3) GN=Vpar_0571 PE=4 SV=1	5264300	5860700	2510800	4.54527e+06	595652	6.72134	6.76795	6.39981	6.6297	0.163666
D1BQT9	Vpar_0215	FIG01197284: hypothetical protein		>tr|D1BQT9|D1BQT9_VEIPT Uncharacterized protein OS=Veillonella parvula (strain ATCC 10790 / DSM 2008 / JCM 12972 / Te3) GN=Vpar_0215 PE=4 SV=1	4825000	3018800	5315900	4.38657e+06	403228	6.6835	6.47983	6.72558	6.62964	0.10731
D1BLH9	Vpar_0553	membrane protein		>tr|D1BLH9|D1BLH9_VEIPT Uncharacterized protein OS=Veillonella parvula (strain ATCC 10790 / DSM 2008 / JCM 12972 / Te3) GN=Vpar_0553 PE=4 SV=1	2673200	7166500	4017700	4.61913e+06	768746	6.42703	6.85531	6.60398	6.62877	0.17572
D1BLK0	Vpar_0574	Putative Dihydrolipoamide dehydrogenase (EC 1.8.1.4); Mercuric ion reductase (EC 1.16.1.1); PF00070 family, FAD-dependent NAD(P)-disulphide oxidoreductase		>tr|D1BLK0|D1BLK0_VEIPT Pyridine nucleotide-disulphide oxidoreductase dimerization region OS=Veillonella parvula (strain ATCC 10790 / DSM 2008 / JCM 12972 / Te3) GN=Vpar_0574 PE=4 SV=1	7619700	2315400	4356100	4.76373e+06	891847	6.88194	6.36463	6.6391	6.62855	0.211323
D1BR26	Vpar_0305	FIG01197359: hypothetical protein	Included	>tr|D1BR26|D1BR26_VEIPT Uncharacterized protein OS=Veillonella parvula (strain ATCC 10790 / DSM 2008 / JCM 12972 / Te3) GN=Vpar_0305 PE=4 SV=1	2749600	5642700	4923200	4438500	502074	6.43927	6.75149	6.69225	6.62767	0.135395
D1BPN9	Vpar_1670	ATP-dependent nuclease, subunit A		>tr|D1BPN9|D1BPN9_VEIPT ATP-dependent helicase/nuclease subunit A OS=Veillonella parvula (strain ATCC 10790 / DSM 2008 / JCM 12972 / Te3) GN=addA PE=3 SV=1	5507700	3412800	4015700	4.31207e+06	359479	6.74097	6.53311	6.60376	6.62595	0.0862962
D1BNN2	Vpar_1310	purple acid phosphatase	Included	>tr|D1BNN2|D1BNN2_VEIPT Metallophosphoesterase OS=Veillonella parvula (strain ATCC 10790 / DSM 2008 / JCM 12972 / Te3) GN=Vpar_1310 PE=4 SV=1	3440900	3946800	5415500	4.26773e+06	341892	6.53667	6.59625	6.73364	6.62219	0.0824767
D1BM75	Vpar_0801	Peptide chain release factor 2		>tr|D1BM75|D1BM75_VEIPT Peptide chain release factor 2 OS=Veillonella parvula (strain ATCC 10790 / DSM 2008 / JCM 12972 / Te3) GN=prfB PE=3 SV=1	5617900	3914200	3247900	4260000	407418	6.74957	6.59264	6.5116	6.61794	0.0987844
D1BLU5	Vpar_0669	UDP-N-acetylglucosamine 4,6-dehydratase (EC 4.2.1.-)		>tr|D1BLU5|D1BLU5_VEIPT Polysaccharide biosynthesis protein CapD OS=Veillonella parvula (strain ATCC 10790 / DSM 2008 / JCM 12972 / Te3) GN=Vpar_0669 PE=4 SV=1	4761300	3473600	4265100	4.16667e+06	216490	6.67773	6.54078	6.62993	6.61614	0.0567512
D1BNU6	Vpar_1375	Exonuclease SbcD		>tr|D1BNU6|D1BNU6_VEIPT Nuclease SbcCD, D subunit OS=Veillonella parvula (strain ATCC 10790 / DSM 2008 / JCM 12972 / Te3) GN=Vpar_1375 PE=4 SV=1	5133200	2840300	4742600	4238700	408899	6.71039	6.45336	6.67602	6.61326	0.113928
D1BL08	Vpar_0381	Putative DNA-binding protein in cluster with Type I restriction-modification system		>tr|D1BL08|D1BL08_VEIPT Uncharacterized protein OS=Veillonella parvula (strain ATCC 10790 / DSM 2008 / JCM 12972 / Te3) GN=Vpar_0381 PE=4 SV=1	8964900	1216000	6243700	5.47487e+06	1.31042e+06	6.95255	6.08493	6.79544	6.61097	0.377456
D1BQ80	Vpar_0004	DNA recombination and repair protein RecF		>tr|D1BQ80|D1BQ80_VEIPT DNA replication and repair protein RecF OS=Veillonella parvula (strain ATCC 10790 / DSM 2008 / JCM 12972 / Te3) GN=recF PE=3 SV=1	3537800	4741500	4025600	4.10163e+06	201814	6.54873	6.67592	6.60483	6.60983	0.0520421
D1BNN3	Vpar_1311	Carbonic anhydrase (EC 4.2.1.1)		>tr|D1BNN3|D1BNN3_VEIPT Carbonic anhydrase OS=Veillonella parvula (strain ATCC 10790 / DSM 2008 / JCM 12972 / Te3) GN=Vpar_1311 PE=4 SV=1	7717200	985740	8735800	5.81291e+06	1.40379e+06	6.88746	5.99376	6.9413	6.60751	0.43454
D1BR54	Vpar_0333	FIG01197550: hypothetical protein		>tr|D1BR54|D1BR54_VEIPT Uncharacterized protein OS=Veillonella parvula (strain ATCC 10790 / DSM 2008 / JCM 12972 / Te3) GN=Vpar_0333 PE=4 SV=1	5105000	3291500	3917300	4104600	307048	6.708	6.51739	6.59299	6.60613	0.0783655
D1BL42	Vpar_0415	Inner membrane protein		>tr|D1BL42|D1BL42_VEIPT UPF0597 protein Vpar_0415 OS=Veillonella parvula (strain ATCC 10790 / DSM 2008 / JCM 12972 / Te3) GN=Vpar_0415 PE=3 SV=1	9531100	1309000	5242600	5360900	1.37078e+06	6.97914	6.11694	6.71955	6.60521	0.361159
D1BQZ7	Vpar_0276	Nicotinate phosphoribosyltransferase (EC 2.4.2.11)		>tr|D1BQZ7|D1BQZ7_VEIPT Nicotinate phosphoribosyltransferase OS=Veillonella parvula (strain ATCC 10790 / DSM 2008 / JCM 12972 / Te3) GN=Vpar_0276 PE=3 SV=1	7018900	1781700	5171500	4.65737e+06	885395	6.84627	6.25083	6.71362	6.60357	0.255235
D1BM65	Vpar_0791	Chorismate mutase I (EC 5.4.99.5) / Shikimate kinase I (EC 2.7.1.71)		>tr|D1BM65|D1BM65_VEIPT Shikimate kinase OS=Veillonella parvula (strain ATCC 10790 / DSM 2008 / JCM 12972 / Te3) GN=aroK PE=3 SV=1	5858000	2835100	3847900	4.18033e+06	512875	6.76775	6.45257	6.58522	6.60185	0.129208
D1BPI7	Vpar_1618	3-dehydroquinate dehydratase I (EC 4.2.1.10)		>tr|D1BPI7|D1BPI7_VEIPT 3-dehydroquinate dehydratase OS=Veillonella parvula (strain ATCC 10790 / DSM 2008 / JCM 12972 / Te3) GN=aroD PE=3 SV=1	2298300	7672200	3615100	4.52853e+06	933659	6.36141	6.88492	6.55812	6.60148	0.215912
D1BNF7	Vpar_1234	Uracil phosphoribosyltransferase (EC 2.4.2.9) / Pyrimidine operon regulatory protein pyrR		>tr|D1BNF7|D1BNF7_VEIPT Bifunctional protein PyrR OS=Veillonella parvula (strain ATCC 10790 / DSM 2008 / JCM 12972 / Te3) GN=pyrR PE=3 SV=1	1884000	6984700	4788800	4552500	852849	6.27508	6.84415	6.68023	6.59982	0.239177
D1BQP1	Vpar_0166	protein of unknown function DUF805		>tr|D1BQP1|D1BQP1_VEIPT Uncharacterized protein OS=Veillonella parvula (strain ATCC 10790 / DSM 2008 / JCM 12972 / Te3) GN=Vpar_0166 PE=4 SV=1	3752000	4088300	4040500	3.96027e+06	60646.9	6.57426	6.61154	6.60644	6.59741	0.0165023
D1BNI6	Vpar_1263	similar to ribulose-1,5-bisphosphate carboxylase, Type III, too		>tr|D1BNI6|D1BNI6_VEIPT Ribulose-1,5-bisphosphate carboxylase/oxygenase large subunit OS=Veillonella parvula (strain ATCC 10790 / DSM 2008 / JCM 12972 / Te3) GN=Vpar_1263 PE=3 SV=1	4068500	3923800	3876000	3956100	33410.8	6.60943	6.59371	6.58838	6.59717	0.0089369
D1BMN6	Vpar_0962	Aminopeptidase S (Leu, Val, Phe, Tyr preference) (EC 3.4.11.24)		>tr|D1BMN6|D1BMN6_VEIPT Peptidase M29 aminopeptidase II OS=Veillonella parvula (strain ATCC 10790 / DSM 2008 / JCM 12972 / Te3) GN=Vpar_0962 PE=4 SV=1	8543900	1206000	5942100	5.23067e+06	1.24011e+06	6.93166	6.08135	6.77394	6.59565	0.369321
D1BLC8	Vpar_0502	tRNA(Ile)-lysidine synthetase		>tr|D1BLC8|D1BLC8_VEIPT tRNA(Ile)-lysidine synthase OS=Veillonella parvula (strain ATCC 10790 / DSM 2008 / JCM 12972 / Te3) GN=tilS PE=3 SV=1	3465800	1508300	11459000	5477700	1.7572e+06	6.5398	6.17849	7.05915	6.59248	0.361452
D1BLL1	Vpar_0585	FIG01197082: hypothetical protein		>tr|D1BLL1|D1BLL1_VEIPT Uncharacterized protein OS=Veillonella parvula (strain ATCC 10790 / DSM 2008 / JCM 12972 / Te3) GN=Vpar_0585 PE=4 SV=1	3407200	4125400	4258600	3930400	152658	6.5324	6.61547	6.62927	6.59238	0.0427843
D1BNC3	Vpar_1200	Molybdopterin binding motif, CinA N-terminal domain / C-terminal domain of CinA type S		>tr|D1BNC3|D1BNC3_VEIPT Putative competence-damage inducible protein OS=Veillonella parvula (strain ATCC 10790 / DSM 2008 / JCM 12972 / Te3) GN=cinA PE=3 SV=1	3039100	4995300	3928300	3.98757e+06	326482	6.48274	6.69856	6.5942	6.59184	0.0881227
D1BLM0	Vpar_0594	S-adenosylmethionine:tRNA ribosyltransferase-isomerase (EC 5.-.-.-)		>tr|D1BLM0|D1BLM0_VEIPT S-adenosylmethionine:tRNA ribosyltransferase-isomerase OS=Veillonella parvula (strain ATCC 10790 / DSM 2008 / JCM 12972 / Te3) GN=queA PE=3 SV=1	6106500	2039000	4422800	4.18943e+06	681256	6.78579	6.30942	6.6457	6.5803	0.199901
D1BLN1	Vpar_0605	FIG01196967: hypothetical protein	Included	>tr|D1BLN1|D1BLN1_VEIPT 3D domain protein OS=Veillonella parvula (strain ATCC 10790 / DSM 2008 / JCM 12972 / Te3) GN=Vpar_0605 PE=4 SV=1	4357600	3076400	4037000	3.82367e+06	222237	6.63925	6.48804	6.60606	6.57778	0.0648863
D1BM46	Vpar_0772	ADP-ribose pyrophosphatase (EC 3.6.1.13)		>tr|D1BM46|D1BM46_VEIPT NUDIX hydrolase OS=Veillonella parvula (strain ATCC 10790 / DSM 2008 / JCM 12972 / Te3) GN=Vpar_0772 PE=3 SV=1	3062500	3284500	5075700	3.80757e+06	367944	6.48608	6.51647	6.7055	6.56935	0.0970681
D1BN29	Vpar_1105	Biosynthetic Aromatic amino acid aminotransferase alpha (EC 2.6.1.57) @ Aspartate aminotransferase (EC 2.6.1.1)		>tr|D1BN29|D1BN29_VEIPT Aminotransferase class I and II OS=Veillonella parvula (strain ATCC 10790 / DSM 2008 / JCM 12972 / Te3) GN=Vpar_1105 PE=1 SV=1	12995000	481040	8151400	7.20915e+06	2.10332e+06	7.11378	5.68218	6.91123	6.56906	0.632548
D1BNJ9	Vpar_1276	FIG01197520: hypothetical protein	Included	>tr|D1BNJ9|D1BNJ9_VEIPT Uncharacterized protein OS=Veillonella parvula (strain ATCC 10790 / DSM 2008 / JCM 12972 / Te3) GN=Vpar_1276 PE=4 SV=1	1336400	6506400	5790500	4.54443e+06	933734	6.12594	6.81334	6.76272	6.56733	0.312797
D1BN43	Vpar_1119	rRNA small subunit methyltransferase H		>tr|D1BN43|D1BN43_VEIPT Ribosomal RNA small subunit methyltransferase H OS=Veillonella parvula (strain ATCC 10790 / DSM 2008 / JCM 12972 / Te3) GN=rsmH PE=3 SV=1	2565700	5545100	3478100	3.86297e+06	508844	6.40921	6.74391	6.54134	6.56482	0.137647
D1BQX8	Vpar_0255	Pyruvate formate-lyase (EC 2.3.1.54)		>tr|D1BQX8|D1BQX8_VEIPT Formate acetyltransferase OS=Veillonella parvula (strain ATCC 10790 / DSM 2008 / JCM 12972 / Te3) GN=Vpar_0255 PE=4 SV=1	4771200	2922200	3535600	3743000	313929	6.67863	6.46571	6.54846	6.56427	0.0876387
D1BPK5	Vpar_1636	DNA polymerase III subunits gamma and tau (EC 2.7.7.7)		>tr|D1BPK5|D1BPK5_VEIPT DNA polymerase III, subunits gamma and tau OS=Veillonella parvula (strain ATCC 10790 / DSM 2008 / JCM 12972 / Te3) GN=Vpar_1636 PE=4 SV=1	5266300	2540200	3634100	3.81353e+06	457293	6.72151	6.40487	6.5604	6.56226	0.129273
D1BPK6	Vpar_1637	Glutamate synthase [NADPH] large chain (EC 1.4.1.13)		>tr|D1BPK6|D1BPK6_VEIPT Ferredoxin-dependent glutamate synthase OS=Veillonella parvula (strain ATCC 10790 / DSM 2008 / JCM 12972 / Te3) GN=Vpar_1637 PE=4 SV=1	11202000	617770	7003800	6.27452e+06	1.77656e+06	7.0493	5.79083	6.84533	6.56182	0.551496
D1BN51	Vpar_1127	Superoxide reductase (EC 1.15.1.2)		>tr|D1BN51|D1BN51_VEIPT Desulfoferrodoxin ferrous iron-binding region OS=Veillonella parvula (strain ATCC 10790 / DSM 2008 / JCM 12972 / Te3) GN=Vpar_1127 PE=4 SV=1	4955800	1651900	5834700	4.14747e+06	735150	6.69511	6.21798	6.76602	6.55971	0.243361
D1BNU5	Vpar_1374	Exonuclease SbcC		>tr|D1BNU5|D1BNU5_VEIPT ATPase involved in DNA repair-like protein OS=Veillonella parvula (strain ATCC 10790 / DSM 2008 / JCM 12972 / Te3) GN=Vpar_1374 PE=4 SV=1	5778600	1602300	5133400	4.17143e+06	749400	6.76182	6.20474	6.71041	6.55899	0.251368
D1BNW6	Vpar_1395	FIG01196977: hypothetical protein		>tr|D1BNW6|D1BNW6_VEIPT Cupin 2 conserved barrel domain protein OS=Veillonella parvula (strain ATCC 10790 / DSM 2008 / JCM 12972 / Te3) GN=Vpar_1395 PE=4 SV=1	4324300	2523200	4187900	3.67847e+06	334271	6.63592	6.40195	6.622	6.55329	0.107162
D1BP88	Vpar_1519	Methylenetetrahydrofolate dehydrogenase (NADP+) (EC 1.5.1.5) / Methenyltetrahydrofolate cyclohydrolase (EC 3.5.4.9)		>tr|D1BP88|D1BP88_VEIPT Bifunctional protein FolD OS=Veillonella parvula (strain ATCC 10790 / DSM 2008 / JCM 12972 / Te3) GN=folD PE=3 SV=1	5156100	2206000	4012200	3.79143e+06	495796	6.71232	6.34361	6.60338	6.5531	0.154669
D1BLT8	Vpar_0662	ABC transporter ATP-binding protein uup		>tr|D1BLT8|D1BLT8_VEIPT ABC transporter related protein OS=Veillonella parvula (strain ATCC 10790 / DSM 2008 / JCM 12972 / Te3) GN=Vpar_0662 PE=3 SV=1	6429700	1777000	3924000	4.04357e+06	776218	6.80819	6.24969	6.59373	6.55054	0.230045
D1BMZ8	Vpar_1074	Shikimate kinase (EC 2.7.1.71)		>tr|D1BMZ8|D1BMZ8_VEIPT Shikimate kinase OS=Veillonella parvula (strain ATCC 10790 / DSM 2008 / JCM 12972 / Te3) GN=aroK PE=3 SV=1	4103900	1974500	5469300	3.84923e+06	587088	6.6132	6.29546	6.73793	6.54886	0.18628
D1BQA6	Vpar_0030	2-C-methyl-D-erythritol 4-phosphate cytidylyltransferase (EC 2.7.7.60)		>tr|D1BQA6|D1BQA6_VEIPT 2-C-methyl-D-erythritol 4-phosphate cytidylyltransferase OS=Veillonella parvula (strain ATCC 10790 / DSM 2008 / JCM 12972 / Te3) GN=ispD PE=3 SV=1	3117300	3566400	3954800	3.54617e+06	139705	6.49378	6.55223	6.59712	6.54771	0.0423116
D1BLV2	Vpar_0676	FIG01197152: hypothetical protein		>tr|D1BLV2|D1BLV2_VEIPT NAD-dependent epimerase/dehydratase OS=Veillonella parvula (strain ATCC 10790 / DSM 2008 / JCM 12972 / Te3) GN=Vpar_0676 PE=4 SV=1	3990700	2907700	3788300	3.56223e+06	191935	6.60105	6.46355	6.57844	6.54768	0.0602014
D1BP90	Vpar_1521	tRNA nucleotidyltransferase (EC 2.7.7.21) (EC 2.7.7.25)		>tr|D1BP90|D1BP90_VEIPT Polynucleotide adenylyltransferase/metal dependent phosphohydrolase OS=Veillonella parvula (strain ATCC 10790 / DSM 2008 / JCM 12972 / Te3) GN=Vpar_1521 PE=3 SV=1	7516100	1690100	3442700	4216300	996350	6.87599	6.22791	6.5369	6.54693	0.264673
D1BPL8	Vpar_1649	L-cystine uptake protein TcyP		>tr|D1BPL8|D1BPL8_VEIPT Sodium:dicarboxylate symporter OS=Veillonella parvula (strain ATCC 10790 / DSM 2008 / JCM 12972 / Te3) GN=Vpar_1649 PE=4 SV=1	4041700	3922100	2732300	3.56537e+06	241310	6.60656	6.59352	6.43653	6.54554	0.0772645
D1BMU6	Vpar_1022	Putative ATP:guanido phosphotransferase YacI (EC 2.7.3.-)		>tr|D1BMU6|D1BMU6_VEIPT Protein-arginine kinase OS=Veillonella parvula (strain ATCC 10790 / DSM 2008 / JCM 12972 / Te3) GN=Vpar_1022 PE=3 SV=1	8138600	1042500	5091900	4.75767e+06	1.18661e+06	6.91055	6.01808	6.70688	6.54517	0.381873
D1BL81	Vpar_0454	Hydroxymethylpyrimidine phosphate synthase ThiC		>tr|D1BL81|D1BL81_VEIPT Phosphomethylpyrimidine synthase OS=Veillonella parvula (strain ATCC 10790 / DSM 2008 / JCM 12972 / Te3) GN=thiC PE=3 SV=1	418050	15144000	6770200	7.44408e+06	2.46202e+06	5.62123	7.18024	6.8306	6.54402	0.667945
D1BLJ1	Vpar_0565	Carbamoyl-phosphate synthase small chain (EC 6.3.5.5)		>tr|D1BLJ1|D1BLJ1_VEIPT Carbamoyl-phosphate synthase small chain OS=Veillonella parvula (strain ATCC 10790 / DSM 2008 / JCM 12972 / Te3) GN=carA PE=3 SV=1	9268200	1090000	4239900	4.86603e+06	1.37497e+06	6.967	6.03743	6.62736	6.54393	0.384053
D1BLV3	Vpar_0677	Glycosyl transferase, group 1		>tr|D1BLV3|D1BLV3_VEIPT Glycosyl transferase group 1 OS=Veillonella parvula (strain ATCC 10790 / DSM 2008 / JCM 12972 / Te3) GN=Vpar_0677 PE=4 SV=1	3907600	3019400	3612800	3.51327e+06	150796	6.59191	6.47992	6.55784	6.54322	0.0468736
D1BL70	Vpar_0443	FIG01197374: hypothetical protein	Included	>tr|D1BL70|D1BL70_VEIPT TrwC relaxase OS=Veillonella parvula (strain ATCC 10790 / DSM 2008 / JCM 12972 / Te3) GN=Vpar_0443 PE=4 SV=1	6891800	1160400	5276500	4442900	985078	6.83833	6.06461	6.72235	6.54176	0.340706
D1BLM1	Vpar_0595	tRNA-guanine transglycosylase (EC 2.4.2.29)		>tr|D1BLM1|D1BLM1_VEIPT Queuine tRNA-ribosyltransferase OS=Veillonella parvula (strain ATCC 10790 / DSM 2008 / JCM 12972 / Te3) GN=tgt PE=3 SV=1	5270200	2337400	3417000	3.67487e+06	494436	6.72183	6.36873	6.53364	6.5414	0.144254
D1BLU6	Vpar_0670	Tyrosine-protein kinase wzc (EC 2.7.10.2)		>tr|D1BLU6|D1BLU6_VEIPT Lipopolysaccharide biosynthesis protein OS=Veillonella parvula (strain ATCC 10790 / DSM 2008 / JCM 12972 / Te3) GN=Vpar_0670 PE=4 SV=1	3481700	3654700	3288200	3.47487e+06	61115.2	6.54179	6.56285	6.51696	6.54053	0.018757
D1BQH1	Vpar_0095	3-isopropylmalate dehydratase large subunit (EC 4.2.1.33)		>tr|D1BQH1|D1BQH1_VEIPT 3-isopropylmalate dehydratase large subunit OS=Veillonella parvula (strain ATCC 10790 / DSM 2008 / JCM 12972 / Te3) GN=leuC PE=3 SV=1	9216100	547700	8216500	5.99343e+06	1.58085e+06	6.96455	5.73854	6.91469	6.53926	0.566558
D1BMX4	Vpar_1050	glycosyl transferase, family 2		>tr|D1BMX4|D1BMX4_VEIPT Glycosyl transferase family 2 OS=Veillonella parvula (strain ATCC 10790 / DSM 2008 / JCM 12972 / Te3) GN=Vpar_1050 PE=4 SV=1	1847900	6191500	3586900	3.87543e+06	728709	6.26668	6.7918	6.55472	6.53773	0.214715
D1BMA3	Vpar_0829	Cytidylate kinase (EC 2.7.4.14)		>tr|D1BMA3|D1BMA3_VEIPT Cytidylate kinase OS=Veillonella parvula (strain ATCC 10790 / DSM 2008 / JCM 12972 / Te3) GN=cmk PE=3 SV=1	3718100	2655900	4076700	3.48357e+06	246289	6.57032	6.42421	6.61031	6.53495	0.0799855
D1BMI8	Vpar_0914	Translation elongation factor P		>tr|D1BMI8|D1BMI8_VEIPT Elongation factor P OS=Veillonella parvula (strain ATCC 10790 / DSM 2008 / JCM 12972 / Te3) GN=efp PE=3 SV=1	6048900	1926300	3308300	3.76117e+06	699426	6.78168	6.28472	6.5196	6.52867	0.202981
D1BQS6	Vpar_0202	Manganese ABC transporter, periplasmic-binding protein SitA		>tr|D1BQS6|D1BQS6_VEIPT Periplasmic solute binding protein OS=Veillonella parvula (strain ATCC 10790 / DSM 2008 / JCM 12972 / Te3) GN=Vpar_0202 PE=3 SV=1	2425300	4786700	3313200	3508400	397580	6.38477	6.68004	6.52025	6.52835	0.12068
D1BPH4	Vpar_1605	FIG01197208: hypothetical protein		>tr|D1BPH4|D1BPH4_VEIPT Uncharacterized protein OS=Veillonella parvula (strain ATCC 10790 / DSM 2008 / JCM 12972 / Te3) GN=Vpar_1605 PE=4 SV=1	2198900	5075400	3386500	3553600	481837	6.34221	6.70547	6.52975	6.52581	0.148328
D1BLF9	Vpar_0533	UDP-3-O-[3-hydroxymyristoyl] N-acetylglucosamine deacetylase (EC 3.5.1.-)		>tr|D1BLF9|D1BLF9_VEIPT UDP-3-O-[3-hydroxymyristoyl] N-acetylglucosamine deacetylase OS=Veillonella parvula (strain ATCC 10790 / DSM 2008 / JCM 12972 / Te3) GN=lpxC PE=3 SV=1	5702900	1629300	4030900	3787700	682554	6.7561	6.212	6.6054	6.5245	0.229374
D1BMY2	Vpar_1058	dNTP triphosphohydrolase, broad substrate specificity, subgroup 2		>tr|D1BMY2|D1BMY2_VEIPT Deoxyguanosinetriphosphate triphosphohydrolase OS=Veillonella parvula (strain ATCC 10790 / DSM 2008 / JCM 12972 / Te3) GN=Vpar_1058 PE=4 SV=1	2981700	3633800	3432400	3349300	111299	6.47446	6.56036	6.5356	6.52347	0.0361
D1BNW3	Vpar_1392	FIG01197315: hypothetical protein		>tr|D1BNW3|D1BNW3_VEIPT Uncharacterized protein OS=Veillonella parvula (strain ATCC 10790 / DSM 2008 / JCM 12972 / Te3) GN=Vpar_1392 PE=4 SV=1	4924000	1962100	3821700	3.56927e+06	499000	6.69232	6.29272	6.58226	6.52243	0.16853
D1BLP6	Vpar_0620	Polyphosphate kinase (EC 2.7.4.1)		>tr|D1BLP6|D1BLP6_VEIPT Polyphosphate kinase OS=Veillonella parvula (strain ATCC 10790 / DSM 2008 / JCM 12972 / Te3) GN=ppk PE=3 SV=1	11166000	882800	3732200	5.26033e+06	1.76973e+06	7.0479	5.94586	6.57196	6.52191	0.451294
D1BP32	Vpar_1463	Transmembrane component of general energizing module of ECF transporters		>tr|D1BP32|D1BP32_VEIPT Energy-coupling factor transporter transmembrane protein EcfT OS=Veillonella parvula (strain ATCC 10790 / DSM 2008 / JCM 12972 / Te3) GN=ecfT PE=3 SV=1	2546200	4316600	3321300	3394700	295826	6.40589	6.63514	6.52131	6.52078	0.0935914
D1BQX3	Vpar_0250	D-3-phosphoglycerate dehydrogenase (EC 1.1.1.95)		>tr|D1BQX3|D1BQX3_VEIPT D-isomer specific 2-hydroxyacid dehydrogenase NAD-binding protein OS=Veillonella parvula (strain ATCC 10790 / DSM 2008 / JCM 12972 / Te3) GN=Vpar_0250 PE=3 SV=1	2989800	3717400	3230200	3.31247e+06	123570	6.47564	6.57024	6.50923	6.51837	0.0391563
D1BMH2	Vpar_0898	ACT-domain-containing protein, predicted allosteric regulator of homoserine dehydrogenase		>tr|D1BMH2|D1BMH2_VEIPT UPF0735 ACT domain-containing protein Vpar_0898 OS=Veillonella parvula (strain ATCC 10790 / DSM 2008 / JCM 12972 / Te3) GN=Vpar_0898 PE=3 SV=1	0	4627600	2347200	2.32493e+06	771293		6.66536	6.37055	6.51795	0.147403
D1BM17	Vpar_0743	Methylated-DNA--protein-cysteine methyltransferase (EC 2.1.1.63)		>tr|D1BM17|D1BM17_VEIPT Methylated-DNA/protein-cysteinemethyltransferase OS=Veillonella parvula (strain ATCC 10790 / DSM 2008 / JCM 12972 / Te3) GN=Vpar_0743 PE=4 SV=1	3469000	3776400	2703200	3316200	184225	6.5402	6.57708	6.43188	6.51639	0.0616236
D1BQC8	Vpar_0052	Autotransporter adhesin	Included	>tr|D1BQC8|D1BQC8_VEIPT YadA domain protein OS=Veillonella parvula (strain ATCC 10790 / DSM 2008 / JCM 12972 / Te3) GN=Vpar_0052 PE=4 SV=1	5555200	1918000	3210100	3561100	614610	6.7447	6.28285	6.50652	6.51136	0.188581
D1BPM1	Vpar_1652	Predicted L-lactate dehydrogenase, Fe-S oxidoreductase subunit YkgE		>tr|D1BPM1|D1BPM1_VEIPT Uncharacterized protein OS=Veillonella parvula (strain ATCC 10790 / DSM 2008 / JCM 12972 / Te3) GN=Vpar_1652 PE=4 SV=1	4351100	2171000	3459100	3.32707e+06	365344	6.6386	6.33666	6.53896	6.50474	0.125619
D1BLP9	Vpar_0623	Methionine synthase II (cobalamin-independent)		>tr|D1BLP9|D1BLP9_VEIPT Methionine synthase vitamin-B12 independent OS=Veillonella parvula (strain ATCC 10790 / DSM 2008 / JCM 12972 / Te3) GN=Vpar_0623 PE=4 SV=1	3893300	2883900	2845400	3.20753e+06	198068	6.59032	6.45998	6.45414	6.50148	0.0628627
D1BQ60	Vpar_1843	Cob(I)alamin adenosyltransferase (EC 2.5.1.17)		>tr|D1BQ60|D1BQ60_VEIPT ATP:corrinoid adenosyltransferase BtuR/CobO/CobP OS=Veillonella parvula (strain ATCC 10790 / DSM 2008 / JCM 12972 / Te3) GN=Vpar_1843 PE=4 SV=1	0	4779600	2081000	2.28687e+06	798814		6.67939	6.31827	6.49883	0.18056
D1BLD8	Vpar_0512	Guanine deaminase (EC 3.5.4.3)		>tr|D1BLD8|D1BLD8_VEIPT Amidohydrolase OS=Veillonella parvula (strain ATCC 10790 / DSM 2008 / JCM 12972 / Te3) GN=Vpar_0512 PE=4 SV=1	4506300	0	2158800	2221700	751269	6.65382		6.33421	6.49402	0.159804
D1BLR6	Vpar_0640	SCIFF radical SAM maturase		>tr|D1BLR6|D1BLR6_VEIPT Radical SAM domain protein OS=Veillonella parvula (strain ATCC 10790 / DSM 2008 / JCM 12972 / Te3) GN=Vpar_0640 PE=4 SV=1	6250300	1259800	3798200	3.76943e+06	831791	6.7959	6.1003	6.57958	6.49193	0.290662
D1BR45	Vpar_0324	GTP-binding and nucleic acid-binding protein YchF		>tr|D1BR45|D1BR45_VEIPT Ribosome-binding ATPase YchF OS=Veillonella parvula (strain ATCC 10790 / DSM 2008 / JCM 12972 / Te3) GN=ychF PE=3 SV=1	3490400	2204900	3876500	3190600	291733	6.54288	6.34339	6.58844	6.49157	0.106417
D1BM34	Vpar_0760	ADP-heptose--lipooligosaccharide heptosyltransferase II (EC 2.4.1.-)		>tr|D1BM34|D1BM34_VEIPT Glycosyl transferase family 9 OS=Veillonella parvula (strain ATCC 10790 / DSM 2008 / JCM 12972 / Te3) GN=Vpar_0760 PE=1 SV=1	4623500	1745100	3660000	3.34287e+06	488390	6.66497	6.24182	6.56348	6.49009	0.180377
D1BN15	Vpar_1091	Central glycolytic genes regulator		>tr|D1BN15|D1BN15_VEIPT Transcriptional regulator, DeoR family OS=Veillonella parvula (strain ATCC 10790 / DSM 2008 / JCM 12972 / Te3) GN=Vpar_1091 PE=4 SV=1	3976900	1800800	4091000	3.28957e+06	430190	6.59954	6.25547	6.61183	6.48895	0.165172
D1BLZ4	Vpar_0719	TonB-dependent receptor	Included	>tr|D1BLZ4|D1BLZ4_VEIPT TonB-dependent receptor plug OS=Veillonella parvula (strain ATCC 10790 / DSM 2008 / JCM 12972 / Te3) GN=Vpar_0719 PE=3 SV=1	600040	10904000	4451100	5318380	1.73548e+06	5.77818	7.03759	6.64847	6.48808	0.52651
D1BND8	Vpar_1215	LSU ribosomal protein L27p		>tr|D1BND8|D1BND8_VEIPT 50S ribosomal protein L27 OS=Veillonella parvula (strain ATCC 10790 / DSM 2008 / JCM 12972 / Te3) GN=rpmA PE=3 SV=1	420870	11586000	5815300	5.94072e+06	1.86121e+06	5.62415	7.06393	6.76457	6.48422	0.62032
D1BMW6	Vpar_1042	Thiamine-monophosphate kinase (EC 2.7.4.16)		>tr|D1BMW6|D1BMW6_VEIPT Thiamine-monophosphate kinase OS=Veillonella parvula (strain ATCC 10790 / DSM 2008 / JCM 12972 / Te3) GN=thiL PE=3 SV=1	3497700	2606600	2994800	3.03303e+06	148926	6.54378	6.41607	6.47637	6.47874	0.0521637
D1BMC2	Vpar_0848	Methionyl-tRNA formyltransferase (EC 2.1.2.9)		>tr|D1BMC2|D1BMC2_VEIPT Methionyl-tRNA formyltransferase OS=Veillonella parvula (strain ATCC 10790 / DSM 2008 / JCM 12972 / Te3) GN=fmt PE=3 SV=1	3878800	1956200	3568600	3.13453e+06	344062	6.5887	6.29141	6.5525	6.47754	0.132436
D1BQZ9	Vpar_0278	L-asparaginase (EC 3.5.1.1)		>tr|D1BQZ9|D1BQZ9_VEIPT L-asparaginase, type II OS=Veillonella parvula (strain ATCC 10790 / DSM 2008 / JCM 12972 / Te3) GN=Vpar_0278 PE=3 SV=1	9308300	528150	5490900	5.10912e+06	1.4675e+06	6.96887	5.72276	6.73964	6.47709	0.541541
D1BNM7	Vpar_1305	Acetylornithine aminotransferase (EC 2.6.1.11)		>tr|D1BNM7|D1BNM7_VEIPT Acetylornithine aminotransferase OS=Veillonella parvula (strain ATCC 10790 / DSM 2008 / JCM 12972 / Te3) GN=argD PE=3 SV=1	1830100	4947000	2846500	3.20787e+06	529854	6.26247	6.69434	6.45431	6.47038	0.176675
D1BLL9	Vpar_0593	FIG01197461: hypothetical protein	Included	>tr|D1BLL9|D1BLL9_VEIPT SpoIID/LytB domain protein OS=Veillonella parvula (strain ATCC 10790 / DSM 2008 / JCM 12972 / Te3) GN=Vpar_0593 PE=4 SV=1	3240500	3017200	2607000	2954900	107104	6.51061	6.4796	6.41614	6.46879	0.039319
D1BL41	Vpar_0414	Endoribonuclease L-PSP		>tr|D1BL41|D1BL41_VEIPT Endoribonuclease L-PSP OS=Veillonella parvula (strain ATCC 10790 / DSM 2008 / JCM 12972 / Te3) GN=Vpar_0414 PE=4 SV=1	2913400	3364600	2585800	2954600	130344	6.4644	6.52693	6.41259	6.46798	0.0467469
D1BNQ3	Vpar_1332	MoxR-like ATPases		>tr|D1BNQ3|D1BNQ3_VEIPT ATPase associated with various cellular activities AAA_5 OS=Veillonella parvula (strain ATCC 10790 / DSM 2008 / JCM 12972 / Te3) GN=Vpar_1332 PE=4 SV=1	4101300	2146400	2869300	3039000	329479	6.61292	6.33171	6.45778	6.46747	0.115008
D1BQJ6	Vpar_0120	ATPase component of general energizing module of ECF transporters / ATPase component of general energizing module of ECF transporters		>tr|D1BQJ6|D1BQJ6_VEIPT ABC transporter related protein OS=Veillonella parvula (strain ATCC 10790 / DSM 2008 / JCM 12972 / Te3) GN=Vpar_0120 PE=4 SV=1	4544200	1612200	3434200	3.19687e+06	493446	6.65746	6.20742	6.53583	6.4669	0.190082
D1BLV8	Vpar_0682	UDP-glucuronate 5'-epimerase (EC 5.1.3.12)		>tr|D1BLV8|D1BLV8_VEIPT NAD-dependent epimerase/dehydratase OS=Veillonella parvula (strain ATCC 10790 / DSM 2008 / JCM 12972 / Te3) GN=Vpar_0682 PE=4 SV=1	6558900	716190	5321000	4.1987e+06	1.02627e+06	6.81683	5.85503	6.72599	6.46595	0.433576
D1BPC8	Vpar_1559	Oligopeptide ABC transporter, periplasmic oligopeptide-binding protein OppA (TC 3.A.1.5.1)		>tr|D1BPC8|D1BPC8_VEIPT Extracellular solute-binding protein family 5 OS=Veillonella parvula (strain ATCC 10790 / DSM 2008 / JCM 12972 / Te3) GN=Vpar_1559 PE=4 SV=1	3466200	2317900	3106300	2.96347e+06	195775	6.53985	6.36509	6.49224	6.46573	0.0737671
D1BMD5	Vpar_0861	Undecaprenyl diphosphate synthase (EC 2.5.1.31)		>tr|D1BMD5|D1BMD5_VEIPT Isoprenyl transferase OS=Veillonella parvula (strain ATCC 10790 / DSM 2008 / JCM 12972 / Te3) GN=Vpar_0861 PE=3 SV=1	5510600	1308900	3414100	3411200	700284	6.7412	6.11691	6.53328	6.46379	0.259559
D1BR42	Vpar_0321	Oxygen-insensitive NAD(P)H nitroreductase (EC 1.-.-.-) / Dihydropteridine reductase (EC 1.5.1.34)		>tr|D1BR42|D1BR42_VEIPT Nitroreductase OS=Veillonella parvula (strain ATCC 10790 / DSM 2008 / JCM 12972 / Te3) GN=Vpar_0321 PE=4 SV=1	6841200	671520	5335700	4.28281e+06	1.07226e+06	6.83513	5.82706	6.72719	6.46313	0.451922
D1BNJ0	Vpar_1267	Glutamate synthase [NADPH] small chain (EC 1.4.1.13)		>tr|D1BNJ0|D1BNJ0_VEIPT Uncharacterized protein OS=Veillonella parvula (strain ATCC 10790 / DSM 2008 / JCM 12972 / Te3) GN=Vpar_1267 PE=4 SV=1	4335400	1544900	3601400	3.16057e+06	482179	6.63703	6.1889	6.55647	6.4608	0.195055
D1BQV4	Vpar_0230	transcription regulator		>tr|D1BQV4|D1BQV4_VEIPT Transcriptional regulator, LysR family OS=Veillonella parvula (strain ATCC 10790 / DSM 2008 / JCM 12972 / Te3) GN=Vpar_0230 PE=4 SV=1	3197800	1960900	3838000	2998900	318075	6.50485	6.29246	6.5841	6.46047	0.123132
D1BPG9	Vpar_1600	Methionine ABC transporter substrate-binding protein		>tr|D1BPG9|D1BPG9_VEIPT Lipoprotein OS=Veillonella parvula (strain ATCC 10790 / DSM 2008 / JCM 12972 / Te3) GN=Vpar_1600 PE=3 SV=1	4871700	1499700	3284500	3.21863e+06	562322	6.68768	6.176	6.51647	6.46005	0.212666
D1BP17	Vpar_1447	6-phosphogluconolactonase (EC 3.1.1.31), eukaryotic type		>tr|D1BP17|D1BP17_VEIPT 6-phosphogluconolactonase OS=Veillonella parvula (strain ATCC 10790 / DSM 2008 / JCM 12972 / Te3) GN=Vpar_1447 PE=4 SV=1	2880500	4169900	1989400	3.01327e+06	365432	6.45947	6.62013	6.29872	6.45944	0.131212
D1BP01	Vpar_1431	Hypothetical protein YggS, proline synthase co-transcribed bacterial homolog PROSC		>tr|D1BP01|D1BP01_VEIPT Alanine racemase domain protein OS=Veillonella parvula (strain ATCC 10790 / DSM 2008 / JCM 12972 / Te3) GN=Vpar_1431 PE=3 SV=1	603010	8577800	4557400	4.5794e+06	1.32915e+06	5.78032	6.93338	6.65872	6.45747	0.49177
D1BNL2	Vpar_1289	Formate--tetrahydrofolate ligase (EC 6.3.4.3)		>tr|D1BNL2|D1BNL2_VEIPT Formate--tetrahydrofolate ligase OS=Veillonella parvula (strain ATCC 10790 / DSM 2008 / JCM 12972 / Te3) GN=fhs PE=3 SV=1	7833200	538220	5564100	4.64517e+06	1.24443e+06	6.89394	5.73096	6.74539	6.45676	0.516792
D1BNW8	Vpar_1397	FIG01196847: hypothetical protein		>tr|D1BNW8|D1BNW8_VEIPT Uncharacterized protein OS=Veillonella parvula (strain ATCC 10790 / DSM 2008 / JCM 12972 / Te3) GN=Vpar_1397 PE=4 SV=1	7868600	561250	5180600	4.53682e+06	1.23199e+06	6.8959	5.74916	6.71438	6.45314	0.50328
D1BL96	Vpar_0469	FIG028593: membrane protein	Included	>tr|D1BL96|D1BL96_VEIPT Propeptide PepSY amd peptidase M4 OS=Veillonella parvula (strain ATCC 10790 / DSM 2008 / JCM 12972 / Te3) GN=Vpar_0469 PE=4 SV=1	575670	8645800	4524900	4.58212e+06	1.34512e+06	5.76017	6.93681	6.65561	6.45086	0.501701
D1BQ95	Vpar_0019	FIG01197466: hypothetical protein		>tr|D1BQ95|D1BQ95_VEIPT Glycosyl transferase group 1 OS=Veillonella parvula (strain ATCC 10790 / DSM 2008 / JCM 12972 / Te3) GN=Vpar_0019 PE=4 SV=1	4355400	1308000	3855100	3.17283e+06	544750	6.63903	6.11661	6.58604	6.44722	0.23478
D1BLN7	Vpar_0611	Thymidylate kinase (EC 2.7.4.9)		>tr|D1BLN7|D1BLN7_VEIPT Thymidylate kinase OS=Veillonella parvula (strain ATCC 10790 / DSM 2008 / JCM 12972 / Te3) GN=tmk PE=3 SV=1	1374100	4529400	3515000	3139500	536939	6.13802	6.65604	6.54593	6.44666	0.222825
D1BMP7	Vpar_0973	50S ribosomal subunit maturation GTPase RbgA (B. subtilis YlqF)		>tr|D1BMP7|D1BMP7_VEIPT Ribosome biogenesis GTPase A OS=Veillonella parvula (strain ATCC 10790 / DSM 2008 / JCM 12972 / Te3) GN=Vpar_0973 PE=3 SV=1	1726800	4016600	3078500	2.94063e+06	383703	6.23724	6.60386	6.48834	6.44315	0.153044
D1BPP0	Vpar_1671	ATP-dependent nuclease, subunit B		>tr|D1BPP0|D1BPP0_VEIPT ATP-dependent nuclease subunit B-like protein OS=Veillonella parvula (strain ATCC 10790 / DSM 2008 / JCM 12972 / Te3) GN=Vpar_1671 PE=4 SV=1	3892000	1792200	2996700	2.89363e+06	351229	6.59017	6.25339	6.47664	6.44007	0.139904
D1BLJ4	Vpar_0568	Dihydroorotate dehydrogenase, catalytic subunit (EC 1.3.3.1)		>tr|D1BLJ4|D1BLJ4_VEIPT Dihydroorotate dehydrogenase OS=Veillonella parvula (strain ATCC 10790 / DSM 2008 / JCM 12972 / Te3) GN=pyrD PE=3 SV=1	11925000	335690	5212900	5824530	1.9396e+06	7.07646	5.52594	6.71708	6.43983	0.662661
D1BNT3	Vpar_1362	Transcription-repair coupling factor		>tr|D1BNT3|D1BNT3_VEIPT Transcription-repair-coupling factor OS=Veillonella parvula (strain ATCC 10790 / DSM 2008 / JCM 12972 / Te3) GN=mfd PE=3 SV=1	3998500	1543600	3375300	2.97247e+06	425355	6.6019	6.18853	6.52831	6.43958	0.180041
D1BQP6	Vpar_0171	hypothetical protein		>tr|D1BQP6|D1BQP6_VEIPT ABC transporter related protein OS=Veillonella parvula (strain ATCC 10790 / DSM 2008 / JCM 12972 / Te3) GN=Vpar_0171 PE=3 SV=1	1469200	4776700	2931400	3059100	552481	6.16708	6.67913	6.46708	6.43776	0.210067
D1BM33	Vpar_0759	Lipopolysaccharide heptosyltransferase I (EC 2.4.1.-)		>tr|D1BM33|D1BM33_VEIPT Glycosyl transferase family 9 OS=Veillonella parvula (strain ATCC 10790 / DSM 2008 / JCM 12972 / Te3) GN=Vpar_0759 PE=4 SV=1	4185800	0	1728700	1971500	701145	6.62178		6.23772	6.42975	0.192029
D1BNK5	Vpar_1282	Threonine synthase (EC 4.2.3.1)		>tr|D1BNK5|D1BNK5_VEIPT Threonine synthase OS=Veillonella parvula (strain ATCC 10790 / DSM 2008 / JCM 12972 / Te3) GN=Vpar_1282 PE=4 SV=1	3552700	1731400	3105400	2796500	316377	6.55056	6.2384	6.49212	6.42702	0.135497
D1BPR5	Vpar_1696	TonB-dependent receptor; Outer membrane receptor for ferrienterochelin and colicins	Included	>tr|D1BPR5|D1BPR5_VEIPT TonB-dependent receptor OS=Veillonella parvula (strain ATCC 10790 / DSM 2008 / JCM 12972 / Te3) GN=Vpar_1696 PE=3 SV=1	236790	13629000	5905900	6.59056e+06	2.24077e+06	5.37436	7.13446	6.77129	6.4267	0.758745
D1BLB3	Vpar_0487	Oligopeptide transport ATP-binding protein OppF (TC 3.A.1.5.1)		>tr|D1BLB3|D1BLB3_VEIPT Oligopeptide/dipeptide ABC transporter, ATPase subunit OS=Veillonella parvula (strain ATCC 10790 / DSM 2008 / JCM 12972 / Te3) GN=Vpar_0487 PE=3 SV=1	2081800	2918700	2982300	2.66093e+06	167517	6.31844	6.46519	6.47455	6.41939	0.0714877
D1BPE9	Vpar_1580	Cysteine synthase (EC 2.5.1.47)		>tr|D1BPE9|D1BPE9_VEIPT Cysteine synthase OS=Veillonella parvula (strain ATCC 10790 / DSM 2008 / JCM 12972 / Te3) GN=Vpar_1580 PE=3 SV=1	2161600	2351700	3556400	2689900	252136	6.33478	6.37138	6.55101	6.41906	0.0944953
D1BP13	Vpar_1443	anion transporter family protein		>tr|D1BP13|D1BP13_VEIPT Anion transporter OS=Veillonella parvula (strain ATCC 10790 / DSM 2008 / JCM 12972 / Te3) GN=Vpar_1443 PE=4 SV=1	3952200	2230500	1942500	2708400	362248	6.59684	6.3484	6.28836	6.4112	0.133535
D1BMV6	Vpar_1032	Diaminopimelate decarboxylase (EC 4.1.1.20)		>tr|D1BMV6|D1BMV6_VEIPT Orn/DAP/Arg decarboxylase 2 OS=Veillonella parvula (strain ATCC 10790 / DSM 2008 / JCM 12972 / Te3) GN=Vpar_1032 PE=3 SV=1	7701400	563040	3820100	4028180	1.19124e+06	6.88657	5.75054	6.58207	6.40639	0.480131
D1BPE6	Vpar_1577	1-phosphofructokinase (EC 2.7.1.56)		>tr|D1BPE6|D1BPE6_VEIPT Tagatose-6-phosphate kinase OS=Veillonella parvula (strain ATCC 10790 / DSM 2008 / JCM 12972 / Te3) GN=Vpar_1577 PE=3 SV=1	0	3250300	1983100	1.74447e+06	546079		6.51192	6.29734	6.40463	0.107289
D1BKZ2	Vpar_0365	LktC		>tr|D1BKZ2|D1BKZ2_VEIPT Uncharacterized protein OS=Veillonella parvula (strain ATCC 10790 / DSM 2008 / JCM 12972 / Te3) GN=Vpar_0365 PE=4 SV=1	4822100	1506400	2241000	2856500	580478	6.68324	6.17794	6.35044	6.40387	0.209717
D1BL95	Vpar_0468	FIG01196944: hypothetical protein		>tr|D1BL95|D1BL95_VEIPT Uncharacterized protein OS=Veillonella parvula (strain ATCC 10790 / DSM 2008 / JCM 12972 / Te3) GN=Vpar_0468 PE=4 SV=1	2902200	2413600	2299400	2538400	106731	6.46273	6.38267	6.36161	6.40234	0.0435595
D1BMM2	Vpar_0948	Methylthioribose-1-phosphate isomerase (EC 5.3.1.23)		>tr|D1BMM2|D1BMM2_VEIPT Methylthioribose-1-phosphate isomerase OS=Veillonella parvula (strain ATCC 10790 / DSM 2008 / JCM 12972 / Te3) GN=mtnA PE=3 SV=1	2248700	2256700	3105500	2.53697e+06	164127	6.35193	6.35347	6.49213	6.39918	0.0657304
D1BLJ0	Vpar_0564	Dihydroorotase (EC 3.5.2.3)		>tr|D1BLJ0|D1BLJ0_VEIPT Dihydroorotase OS=Veillonella parvula (strain ATCC 10790 / DSM 2008 / JCM 12972 / Te3) GN=pyrC PE=3 SV=1	10659000	218150	6750000	5.87572e+06	1.75835e+06	7.02772	5.33876	6.8293	6.39859	0.753783
D1BR10	Vpar_0289	Xanthine and CO dehydrogenases maturation factor, XdhC/CoxF family		>tr|D1BR10|D1BR10_VEIPT Selenium-dependent molybdenum hydroxylase system protein, YqeB family OS=Veillonella parvula (strain ATCC 10790 / DSM 2008 / JCM 12972 / Te3) GN=Vpar_0289 PE=4 SV=1	3448200	1486100	3056900	2.66373e+06	346153	6.53759	6.17205	6.48528	6.39831	0.161408
D1BN66	Vpar_1142	Cobalamin biosynthesis protein CbiG		>tr|D1BN66|D1BN66_VEIPT Cobalamin (Vitamin B12) biosynthesis CbiG protein OS=Veillonella parvula (strain ATCC 10790 / DSM 2008 / JCM 12972 / Te3) GN=Vpar_1142 PE=4 SV=1	5523500	915070	3068600	3.16906e+06	768619	6.74221	5.96145	6.48694	6.39687	0.325045
D1BNU1	Vpar_1370	FIG01197390: hypothetical protein		>tr|D1BNU1|D1BNU1_VEIPT Uncharacterized protein OS=Veillonella parvula (strain ATCC 10790 / DSM 2008 / JCM 12972 / Te3) GN=Vpar_1370 PE=4 SV=1	3109700	1887900	2634200	2.54393e+06	205294	6.49272	6.27598	6.42065	6.39645	0.090123
D1BMX2	Vpar_1048	FIG01197116: hypothetical protein		>tr|D1BMX2|D1BMX2_VEIPT Uncharacterized protein OS=Veillonella parvula (strain ATCC 10790 / DSM 2008 / JCM 12972 / Te3) GN=Vpar_1048 PE=4 SV=1	1608600	3695000	2585000	2.62953e+06	347971	6.20645	6.56761	6.41246	6.39551	0.147932
D1BMU0	Vpar_1016	Sodium-dependent transporter		>tr|D1BMU0|D1BMU0_VEIPT Bile acid:sodium symporter OS=Veillonella parvula (strain ATCC 10790 / DSM 2008 / JCM 12972 / Te3) GN=Vpar_1016 PE=4 SV=1	2023200	2793700	2706900	2.50793e+06	140676	6.30604	6.44618	6.43247	6.3949	0.0630809
D1BM50	Vpar_0776	2',3'-cyclic nucleotide 3'-phosphodiesterase( EC:3.1.4.37 )		>tr|D1BM50|D1BM50_VEIPT Metallophosphoesterase OS=Veillonella parvula (strain ATCC 10790 / DSM 2008 / JCM 12972 / Te3) GN=Vpar_0776 PE=4 SV=1	5558200	969330	2655900	3.06114e+06	773707	6.74493	5.98647	6.42421	6.38521	0.310867
D1BQU8	Vpar_0224	Respiratory nitrate reductase delta chain (EC 1.7.99.4)		>tr|D1BQU8|D1BQU8_VEIPT Nitrate reductase molybdenum cofactor assembly chaperone OS=Veillonella parvula (strain ATCC 10790 / DSM 2008 / JCM 12972 / Te3) GN=Vpar_0224 PE=4 SV=1	6972700	418770	4836100	4.07586e+06	1.11415e+06	6.8434	5.62198	6.6845	6.38329	0.542226
D1BMQ2	Vpar_0978	hypothetical protein		>tr|D1BMQ2|D1BMQ2_VEIPT Uncharacterized protein OS=Veillonella parvula (strain ATCC 10790 / DSM 2008 / JCM 12972 / Te3) GN=Vpar_0978 PE=4 SV=1	1835800	2338500	3217700	2464000	233149	6.26383	6.36894	6.50755	6.3801	0.0998111
D1BPP2	Vpar_1673	FIG01197533: hypothetical protein		>tr|D1BPP2|D1BPP2_VEIPT Lipolytic protein G-D-S-L family OS=Veillonella parvula (strain ATCC 10790 / DSM 2008 / JCM 12972 / Te3) GN=Vpar_1673 PE=1 SV=1	3483100	1901200	2074000	2486100	289246	6.54197	6.27903	6.31681	6.37927	0.116075
D1BQM1	Vpar_0146	FIG01197650: hypothetical protein		>tr|D1BQM1|D1BQM1_VEIPT Uncharacterized protein OS=Veillonella parvula (strain ATCC 10790 / DSM 2008 / JCM 12972 / Te3) GN=Vpar_0146 PE=4 SV=1	2022800	2353100	2880700	2.41887e+06	144238	6.30595	6.37164	6.4595	6.37903	0.062902
D1BL14	Vpar_0387	Phosphoglycerate transporter protein PgtP		>tr|D1BL14|D1BL14_VEIPT Phosphoglycerate transporter OS=Veillonella parvula (strain ATCC 10790 / DSM 2008 / JCM 12972 / Te3) GN=Vpar_0387 PE=4 SV=1	2886600	1894000	2458800	2.41313e+06	165958	6.46039	6.27738	6.39072	6.37616	0.0754182
D1BN22	Vpar_1098	Peptide chain release factor 1		>tr|D1BN22|D1BN22_VEIPT Peptide chain release factor 1 OS=Veillonella parvula (strain ATCC 10790 / DSM 2008 / JCM 12972 / Te3) GN=prfA PE=3 SV=1	3386800	2341500	1694400	2.47423e+06	284657	6.52979	6.36949	6.22902	6.3761	0.122879
D1BMT7	Vpar_1013	TrmH family tRNA/rRNA methyltransferase YacO (EC 2.1.1.-)		>tr|D1BMT7|D1BMT7_VEIPT RNA methyltransferase, TrmH family, group 3 OS=Veillonella parvula (strain ATCC 10790 / DSM 2008 / JCM 12972 / Te3) GN=Vpar_1013 PE=4 SV=1	1542400	3908700	2228500	2.55987e+06	405818	6.1882	6.59203	6.34801	6.37608	0.166055
D1BNU7	Vpar_1376	Endonuclease IV (EC 3.1.21.2)		>tr|D1BNU7|D1BNU7_VEIPT Probable endonuclease 4 OS=Veillonella parvula (strain ATCC 10790 / DSM 2008 / JCM 12972 / Te3) GN=nfo PE=3 SV=1	4472600	900240	3329000	2.90061e+06	608100	6.65056	5.95436	6.52231	6.37574	0.30253
D1BPH8	Vpar_1609	GNAT family acetyltransferase YjcF		>tr|D1BPH8|D1BPH8_VEIPT GCN5-related N-acetyltransferase OS=Veillonella parvula (strain ATCC 10790 / DSM 2008 / JCM 12972 / Te3) GN=Vpar_1609 PE=4 SV=1	2985300	2290700	1905900	2.39397e+06	182353	6.47499	6.35997	6.2801	6.37169	0.0799929
D1BMF5	Vpar_0881	Heat shock protein GrpE		>tr|D1BMF5|D1BMF5_VEIPT Protein GrpE OS=Veillonella parvula (strain ATCC 10790 / DSM 2008 / JCM 12972 / Te3) GN=grpE PE=3 SV=1	1179100	3191000	3425000	2.59837e+06	411559	6.07155	6.50393	6.53466	6.37005	0.211441
D1BQE1	Vpar_0065	TonB-dependent receptor	Included	>tr|D1BQE1|D1BQE1_VEIPT TonB-dependent receptor plug OS=Veillonella parvula (strain ATCC 10790 / DSM 2008 / JCM 12972 / Te3) GN=Vpar_0065 PE=3 SV=1	344110	7640600	4876400	4.28704e+06	1.22793e+06	5.5367	6.88313	6.6881	6.36931	0.594104
D1BPN8	Vpar_1669	Transcription regulator [contains diacylglycerol kinase catalytic domain]		>tr|D1BPN8|D1BPN8_VEIPT Diacylglycerol kinase catalytic region OS=Veillonella parvula (strain ATCC 10790 / DSM 2008 / JCM 12972 / Te3) GN=Vpar_1669 PE=4 SV=1	2719500	1846200	2523100	2.36293e+06	152717	6.43449	6.26628	6.40193	6.36757	0.0728446
D1BNP7	Vpar_1326	UDP-N-acetylenolpyruvoylglucosamine reductase (EC 1.1.1.158)		>tr|D1BNP7|D1BNP7_VEIPT UDP-N-acetylenolpyruvoylglucosamine reductase OS=Veillonella parvula (strain ATCC 10790 / DSM 2008 / JCM 12972 / Te3) GN=murB PE=3 SV=1	3754900	1016700	3278100	2.68323e+06	487606	6.5746	6.00719	6.51562	6.3658	0.254717
D1BR39	Vpar_0318	Selenide,water dikinase (EC 2.7.9.3)		>tr|D1BR39|D1BR39_VEIPT Selenide, water dikinase OS=Veillonella parvula (strain ATCC 10790 / DSM 2008 / JCM 12972 / Te3) GN=selD PE=3 SV=1	1702200	3142300	2335600	2.39337e+06	240595	6.23101	6.49725	6.3684	6.36555	0.108709
D1BQC2	Vpar_0046	Autotransporter adhesin	Included	>tr|D1BQC2|D1BQC2_VEIPT Hemagluttinin domain protein OS=Veillonella parvula (strain ATCC 10790 / DSM 2008 / JCM 12972 / Te3) GN=Vpar_0046 PE=4 SV=1	3529300	1532100	2306900	2456100	335642	6.54769	6.18529	6.36303	6.36533	0.147959
D1BQN8	Vpar_0163	Tryptophan synthase alpha chain (EC 4.2.1.20)		>tr|D1BQN8|D1BQN8_VEIPT Tryptophan synthase alpha chain OS=Veillonella parvula (strain ATCC 10790 / DSM 2008 / JCM 12972 / Te3) GN=trpA PE=3 SV=1	3309300	1445500	2590000	2.44827e+06	313316	6.51974	6.16002	6.4133	6.36435	0.150878
D1BNB7	Vpar_1194	Queuosine biosynthesis QueD, PTPS-I		>tr|D1BNB7|D1BNB7_VEIPT 6-carboxy-5,6,7,8-tetrahydropterin synthase OS=Veillonella parvula (strain ATCC 10790 / DSM 2008 / JCM 12972 / Te3) GN=Vpar_1194 PE=3 SV=1	6714300	322940	5596500	4.21125e+06	1.13781e+06	6.827	5.50912	6.74792	6.36135	0.603478
D1BMI3	Vpar_0909	Threonine kinase in B12 biosynthesis		>tr|D1BMI3|D1BMI3_VEIPT GHMP kinase OS=Veillonella parvula (strain ATCC 10790 / DSM 2008 / JCM 12972 / Te3) GN=Vpar_0909 PE=3 SV=1	4697100	601390	4249200	3.18256e+06	748851	6.67183	5.77916	6.62831	6.35976	0.410936
D1BNI9	Vpar_1266	Dihydropyrimidinase (EC 3.5.2.2)		>tr|D1BNI9|D1BNI9_VEIPT Dihydropyrimidinase OS=Veillonella parvula (strain ATCC 10790 / DSM 2008 / JCM 12972 / Te3) GN=Vpar_1266 PE=4 SV=1	3607300	1110400	2978700	2.56547e+06	432910	6.55718	6.04548	6.47403	6.3589	0.224204
D1BLQ5	Vpar_0629	DNA topoisomerase III (EC 5.99.1.2)		>tr|D1BLQ5|D1BLQ5_VEIPT DNA topoisomerase OS=Veillonella parvula (strain ATCC 10790 / DSM 2008 / JCM 12972 / Te3) GN=Vpar_0629 PE=3 SV=1	3735600	1206000	2641800	2527800	422882	6.57236	6.08135	6.4219	6.35854	0.205402
D1BPP1	Vpar_1672	FIG01197241: hypothetical protein	Included	>tr|D1BPP1|D1BPP1_VEIPT Uncharacterized protein OS=Veillonella parvula (strain ATCC 10790 / DSM 2008 / JCM 12972 / Te3) GN=Vpar_1672 PE=4 SV=1	0	4047600	1256600	1.76807e+06	690569		6.6072	6.0992	6.3532	0.254
D1BL35	Vpar_0408	Pyrimidine-nucleoside phosphorylase (EC 2.4.2.2)		>tr|D1BL35|D1BL35_VEIPT Pyrimidine-nucleoside phosphorylase OS=Veillonella parvula (strain ATCC 10790 / DSM 2008 / JCM 12972 / Te3) GN=Vpar_0408 PE=4 SV=1	747170	4772400	3207700	2909090	676387	5.87342	6.67874	6.50619	6.35278	0.346203
D1BLH8	Vpar_0552	Resolvase, RNase H domain protein fold		>tr|D1BLH8|D1BLH8_VEIPT Uncharacterized protein OS=Veillonella parvula (strain ATCC 10790 / DSM 2008 / JCM 12972 / Te3) GN=Vpar_0552 PE=4 SV=1	6967300	473160	3435000	3.62515e+06	1.08375e+06	6.84306	5.67501	6.53593	6.35133	0.494399
D1BMJ8	Vpar_0924	NAD kinase (EC 2.7.1.23)		>tr|D1BMJ8|D1BMJ8_VEIPT NAD kinase OS=Veillonella parvula (strain ATCC 10790 / DSM 2008 / JCM 12972 / Te3) GN=nadK PE=3 SV=1	9958400	198800	5553100	5.23677e+06	1.62916e+06	6.99819	5.29842	6.74454	6.34705	0.74869
D1BM54	Vpar_0780	Soluble lytic murein transglycosylase precursor (EC 3.2.1.-)		>tr|D1BM54|D1BM54_VEIPT Lytic transglycosylase catalytic OS=Veillonella parvula (strain ATCC 10790 / DSM 2008 / JCM 12972 / Te3) GN=Vpar_0780 PE=4 SV=1	1405600	2584200	2857400	2282400	257173	6.14786	6.41233	6.45597	6.33872	0.136128
D1BMH0	Vpar_0896	Cellobiose phosphotransferase system YdjC-like protein		>tr|D1BMH0|D1BMH0_VEIPT YdjC family protein OS=Veillonella parvula (strain ATCC 10790 / DSM 2008 / JCM 12972 / Te3) GN=Vpar_0896 PE=4 SV=1	3328500	0	1401400	1.57663e+06	557052	6.52225		6.14656	6.33441	0.187843
D1BM55	Vpar_0781	FIG01197236: hypothetical protein		>tr|D1BM55|D1BM55_VEIPT Uncharacterized protein OS=Veillonella parvula (strain ATCC 10790 / DSM 2008 / JCM 12972 / Te3) GN=Vpar_0781 PE=4 SV=1	4498700	463650	4805500	3255950	807688	6.65309	5.66619	6.68174	6.33367	0.472126
D1BMM8	Vpar_0954	Diaminohydroxyphosphoribosylaminopyrimidine deaminase (EC 3.5.4.26) / 5-amino-6-(5-phosphoribosylamino)uracil reductase (EC 1.1.1.193)		>tr|D1BMM8|D1BMM8_VEIPT Riboflavin biosynthesis protein RibD OS=Veillonella parvula (strain ATCC 10790 / DSM 2008 / JCM 12972 / Te3) GN=Vpar_0954 PE=3 SV=1	4304300	815060	2854600	2.65799e+06	584303	6.6339	5.91119	6.45555	6.33355	0.307399
D1BNJ7	Vpar_1274	Flavodoxin		>tr|D1BNJ7|D1BNJ7_VEIPT Flavodoxin OS=Veillonella parvula (strain ATCC 10790 / DSM 2008 / JCM 12972 / Te3) GN=Vpar_1274 PE=4 SV=1	3299100	1594400	1872400	2255300	304861	6.5184	6.2026	6.2724	6.33113	0.135448
D1BNY6	Vpar_1416	hypothetical protein		>tr|D1BNY6|D1BNY6_VEIPT Uncharacterized protein OS=Veillonella parvula (strain ATCC 10790 / DSM 2008 / JCM 12972 / Te3) GN=Vpar_1416 PE=4 SV=1	1289900	2924300	2607200	2273800	288903	6.11056	6.46602	6.41617	6.33092	0.157142
D1BPU0	Vpar_1721	conserved hypothetical protein		>tr|D1BPU0|D1BPU0_VEIPT Uncharacterized protein OS=Veillonella parvula (strain ATCC 10790 / DSM 2008 / JCM 12972 / Te3) GN=Vpar_1721 PE=4 SV=1	2505900	1609900	2425700	2180500	165259	6.39896	6.2068	6.38484	6.3302	0.0874481
D1BPB6	Vpar_1547	4-diphosphocytidyl-2-C-methyl-D-erythritol kinase (EC 2.7.1.148)		>tr|D1BPB6|D1BPB6_VEIPT 4-diphosphocytidyl-2-C-methyl-D-erythritol kinase OS=Veillonella parvula (strain ATCC 10790 / DSM 2008 / JCM 12972 / Te3) GN=ispE PE=3 SV=1	2470100	2426000	1567200	2.15443e+06	169679	6.39271	6.38489	6.19512	6.32424	0.0913567
D1BLP1	Vpar_0615	rRNA small subunit methyltransferase I		>tr|D1BLP1|D1BLP1_VEIPT Ribosomal RNA small subunit methyltransferase I OS=Veillonella parvula (strain ATCC 10790 / DSM 2008 / JCM 12972 / Te3) GN=rsmI PE=3 SV=1	1989200	2269900	2013300	2090800	51857.5	6.29868	6.35601	6.30391	6.31953	0.0258803
D1BLS5	Vpar_0649	FIG01197087: hypothetical protein		>tr|D1BLS5|D1BLS5_VEIPT Uncharacterized protein OS=Veillonella parvula (strain ATCC 10790 / DSM 2008 / JCM 12972 / Te3) GN=Vpar_0649 PE=4 SV=1	1887500	2391200	2003800	2.09417e+06	87909.7	6.27589	6.37862	6.30185	6.31879	0.0436143
D1BR66	Vpar_0345	FIG01197130: hypothetical protein		>tr|D1BR66|D1BR66_VEIPT Uncharacterized protein OS=Veillonella parvula (strain ATCC 10790 / DSM 2008 / JCM 12972 / Te3) GN=Vpar_0345 PE=4 SV=1	4808900	1773800	1051800	2.54483e+06	664565	6.68205	6.2489	6.02193	6.31763	0.273836
D1BLA6	Vpar_0479	Transport ATP-binding protein CydD		>tr|D1BLA6|D1BLA6_VEIPT Sigma 54 interacting domain protein OS=Veillonella parvula (strain ATCC 10790 / DSM 2008 / JCM 12972 / Te3) GN=Vpar_0479 PE=3 SV=1	944100	4202300	2243900	2.46343e+06	546719	5.97502	6.62349	6.351	6.3165	0.265858
D1BQT7	Vpar_0213	Biotin synthase (EC 2.8.1.6)		>tr|D1BQT7|D1BQT7_VEIPT Biotin synthase OS=Veillonella parvula (strain ATCC 10790 / DSM 2008 / JCM 12972 / Te3) GN=bioB PE=3 SV=1	566740	7834600	1968400	3456580	1.28523e+06	5.75338	6.89402	6.29411	6.31384	0.46587
D1BPJ8	Vpar_1629	FIG01197665: hypothetical protein		>tr|D1BPJ8|D1BPJ8_VEIPT Uncharacterized protein OS=Veillonella parvula (strain ATCC 10790 / DSM 2008 / JCM 12972 / Te3) GN=Vpar_1629 PE=4 SV=1	882670	2878200	3329100	2.36332e+06	433984	5.9458	6.45912	6.52233	6.30908	0.258173
D1BQL7	Vpar_0142	Serine acetyltransferase (EC 2.3.1.30)		>tr|D1BQL7|D1BQL7_VEIPT Serine acetyltransferase OS=Veillonella parvula (strain ATCC 10790 / DSM 2008 / JCM 12972 / Te3) GN=Vpar_0142 PE=3 SV=1	1621100	2415700	2155700	2.06417e+06	135044	6.20981	6.38304	6.33359	6.30881	0.0728595
D1BMZ5	Vpar_1071	Macrolide export ATP-binding/permease protein MacB (EC 3.6.3.-)		>tr|D1BMZ5|D1BMZ5_VEIPT Macrolide export ATP-binding/permease protein MacB OS=Veillonella parvula (strain ATCC 10790 / DSM 2008 / JCM 12972 / Te3) GN=macB PE=3 SV=1	1461800	3231200	1736700	2.14323e+06	317393	6.16489	6.50936	6.23972	6.30466	0.147937
D1BNQ8	Vpar_1337	Radical SAM family protein HutW, similar to coproporphyrinogen III oxidase, oxygen-independent, associated with heme uptake		>tr|D1BNQ8|D1BNQ8_VEIPT Radical SAM domain protein OS=Veillonella parvula (strain ATCC 10790 / DSM 2008 / JCM 12972 / Te3) GN=Vpar_1337 PE=4 SV=1	3559600	922230	2483500	2.32178e+06	442034	6.5514	5.96484	6.39506	6.30377	0.248012
D1BLZ6	Vpar_0721	C4-dicarboxylate transporter DcuB		>tr|D1BLZ6|D1BLZ6_VEIPT Anaerobic c4-dicarboxylate antiporter, Dcu family OS=Veillonella parvula (strain ATCC 10790 / DSM 2008 / JCM 12972 / Te3) GN=Vpar_0721 PE=4 SV=1	2783500	857440	3340900	2327280	434357	6.44459	5.9332	6.52386	6.30055	0.261763
D1BPE2	Vpar_1573	Phosphocarrier protein of PTS system		>tr|D1BPE2|D1BPE2_VEIPT Phosphotransferase system, phosphocarrier protein HPr OS=Veillonella parvula (strain ATCC 10790 / DSM 2008 / JCM 12972 / Te3) GN=Vpar_1573 PE=4 SV=1	2304500	1625200	2116600	2.01543e+06	116923	6.36258	6.21091	6.32564	6.29971	0.0645769
D1BL04	Vpar_0377	O-succinylbenzoic acid--CoA ligase (EC 6.2.1.26)		>tr|D1BL04|D1BL04_VEIPT 2-succinylbenzoate--CoA ligase OS=Veillonella parvula (strain ATCC 10790 / DSM 2008 / JCM 12972 / Te3) GN=menE PE=3 SV=1	5200200	551490	2738500	2.83006e+06	775236	6.71602	5.74154	6.43751	6.29836	0.409819
D1BLI8	Vpar_0562	Translation initiation factor 2	Included	>tr|D1BLI8|D1BLI8_VEIPT ATPase involved in DNA repair-like protein OS=Veillonella parvula (strain ATCC 10790 / DSM 2008 / JCM 12972 / Te3) GN=Vpar_0562 PE=4 SV=1	1433900	3029500	1766200	2.07653e+06	280617	6.15652	6.48137	6.24704	6.29498	0.136884
D1BQC7	Vpar_0051	hypothetical protein	Included	>tr|D1BQC7|D1BQC7_VEIPT Hemagluttinin domain protein OS=Veillonella parvula (strain ATCC 10790 / DSM 2008 / JCM 12972 / Te3) GN=Vpar_0051 PE=4 SV=1	3527000	895180	2393600	2.27193e+06	440041	6.54741	5.95191	6.37905	6.29279	0.250645
D1BLJ3	Vpar_0567	Dihydroorotate dehydrogenase electron transfer subunit (EC 1.3.3.1)		>tr|D1BLJ3|D1BLJ3_VEIPT Dihydroorotate dehydrogenase B (NAD(+)), electron transfer subunit OS=Veillonella parvula (strain ATCC 10790 / DSM 2008 / JCM 12972 / Te3) GN=pyrK PE=3 SV=1	3312200	0	1162600	1491600	560144	6.52012		6.06543	6.29277	0.227343
D1BPW7	Vpar_1748	transcriptional regulator, ArsR family		>tr|D1BPW7|D1BPW7_VEIPT Transcriptional regulator, ArsR family OS=Veillonella parvula (strain ATCC 10790 / DSM 2008 / JCM 12972 / Te3) GN=Vpar_1748 PE=4 SV=1	2135000	1597700	2142400	1.95837e+06	104123	6.3294	6.2035	6.3309	6.28793	0.0597084
D1BNR8	Vpar_1347	PTS system IIB component		>tr|D1BNR8|D1BNR8_VEIPT Phosphotransferase system lactose/cellobiose-specific IIB subunit OS=Veillonella parvula (strain ATCC 10790 / DSM 2008 / JCM 12972 / Te3) GN=Vpar_1347 PE=4 SV=1	1005600	947140	7663900	3.20555e+06	1.28705e+06	6.00243	5.97641	6.88445	6.28776	0.422055
D1BPR0	Vpar_1691	FIG01196866: hypothetical protein		>tr|D1BPR0|D1BPR0_VEIPT Glycosyl transferase family 39 OS=Veillonella parvula (strain ATCC 10790 / DSM 2008 / JCM 12972 / Te3) GN=Vpar_1691 PE=4 SV=1	630690	3687000	3133000	2.48356e+06	542789	5.79982	6.56667	6.49596	6.28748	0.346039
D1BMM4	Vpar_0950	Chaperonin (heat shock protein 33)		>tr|D1BMM4|D1BMM4_VEIPT 33 kDa chaperonin OS=Veillonella parvula (strain ATCC 10790 / DSM 2008 / JCM 12972 / Te3) GN=hslO PE=3 SV=1	6182500	595220	1963700	2.91381e+06	970764	6.79116	5.77468	6.29308	6.28631	0.415007
D1BQ81	Vpar_0005	Zn-ribbon-containing, possibly RNA-binding protein and truncated derivatives		>tr|D1BQ81|D1BQ81_VEIPT Uncharacterized protein OS=Veillonella parvula (strain ATCC 10790 / DSM 2008 / JCM 12972 / Te3) GN=Vpar_0005 PE=4 SV=1	7611100	731490	1272200	3204930	1.27514e+06	6.88145	5.86421	6.10456	6.2834	0.434115
D1BLE8	Vpar_0522	protein of unknown function DUF140		>tr|D1BLE8|D1BLE8_VEIPT Uncharacterized protein OS=Veillonella parvula (strain ATCC 10790 / DSM 2008 / JCM 12972 / Te3) GN=Vpar_0522 PE=4 SV=1	1881100	2188200	1717600	1.92897e+06	79641.2	6.27441	6.34009	6.23492	6.28314	0.0433748
D1BQZ1	Vpar_0270	FIG01197352: hypothetical protein	Included	>tr|D1BQZ1|D1BQZ1_VEIPT Propeptide PepSY amd peptidase M4 OS=Veillonella parvula (strain ATCC 10790 / DSM 2008 / JCM 12972 / Te3) GN=Vpar_0270 PE=4 SV=1	1567700	1550200	2850900	1989600	248653	6.19526	6.19039	6.45498	6.28021	0.123598
D1BR36	Vpar_0315	Hydroxyethylthiazole kinase (EC 2.7.1.50)		>tr|D1BR36|D1BR36_VEIPT Hydroxyethylthiazole kinase OS=Veillonella parvula (strain ATCC 10790 / DSM 2008 / JCM 12972 / Te3) GN=Vpar_0315 PE=3 SV=1	2983500	1099300	2028700	2.03717e+06	314043	6.47473	6.04112	6.30722	6.27435	0.178539
D1BMA7	Vpar_0833	Acyl-phosphate:glycerol-3-phosphate O-acyltransferase PlsY		>tr|D1BMA7|D1BMA7_VEIPT Glycerol-3-phosphate acyltransferase OS=Veillonella parvula (strain ATCC 10790 / DSM 2008 / JCM 12972 / Te3) GN=plsY PE=3 SV=1	2986200	793660	2792300	2190720	404589	6.47512	5.89963	6.44596	6.27357	0.264681
D1BLN8	Vpar_0612	DNA polymerase III, delta prime subunit( EC:2.7.7.7 )		>tr|D1BLN8|D1BLN8_VEIPT DNA polymerase III gamma/tau subunits-like protein OS=Veillonella parvula (strain ATCC 10790 / DSM 2008 / JCM 12972 / Te3) GN=Vpar_0612 PE=4 SV=1	2136600	1153400	2506200	1.93207e+06	233069	6.32972	6.06198	6.39902	6.26357	0.145328
D1BL83	Vpar_0456	Thiazole biosynthesis protein ThiG		>tr|D1BL83|D1BL83_VEIPT Thiazole synthase OS=Veillonella parvula (strain ATCC 10790 / DSM 2008 / JCM 12972 / Te3) GN=thiG PE=3 SV=1	1274400	2621600	0	1.29867e+06	436989	6.10531	6.41857		6.26194	0.15663
D1BQJ2	Vpar_0116	Type I restriction-modification system, DNA-methyltransferase subunit M (EC 2.1.1.72)		>tr|D1BQJ2|D1BQJ2_VEIPT N-6 DNA methylase OS=Veillonella parvula (strain ATCC 10790 / DSM 2008 / JCM 12972 / Te3) GN=Vpar_0116 PE=4 SV=1	6057600	350680	2860600	3.08963e+06	953448	6.7823	5.54491	6.45646	6.26122	0.523686
D1BQX0	Vpar_0246	FIG01197205: hypothetical protein	Included	>tr|D1BQX0|D1BQX0_VEIPT Uncharacterized protein OS=Veillonella parvula (strain ATCC 10790 / DSM 2008 / JCM 12972 / Te3) GN=Vpar_0246 PE=4 SV=1	1210700	2396900	2070600	1.89273e+06	204259	6.08304	6.37965	6.3161	6.25959	0.127513
D1BP94	Vpar_1525	transcriptional regulator, Crp/Fnr family		>tr|D1BP94|D1BP94_VEIPT Transcriptional regulator, Crp/Fnr family OS=Veillonella parvula (strain ATCC 10790 / DSM 2008 / JCM 12972 / Te3) GN=Vpar_1525 PE=4 SV=1	2258600	0	1420800	1.22647e+06	380591	6.35384		6.15253	6.25319	0.100653
D1BMW1	Vpar_1037	putative signal transduction histidine kinase		>tr|D1BMW1|D1BMW1_VEIPT Signal transduction histidine kinase OS=Veillonella parvula (strain ATCC 10790 / DSM 2008 / JCM 12972 / Te3) GN=Vpar_1037 PE=4 SV=1	2589200	1061100	2064900	1.90507e+06	258829	6.41317	6.02576	6.3149	6.25127	0.164434
D1BND6	Vpar_1213	Single-stranded-DNA-specific exonuclease RecJ (EC 3.1.-.-)		>tr|D1BND6|D1BND6_VEIPT Single-stranded-DNA-specific exonuclease RecJ OS=Veillonella parvula (strain ATCC 10790 / DSM 2008 / JCM 12972 / Te3) GN=Vpar_1213 PE=4 SV=1	3762900	718330	2083600	2.18828e+06	508327	6.57552	5.85632	6.31881	6.25022	0.297591
D1BLU4	Vpar_0668	polysaccharide export protein		>tr|D1BLU4|D1BLU4_VEIPT Polysaccharide export protein OS=Veillonella parvula (strain ATCC 10790 / DSM 2008 / JCM 12972 / Te3) GN=Vpar_0668 PE=4 SV=1	270710	6881800	3016100	3.38954e+06	1.10711e+06	5.4325	6.8377	6.47945	6.24988	0.596193
D1BQU2	Vpar_0218	Protoporphyrinogen IX oxidase, aerobic, HemY (EC 1.3.3.4)		>tr|D1BQU2|D1BQU2_VEIPT Protoporphyrinogen oxidase OS=Veillonella parvula (strain ATCC 10790 / DSM 2008 / JCM 12972 / Te3) GN=Vpar_0218 PE=4 SV=1	3664900	671290	2181100	2172430	498941	6.56406	5.82691	6.33868	6.24322	0.308418
D1BP79	Vpar_1510	Transcription antitermination protein NusG		>tr|D1BP79|D1BP79_VEIPT Transcription termination/antitermination protein NusG OS=Veillonella parvula (strain ATCC 10790 / DSM 2008 / JCM 12972 / Te3) GN=nusG PE=3 SV=1	1097900	2577600	1891300	1855600	246832	6.04056	6.41122	6.27676	6.24285	0.153207
D1BN72	Vpar_1148	FIG01197400: hypothetical protein	Included	>tr|D1BN72|D1BN72_VEIPT KWG Leptospira repeat protein OS=Veillonella parvula (strain ATCC 10790 / DSM 2008 / JCM 12972 / Te3) GN=Vpar_1148 PE=4 SV=1	211110	7297100	3456100	3654770	1.18239e+06	5.32451	6.86315	6.53859	6.24208	0.662214
D1BPN1	Vpar_1662	Metallophosphoesterase		>tr|D1BPN1|D1BPN1_VEIPT Metallophosphoesterase OS=Veillonella parvula (strain ATCC 10790 / DSM 2008 / JCM 12972 / Te3) GN=Vpar_1662 PE=4 SV=1	2535500	911410	2302900	1.9166e+06	292752	6.40406	5.95971	6.36228	6.24202	0.200347
D1BLL5	Vpar_0589	FIG000859: hypothetical protein YebC		>tr|D1BLL5|D1BLL5_VEIPT Probable transcriptional regulatory protein Vpar_0589 OS=Veillonella parvula (strain ATCC 10790 / DSM 2008 / JCM 12972 / Te3) GN=Vpar_0589 PE=3 SV=1	2995900	835950	1951700	1927850	360057	6.47653	5.92218	6.29041	6.22971	0.230346
D1BR68	Vpar_0347	Cell division protein FtsW		>tr|D1BR68|D1BR68_VEIPT Cell cycle protein OS=Veillonella parvula (strain ATCC 10790 / DSM 2008 / JCM 12972 / Te3) GN=Vpar_0347 PE=4 SV=1	1191800	2645000	1494700	1.77717e+06	255558	6.0762	6.42243	6.17455	6.22439	0.145672
D1BL68	Vpar_0441	FIG01196862: hypothetical protein		>tr|D1BL68|D1BL68_VEIPT Uncharacterized protein OS=Veillonella parvula (strain ATCC 10790 / DSM 2008 / JCM 12972 / Te3) GN=Vpar_0441 PE=4 SV=1	3424300	539050	2542500	2.16862e+06	492839	6.53457	5.73163	6.40526	6.22382	0.352013
D1BQL9	Vpar_0144	FIG01197571: hypothetical protein	Included	>tr|D1BQL9|D1BQL9_VEIPT Uncharacterized protein OS=Veillonella parvula (strain ATCC 10790 / DSM 2008 / JCM 12972 / Te3) GN=Vpar_0144 PE=4 SV=1	539640	3335400	2569800	2148280	481586	5.7321	6.52315	6.4099	6.22172	0.349282
D1BQM9	Vpar_0154	N-carbamoyl-L-amino acid hydrolase (EC 3.5.1.87)		>tr|D1BQM9|D1BQM9_VEIPT Amidase, hydantoinase/carbamoylase family OS=Veillonella parvula (strain ATCC 10790 / DSM 2008 / JCM 12972 / Te3) GN=Vpar_0154 PE=4 SV=1	1878000	1122500	2146800	1.71577e+06	177024	6.2737	6.05019	6.33179	6.21856	0.121396
D1BLB7	Vpar_0491	Catalyzes the cleavage of p-aminobenzoyl-glutamate to p-aminobenzoate and glutamate, subunit A		>tr|D1BLB7|D1BLB7_VEIPT Amidohydrolase OS=Veillonella parvula (strain ATCC 10790 / DSM 2008 / JCM 12972 / Te3) GN=Vpar_0491 PE=4 SV=1	4970900	565040	1607800	2.38125e+06	767504	6.69644	5.75208	6.20623	6.21825	0.385625
D1BNS7	Vpar_1356	COG0488: ATPase components of ABC transporters with duplicated ATPase domains		>tr|D1BNS7|D1BNS7_VEIPT ABC transporter related protein OS=Veillonella parvula (strain ATCC 10790 / DSM 2008 / JCM 12972 / Te3) GN=Vpar_1356 PE=3 SV=1	2464300	940130	1943300	1.78258e+06	258231	6.39169	5.97319	6.28854	6.21781	0.178025
D1BLP3	Vpar_0617	Putative deoxyribonuclease YcfH		>tr|D1BLP3|D1BLP3_VEIPT Hydrolase, TatD family OS=Veillonella parvula (strain ATCC 10790 / DSM 2008 / JCM 12972 / Te3) GN=Vpar_0617 PE=4 SV=1	5942900	155000	4699800	3.59923e+06	1.01562e+06	6.774	5.19033	6.67208	6.21214	0.723722
D1BMG1	Vpar_0887	histidine triad (HIT) protein		>tr|D1BMG1|D1BMG1_VEIPT Histidine triad (HIT) protein OS=Veillonella parvula (strain ATCC 10790 / DSM 2008 / JCM 12972 / Te3) GN=Vpar_0887 PE=4 SV=1	2426700	1019800	1707900	1.71813e+06	234502	6.38502	6.00852	6.23246	6.20866	0.154624
D1BP03	Vpar_1433	FIG092679: Fe-S oxidoreductase		>tr|D1BP03|D1BP03_VEIPT Radical SAM domain protein OS=Veillonella parvula (strain ATCC 10790 / DSM 2008 / JCM 12972 / Te3) GN=Vpar_1433 PE=4 SV=1	1396500	1817000	1654100	1.62253e+06	70673.3	6.14504	6.25935	6.21856	6.20765	0.0473017
D1BMC0	Vpar_0846	Helicase PriA essential for oriC/DnaA-independent DNA replication		>tr|D1BMC0|D1BMC0_VEIPT Primosomal protein N OS=Veillonella parvula (strain ATCC 10790 / DSM 2008 / JCM 12972 / Te3) GN=priA PE=3 SV=1	3205400	517610	2470500	2.0645e+06	463043	6.50588	5.714	6.39278	6.20422	0.3497
D1BM40	Vpar_0766	ABC transporter permease protein		>tr|D1BM40|D1BM40_VEIPT Inner-membrane translocator OS=Veillonella parvula (strain ATCC 10790 / DSM 2008 / JCM 12972 / Te3) GN=Vpar_0766 PE=4 SV=1	4973900	311740	2639000	2.64155e+06	777027	6.6967	5.49379	6.42144	6.20398	0.514595
D1BQJ9	Vpar_0123	Histidinol-phosphatase (EC 3.1.3.15)		>tr|D1BQJ9|D1BQJ9_VEIPT Histidinol phosphate phosphatase HisJ family OS=Veillonella parvula (strain ATCC 10790 / DSM 2008 / JCM 12972 / Te3) GN=Vpar_0123 PE=4 SV=1	2550000	763800	2009000	1.77427e+06	305314	6.40654	5.88298	6.30298	6.1975	0.226382
D1BP14	Vpar_1444	Cupin 2, conserved barrel domain protein		>tr|D1BP14|D1BP14_VEIPT Cupin 2 conserved barrel domain protein OS=Veillonella parvula (strain ATCC 10790 / DSM 2008 / JCM 12972 / Te3) GN=Vpar_1444 PE=4 SV=1	2916000	0	840260	1.25209e+06	500329	6.46479		5.92441	6.1946	0.270187
D1BPI1	Vpar_1612	5-Enolpyruvylshikimate-3-phosphate synthase (EC 2.5.1.19)		>tr|D1BPI1|D1BPI1_VEIPT 3-phosphoshikimate 1-carboxyvinyltransferase OS=Veillonella parvula (strain ATCC 10790 / DSM 2008 / JCM 12972 / Te3) GN=aroA PE=3 SV=1	1703600	1179900	1876000	1586500	120841	6.23137	6.07185	6.27323	6.19215	0.0867673
D1BNI7	Vpar_1264	Xanthine-uracil permease		>tr|D1BNI7|D1BNI7_VEIPT Xanthine permease OS=Veillonella parvula (strain ATCC 10790 / DSM 2008 / JCM 12972 / Te3) GN=Vpar_1264 PE=4 SV=1	1011600	2065400	1795400	1.62413e+06	182459	6.00501	6.315	6.25416	6.19139	0.134113
D1BNT1	Vpar_1360	Nucleoside triphosphate pyrophosphohydrolase MazG (EC 3.6.1.8)		>tr|D1BNT1|D1BNT1_VEIPT MazG family protein OS=Veillonella parvula (strain ATCC 10790 / DSM 2008 / JCM 12972 / Te3) GN=Vpar_1360 PE=4 SV=1	1561300	0	1542400	1.03457e+06	298670	6.19349		6.1882	6.19084	0.00264467
D1BLA9	Vpar_0483	Pyridoxal kinase (EC 2.7.1.35)		>tr|D1BLA9|D1BLA9_VEIPT Pyridoxal kinase OS=Veillonella parvula (strain ATCC 10790 / DSM 2008 / JCM 12972 / Te3) GN=Vpar_0483 PE=4 SV=1	1568000	1641800	1448600	1552800	32497.6	6.19535	6.21532	6.16095	6.19054	0.022456
D1BL99	Vpar_0472	2-heptaprenyl-1,4-naphthoquinone methyltransferase (EC 2.1.1.163)		>tr|D1BL99|D1BL99_VEIPT Demethylmenaquinone methyltransferase OS=Veillonella parvula (strain ATCC 10790 / DSM 2008 / JCM 12972 / Te3) GN=menG PE=3 SV=1	1626200	788690	2891300	1768730	352842	6.21117	5.89691	6.46109	6.18972	0.230827
D1BND2	Vpar_1209	Hypothetical radical SAM family enzyme, NOT coproporphyrinogen III oxidase, oxygen-independent		>tr|D1BND2|D1BND2_VEIPT Radical SAM domain protein OS=Veillonella parvula (strain ATCC 10790 / DSM 2008 / JCM 12972 / Te3) GN=Vpar_1209 PE=4 SV=1	1520100	0	1463600	994567	287261	6.18187		6.16542	6.17365	0.00822488
D1BLP5	Vpar_0619	Exopolyphosphatase (EC 3.6.1.11)		>tr|D1BLP5|D1BLP5_VEIPT Exopolyphosphatase-like protein OS=Veillonella parvula (strain ATCC 10790 / DSM 2008 / JCM 12972 / Te3) GN=Vpar_0619 PE=4 SV=1	2364900	719470	1942700	1675690	284865	6.37381	5.85701	6.28841	6.17308	0.226195
D1BQR6	Vpar_0192	0		>tr|D1BQR6|D1BQR6_VEIPT Uncharacterized protein OS=Veillonella parvula (strain ATCC 10790 / DSM 2008 / JCM 12972 / Te3) GN=Vpar_0192 PE=4 SV=1	0	2195700	996340	1.06401e+06	366471		6.34157	5.99841	6.16999	0.171583
D1BPL7	Vpar_1648	Ferredoxin-nitrite reductase		>tr|D1BPL7|D1BPL7_VEIPT Nitrite and sulphite reductase 4Fe-4S region OS=Veillonella parvula (strain ATCC 10790 / DSM 2008 / JCM 12972 / Te3) GN=Vpar_1648 PE=4 SV=1	1899700	852380	1969200	1573760	208566	6.27869	5.93063	6.29429	6.16787	0.167872
D1BLN0	Vpar_0604	Na+/H+ antiporter NhaA type		>tr|D1BLN0|D1BLN0_VEIPT Na(+)/H(+) antiporter NhaA OS=Veillonella parvula (strain ATCC 10790 / DSM 2008 / JCM 12972 / Te3) GN=nhaA PE=3 SV=1	1527500	1107300	1839300	1.49137e+06	122445	6.18398	6.04427	6.26465	6.1643	0.0910427
D1BL98	Vpar_0471	Sodium/dicarboxylate symporter		>tr|D1BL98|D1BL98_VEIPT Serine/threonine transporter SstT OS=Veillonella parvula (strain ATCC 10790 / DSM 2008 / JCM 12972 / Te3) GN=sstT PE=3 SV=1	1901300	1219500	1328700	1.48317e+06	122069	6.27905	6.08618	6.12343	6.16289	0.083536
D1BPW0	Vpar_1741	hypothetical protein		>tr|D1BPW0|D1BPW0_VEIPT ATPase associated with various cellular activities AAA_5 OS=Veillonella parvula (strain ATCC 10790 / DSM 2008 / JCM 12972 / Te3) GN=Vpar_1741 PE=4 SV=1	4060900	283700	2633900	2.32617e+06	635770	6.60862	5.45286	6.4206	6.16069	0.506366
D1BLL0	Vpar_0584	Similarity with glutathionylspermidine synthase (EC 6.3.1.8), group 2		>tr|D1BLL0|D1BLL0_VEIPT Glutathionylspermidine synthase-like protein OS=Veillonella parvula (strain ATCC 10790 / DSM 2008 / JCM 12972 / Te3) GN=Vpar_0584 PE=4 SV=1	3873900	350550	2215000	2.14648e+06	587558	6.58815	5.54475	6.34537	6.15942	0.445797
D1BQM5	Vpar_0150	probable beta-D-galactosidase		>tr|D1BQM5|D1BQM5_VEIPT Uncharacterized protein OS=Veillonella parvula (strain ATCC 10790 / DSM 2008 / JCM 12972 / Te3) GN=Vpar_0150 PE=4 SV=1	3649000	379890	2092600	2.0405e+06	545059	6.56217	5.57966	6.32069	6.15417	0.418035
D1BLM8	Vpar_0602	FIG01196902: hypothetical protein		>tr|D1BLM8|D1BLM8_VEIPT PepSY-associated TM helix domain protein OS=Veillonella parvula (strain ATCC 10790 / DSM 2008 / JCM 12972 / Te3) GN=Vpar_0602 PE=4 SV=1	2132000	626860	2148100	1.63565e+06	291226	6.32879	5.79717	6.33205	6.15267	0.25138
D1BLK7	Vpar_0581	tRNA (Guanine37-N1) -methyltransferase (EC 2.1.1.31)		>tr|D1BLK7|D1BLK7_VEIPT tRNA (guanine-N(1)-)-methyltransferase OS=Veillonella parvula (strain ATCC 10790 / DSM 2008 / JCM 12972 / Te3) GN=trmD PE=3 SV=1	1064600	1694200	1587200	1.44867e+06	112296	6.02719	6.22896	6.20063	6.15226	0.0891942
D1BNK3	Vpar_1280	FIG01197731: hypothetical protein		>tr|D1BNK3|D1BNK3_VEIPT ATP-dependent endonuclease of the OLD family-like protein OS=Veillonella parvula (strain ATCC 10790 / DSM 2008 / JCM 12972 / Te3) GN=Vpar_1280 PE=4 SV=1	1919800	915540	1580400	1.47191e+06	170281	6.28326	5.96168	6.19877	6.1479	0.136122
D1BQD4	Vpar_0058	MotA/TolQ/ExbB proton channel family protein		>tr|D1BQD4|D1BQD4_VEIPT MotA/TolQ/ExbB proton channel OS=Veillonella parvula (strain ATCC 10790 / DSM 2008 / JCM 12972 / Te3) GN=Vpar_0058 PE=3 SV=1	0	1402900	0	467633	269988		6.14703		6.14703	0
D1BNA3	Vpar_1180	Hypothetical protein possible functionally linked with Alanyl-tRNA synthetase		>tr|D1BNA3|D1BNA3_VEIPT UPF0297 protein Vpar_1180 OS=Veillonella parvula (strain ATCC 10790 / DSM 2008 / JCM 12972 / Te3) GN=Vpar_1180 PE=3 SV=1	0	1694900	1161000	951967	288857		6.22914	6.06483	6.14699	0.0821559
D1BLW4	Vpar_0688	Chloride channel protein		>tr|D1BLW4|D1BLW4_VEIPT Chloride channel core OS=Veillonella parvula (strain ATCC 10790 / DSM 2008 / JCM 12972 / Te3) GN=Vpar_0688 PE=4 SV=1	0	1389700	0	463233	267448		6.14292		6.14292	0
D1BPC2	Vpar_1553	Exodeoxyribonuclease III (EC 3.1.11.2)		>tr|D1BPC2|D1BPC2_VEIPT Exodeoxyribonuclease III Xth OS=Veillonella parvula (strain ATCC 10790 / DSM 2008 / JCM 12972 / Te3) GN=Vpar_1553 PE=4 SV=1	0	1167600	1603100	923567	276314		6.06729	6.20496	6.13613	0.0688333
D1BL86	Vpar_0459	Thiamin-phosphate pyrophosphorylase (EC 2.5.1.3)		>tr|D1BL86|D1BL86_VEIPT Thiamine-phosphate synthase OS=Veillonella parvula (strain ATCC 10790 / DSM 2008 / JCM 12972 / Te3) GN=thiE PE=3 SV=1	382930	3097800	2140500	1.87374e+06	458984	5.58312	6.49105	6.33052	6.1349	0.395631
D1BMJ3	Vpar_0919	Exodeoxyribonuclease VII large subunit (EC 3.1.11.6)		>tr|D1BMJ3|D1BMJ3_VEIPT Exodeoxyribonuclease 7 large subunit OS=Veillonella parvula (strain ATCC 10790 / DSM 2008 / JCM 12972 / Te3) GN=xseA PE=3 SV=1	2736200	662070	1397800	1598690	350519	6.43715	5.8209	6.14545	6.1345	0.2517
D1BM64	Vpar_0790	Riboflavin kinase (EC 2.7.1.26) / FMN adenylyltransferase (EC 2.7.7.2)		>tr|D1BM64|D1BM64_VEIPT Riboflavin biosynthesis protein OS=Veillonella parvula (strain ATCC 10790 / DSM 2008 / JCM 12972 / Te3) GN=Vpar_0790 PE=3 SV=1	1362000	1128000	1577800	1.35593e+06	74987.1	6.13418	6.05231	6.19805	6.12818	0.0596502
D1BN80	Vpar_1156	Phosphoglycolate phosphatase (EC 3.1.3.18)		>tr|D1BN80|D1BN80_VEIPT HAD-superfamily hydrolase, subfamily IA, variant 3 OS=Veillonella parvula (strain ATCC 10790 / DSM 2008 / JCM 12972 / Te3) GN=Vpar_1156 PE=4 SV=1	3652000	721500	899120	1757540	547684	6.56253	5.85824	5.95382	6.12486	0.311929
D1BPZ3	Vpar_1774	conserved hypothetical protein		>tr|D1BPZ3|D1BPZ3_VEIPT BFD domain protein (2Fe-2S)-binding domain protein OS=Veillonella parvula (strain ATCC 10790 / DSM 2008 / JCM 12972 / Te3) GN=Vpar_1774 PE=4 SV=1	770580	1828600	1666600	1.42193e+06	189956	5.88682	6.26212	6.22183	6.12359	0.168229
D1BNS9	Vpar_1358	FIG01197276: hypothetical protein		>tr|D1BNS9|D1BNS9_VEIPT Monogalactosyldiacylglycerol synthase OS=Veillonella parvula (strain ATCC 10790 / DSM 2008 / JCM 12972 / Te3) GN=Vpar_1358 PE=4 SV=1	2745400	659650	1296200	1.56708e+06	356312	6.43861	5.81931	6.11267	6.12353	0.252941
D1BNQ7	Vpar_1336	Ribokinase (EC 2.7.1.15)		>tr|D1BNQ7|D1BNQ7_VEIPT PfkB domain protein OS=Veillonella parvula (strain ATCC 10790 / DSM 2008 / JCM 12972 / Te3) GN=Vpar_1336 PE=4 SV=1	1815000	823310	1552100	1.3968e+06	171254	6.25888	5.91556	6.19092	6.12179	0.148437
D1BMY0	Vpar_1056	ATP-dependent DNA helicase RecG (EC 3.6.1.-)		>tr|D1BMY0|D1BMY0_VEIPT ATP-dependent DNA helicase RecG OS=Veillonella parvula (strain ATCC 10790 / DSM 2008 / JCM 12972 / Te3) GN=Vpar_1056 PE=4 SV=1	1495900	1029000	1476400	1.33377e+06	88038.6	6.1749	6.01242	6.1692	6.11884	0.07529
D1BQR8	Vpar_0194	acetyltransferase (GNAT) family protein		>tr|D1BQR8|D1BQR8_VEIPT GCN5-related N-acetyltransferase OS=Veillonella parvula (strain ATCC 10790 / DSM 2008 / JCM 12972 / Te3) GN=Vpar_0194 PE=4 SV=1	1280900	0	0	426967	246509	6.10752			6.10752	0
D1BMN2	Vpar_0958	DNA polymerase III alpha subunit (EC 2.7.7.7)		>tr|D1BMN2|D1BMN2_VEIPT DNA polymerase III PolC-type OS=Veillonella parvula (strain ATCC 10790 / DSM 2008 / JCM 12972 / Te3) GN=polC PE=3 SV=1	2174100	553190	1708300	1478530	278175	6.33728	5.74287	6.23256	6.10424	0.259075
D1BN06	Vpar_1082	FIG01196991: hypothetical protein		>tr|D1BN06|D1BN06_VEIPT Type II secretory pathway pseudopilin PulG-like protein OS=Veillonella parvula (strain ATCC 10790 / DSM 2008 / JCM 12972 / Te3) GN=Vpar_1082 PE=4 SV=1	1316500	1566100	986410	1289670	96924.9	6.11942	6.19482	5.99406	6.10277	0.0828025
D1BMR3	Vpar_0989	Magnesium and cobalt efflux protein CorC		>tr|D1BMR3|D1BMR3_VEIPT Transporter-associated region OS=Veillonella parvula (strain ATCC 10790 / DSM 2008 / JCM 12972 / Te3) GN=Vpar_0989 PE=4 SV=1	1364600	695150	2127100	1.39562e+06	238826	6.13501	5.84208	6.32779	6.10162	0.19969
D1BL33	Vpar_0406	exonuclease family protein		>tr|D1BL33|D1BL33_VEIPT Exonuclease RNase T and DNA polymerase III OS=Veillonella parvula (strain ATCC 10790 / DSM 2008 / JCM 12972 / Te3) GN=Vpar_0406 PE=4 SV=1	2416900	801010	1035800	1.4179e+06	291028	6.38326	5.90364	6.01528	6.10072	0.204915
D1BQQ9	Vpar_0184	DNA-cytosine methyltransferase		>tr|D1BQQ9|D1BQQ9_VEIPT Cytosine-specific methyltransferase OS=Veillonella parvula (strain ATCC 10790 / DSM 2008 / JCM 12972 / Te3) GN=Vpar_0184 PE=3 SV=1	2324400	677200	1189700	1397100	280986	6.36631	5.83072	6.07544	6.09082	0.218926
D1BLW3	Vpar_0687	Ribonucleotide reductase of class III (anaerobic), activating protein (EC 1.97.1.4)		>tr|D1BLW3|D1BLW3_VEIPT Anaerobic ribonucleoside-triphosphate reductase-activating protein OS=Veillonella parvula (strain ATCC 10790 / DSM 2008 / JCM 12972 / Te3) GN=Vpar_0687 PE=3 SV=1	2165300	746750	1152000	1.35468e+06	243557	6.33552	5.87318	6.06145	6.09005	0.189831
D1BQM3	Vpar_0148	[FeFe]-hydrogenase maturation protein HydE		>tr|D1BQM3|D1BQM3_VEIPT Radical SAM domain protein OS=Veillonella parvula (strain ATCC 10790 / DSM 2008 / JCM 12972 / Te3) GN=Vpar_0148 PE=4 SV=1	2656400	450970	1535700	1547690	367588	6.42429	5.65415	6.18631	6.08825	0.321965
D1BQ96	Vpar_0020	O-antigen polymerase		>tr|D1BQ96|D1BQ96_VEIPT O-antigen polymerase OS=Veillonella parvula (strain ATCC 10790 / DSM 2008 / JCM 12972 / Te3) GN=Vpar_0020 PE=4 SV=1	2283200	957240	834810	1.35842e+06	267741	6.35854	5.98102	5.92159	6.08705	0.193502
D1BNV5	Vpar_1384	Dihydrofolate reductase (EC 1.5.1.3)		>tr|D1BNV5|D1BNV5_VEIPT Dihydrofolate reductase OS=Veillonella parvula (strain ATCC 10790 / DSM 2008 / JCM 12972 / Te3) GN=Vpar_1384 PE=3 SV=1	1214400	0	0	404800	233711	6.08436			6.08436	0
D1BM56	Vpar_0782	FIG000325: clustered with transcription termination protein NusA		>tr|D1BM56|D1BM56_VEIPT Ribosome maturation factor RimP OS=Veillonella parvula (strain ATCC 10790 / DSM 2008 / JCM 12972 / Te3) GN=rimP PE=3 SV=1	2827200	305660	2001500	1.71145e+06	428516	6.45136	5.48524	6.30136	6.07932	0.424517
D1BPK7	Vpar_1638	Ribosomal large subunit pseudouridine synthase D (EC 4.2.1.70)		>tr|D1BPK7|D1BPK7_VEIPT Pseudouridine synthase OS=Veillonella parvula (strain ATCC 10790 / DSM 2008 / JCM 12972 / Te3) GN=Vpar_1638 PE=3 SV=1	1969500	0	726950	898817	331978	6.29436		5.8615	6.07793	0.216426
D1BMX3	Vpar_1049	5-nucleotidase SurE (EC 3.1.3.5)		>tr|D1BMX3|D1BMX3_VEIPT 5-nucleotidase SurE OS=Veillonella parvula (strain ATCC 10790 / DSM 2008 / JCM 12972 / Te3) GN=surE PE=3 SV=1	2056300	452850	1738700	1415950	283017	6.31309	5.65595	6.24022	6.06976	0.294109
D1BLB2	Vpar_0486	Oligopeptide transport ATP-binding protein OppD (TC 3.A.1.5.1)		>tr|D1BLB2|D1BLB2_VEIPT Oligopeptide/dipeptide ABC transporter, ATPase subunit OS=Veillonella parvula (strain ATCC 10790 / DSM 2008 / JCM 12972 / Te3) GN=Vpar_0486 PE=3 SV=1	1383800	1084800	1043000	1.17053e+06	61957.7	6.14107	6.03535	6.01828	6.0649	0.0543097
D1BQN5	Vpar_0160	Anthranilate phosphoribosyltransferase (EC 2.4.2.18)		>tr|D1BQN5|D1BQN5_VEIPT Anthranilate phosphoribosyltransferase OS=Veillonella parvula (strain ATCC 10790 / DSM 2008 / JCM 12972 / Te3) GN=trpD PE=3 SV=1	2579200	642220	913550	1.37832e+06	349600	6.41149	5.80768	5.96073	6.05997	0.256294
D1BMU7	Vpar_1023	Nucleotide excision repair protein, with UvrB/UvrC motif		>tr|D1BMU7|D1BMU7_VEIPT UvrB/UvrC protein OS=Veillonella parvula (strain ATCC 10790 / DSM 2008 / JCM 12972 / Te3) GN=Vpar_1023 PE=4 SV=1	1377400	0	919540	765647	233826	6.13906		5.96357	6.05132	0.0877447
D1BR22	Vpar_0301	FIG01197485: hypothetical protein		>tr|D1BR22|D1BR22_VEIPT Uncharacterized protein OS=Veillonella parvula (strain ATCC 10790 / DSM 2008 / JCM 12972 / Te3) GN=Vpar_0301 PE=4 SV=1	843840	1201000	1307500	1.11745e+06	80953.4	5.92626	6.07954	6.11644	6.04075	0.0823449
D1BPC9	Vpar_1560	Oligopeptide transport ATP-binding protein OppF (TC 3.A.1.5.1)		>tr|D1BPC9|D1BPC9_VEIPT ABC transporter related protein OS=Veillonella parvula (strain ATCC 10790 / DSM 2008 / JCM 12972 / Te3) GN=Vpar_1560 PE=3 SV=1	1304300	1553800	652590	1170230	155108	6.11538	6.1914	5.81464	6.04047	0.162674
D1BL91	Vpar_0464	Autotransporter adhesin	Included	>tr|D1BL91|D1BL91_VEIPT YadA domain protein OS=Veillonella parvula (strain ATCC 10790 / DSM 2008 / JCM 12972 / Te3) GN=Vpar_0464 PE=4 SV=1	363890	1647400	2202400	1.40456e+06	314335	5.56097	6.2168	6.3429	6.04022	0.34277
D1BNQ5	Vpar_1334	Potassium uptake protein, integral membrane component, KtrA		>tr|D1BNQ5|D1BNQ5_VEIPT TrkA-N domain protein OS=Veillonella parvula (strain ATCC 10790 / DSM 2008 / JCM 12972 / Te3) GN=Vpar_1334 PE=4 SV=1	1909500	474890	1444600	1276330	243986	6.28092	5.67659	6.15975	6.03909	0.261052
D1BR40	Vpar_0319	Hypothetical protein Cj1505c		>tr|D1BR40|D1BR40_VEIPT SirA family protein OS=Veillonella parvula (strain ATCC 10790 / DSM 2008 / JCM 12972 / Te3) GN=Vpar_0319 PE=4 SV=1	1898200	522670	1284500	1.23512e+06	229698	6.27834	5.71823	6.10873	6.0351	0.234518
D1BQY7	Vpar_0266	Cystathionine gamma-synthase (EC 2.5.1.48)		>tr|D1BQY7|D1BQY7_VEIPT Cys/Met metabolism pyridoxal-phosphate-dependent protein OS=Veillonella parvula (strain ATCC 10790 / DSM 2008 / JCM 12972 / Te3) GN=Vpar_0266 PE=3 SV=1	1486100	0	782460	756187	247799	6.17205		5.89346	6.03276	0.139293
D1BQD7	Vpar_0061	TonB-dependent receptor; Enterobactin receptor IrgA	Included	>tr|D1BQD7|D1BQD7_VEIPT TonB-dependent receptor plug OS=Veillonella parvula (strain ATCC 10790 / DSM 2008 / JCM 12972 / Te3) GN=Vpar_0061 PE=3 SV=1	309810	3853500	1043500	1.7356e+06	623493	5.4911	6.58586	6.01849	6.03181	0.447033
D1BNH7	Vpar_1254	Octaprenyl diphosphate synthase (EC 2.5.1.90)		>tr|D1BNH7|D1BNH7_VEIPT Polyprenyl synthetase OS=Veillonella parvula (strain ATCC 10790 / DSM 2008 / JCM 12972 / Te3) GN=Vpar_1254 PE=3 SV=1	1820400	944650	701770	1.15561e+06	196132	6.26017	5.97527	5.84619	6.02721	0.172948
D1BR35	Vpar_0314	Hydroxymethylpyrimidine phosphate kinase ThiD (EC 2.7.4.7)		>tr|D1BR35|D1BR35_VEIPT Phosphomethylpyrimidine kinase OS=Veillonella parvula (strain ATCC 10790 / DSM 2008 / JCM 12972 / Te3) GN=Vpar_0314 PE=4 SV=1	283410	3473800	1157600	1638270	549538	5.45242	6.5408	6.06356	6.01893	0.445453
D1BQ71	Vpar_1854	GTPase and tRNA-U34 5-formylation enzyme TrmE		>tr|D1BQ71|D1BQ71_VEIPT tRNA modification GTPase MnmE OS=Veillonella parvula (strain ATCC 10790 / DSM 2008 / JCM 12972 / Te3) GN=mnmE PE=3 SV=1	3632600	165420	1887100	1895040	577868	6.56022	5.21859	6.27579	6.0182	0.577211
D1BPI4	Vpar_1615	Shikimate 5-dehydrogenase I alpha (EC 1.1.1.25) / Shikimate kinase I (EC 2.7.1.71)		>tr|D1BPI4|D1BPI4_VEIPT Shikimate kinase OS=Veillonella parvula (strain ATCC 10790 / DSM 2008 / JCM 12972 / Te3) GN=Vpar_1615 PE=3 SV=1	430790	1123500	2223300	1.2592e+06	301309	5.63427	6.05057	6.347	6.01061	0.292341
D1BQV8	Vpar_0234	Dethiobiotin synthetase (EC 6.3.3.3)		>tr|D1BQV8|D1BQV8_VEIPT ATP-dependent dethiobiotin synthetase BioD OS=Veillonella parvula (strain ATCC 10790 / DSM 2008 / JCM 12972 / Te3) GN=bioD PE=3 SV=1	212910	2883300	1644100	1.5801e+06	445448	5.3282	6.45989	6.21593	6.00134	0.486292
D1BQW0	Vpar_0236	Anaerobic C4-dicarboxylate transporter DcuB		>tr|D1BQW0|D1BQW0_VEIPT Anaerobic c4-dicarboxylate antiporter, Dcu family OS=Veillonella parvula (strain ATCC 10790 / DSM 2008 / JCM 12972 / Te3) GN=Vpar_0236 PE=4 SV=1	2158500	455350	1020800	1211550	289150	6.33415	5.65835	6.00894	6.00048	0.275962
D1BLV5	Vpar_0679	glycosyltransferase		>tr|D1BLV5|D1BLV5_VEIPT Uncharacterized protein OS=Veillonella parvula (strain ATCC 10790 / DSM 2008 / JCM 12972 / Te3) GN=Vpar_0679 PE=4 SV=1	2436300	376120	1084900	1.29911e+06	348887	6.38673	5.57533	6.03539	5.99915	0.332244
D1BPZ1	Vpar_1772	Lactaldehyde reductase (EC 1.1.1.77)		>tr|D1BPZ1|D1BPZ1_VEIPT Lactaldehyde reductase OS=Veillonella parvula (strain ATCC 10790 / DSM 2008 / JCM 12972 / Te3) GN=Vpar_1772 PE=4 SV=1	2759700	193470	1842800	1.59866e+06	433473	6.44086	5.28661	6.26548	5.99765	0.507852
D1BMA9	Vpar_0835	16S rRNA (guanine(966)-N(2))-methyltransferase (EC 2.1.1.171)		>tr|D1BMA9|D1BMA9_VEIPT Methyltransferase OS=Veillonella parvula (strain ATCC 10790 / DSM 2008 / JCM 12972 / Te3) GN=Vpar_0835 PE=4 SV=1	0	1197200	791720	662973	202965		6.07817	5.89857	5.98837	0.0897975
D1BKZ4	Vpar_0367	Phosphoribosylaminoimidazole-succinocarboxamide synthase (EC 6.3.2.6)		>tr|D1BKZ4|D1BKZ4_VEIPT Phosphoribosylaminoimidazole-succinocarboxamide synthase OS=Veillonella parvula (strain ATCC 10790 / DSM 2008 / JCM 12972 / Te3) GN=purC PE=3 SV=1	1053100	849600	1001300	968000	35252.6	6.02247	5.92921	6.00056	5.98408	0.039815
D1BLS8	Vpar_0652	Long-chain-fatty-acid--CoA ligase (EC 6.2.1.3)		>tr|D1BLS8|D1BLS8_VEIPT AMP-dependent synthetase and ligase OS=Veillonella parvula (strain ATCC 10790 / DSM 2008 / JCM 12972 / Te3) GN=Vpar_0652 PE=4 SV=1	999980	1106800	789930	965570	53737.7	5.99999	6.04407	5.89759	5.98055	0.0613602
D1BN54	Vpar_1130	Cobalt-precorrin-2 C20-methyltransferase (EC 2.1.1.130)		>tr|D1BN54|D1BN54_VEIPT Precorrin-2 C20-methyltransferase OS=Veillonella parvula (strain ATCC 10790 / DSM 2008 / JCM 12972 / Te3) GN=Vpar_1130 PE=4 SV=1	1186500	616220	1145600	982773	106034	6.07427	5.78974	6.05903	5.97435	0.130687
D1BP99	Vpar_1530	FIG01196907: hypothetical protein	Included	>tr|D1BP99|D1BP99_VEIPT Uncharacterized protein OS=Veillonella parvula (strain ATCC 10790 / DSM 2008 / JCM 12972 / Te3) GN=Vpar_1530 PE=4 SV=1	218880	1831900	2020300	1.35703e+06	330052	5.34021	6.2629	6.30542	5.96951	0.445322
D1BQK2	Vpar_0126	Histidinol dehydrogenase (EC 1.1.1.23)		>tr|D1BQK2|D1BQK2_VEIPT Histidinol dehydrogenase OS=Veillonella parvula (strain ATCC 10790 / DSM 2008 / JCM 12972 / Te3) GN=hisD PE=3 SV=1	921830	0	920760	614197	177303	5.96465		5.96415	5.9644	0.000252197
D1BPE8	Vpar_1579	Exonuclease SbcC	Included	>tr|D1BPE8|D1BPE8_VEIPT ATPase involved in DNA repair-like protein OS=Veillonella parvula (strain ATCC 10790 / DSM 2008 / JCM 12972 / Te3) GN=Vpar_1579 PE=4 SV=1	838300	892210	989200	906570	25489.3	5.9234	5.95047	5.99528	5.95638	0.0296435
D1BQJ7	Vpar_0121	cobalt transport protein		>tr|D1BQJ7|D1BQJ7_VEIPT Cobalt transport protein OS=Veillonella parvula (strain ATCC 10790 / DSM 2008 / JCM 12972 / Te3) GN=Vpar_0121 PE=4 SV=1	1649100	0	495640	714913	282045	6.21725		5.69517	5.95621	0.26104
D1BPY1	Vpar_1762	Methylmalonyl-CoA mutase (EC 5.4.99.2)		>tr|D1BPY1|D1BPY1_VEIPT Methylmalonyl-CoA mutase, large subunit OS=Veillonella parvula (strain ATCC 10790 / DSM 2008 / JCM 12972 / Te3) GN=Vpar_1762 PE=4 SV=1	2006800	201590	1823800	1.34406e+06	331211	6.3025	5.30447	6.26098	5.95598	0.461002
D1BMI2	Vpar_0908	Cobalamin synthase		>tr|D1BMI2|D1BMI2_VEIPT Adenosylcobinamide-GDP ribazoletransferase OS=Veillonella parvula (strain ATCC 10790 / DSM 2008 / JCM 12972 / Te3) GN=cobS PE=3 SV=1	1941900	408640	0	783513	341263	6.28823	5.61134		5.94978	0.338443
D1BMG9	Vpar_0895	rRNA methylase		>tr|D1BMG9|D1BMG9_VEIPT tRNA/rRNA methyltransferase (SpoU) OS=Veillonella parvula (strain ATCC 10790 / DSM 2008 / JCM 12972 / Te3) GN=Vpar_0895 PE=4 SV=1	2289300	258790	1184100	1.24406e+06	338861	6.3597	5.41295	6.07339	5.94868	0.396443
D1BNK7	Vpar_1284	hypothetical protein		>tr|D1BNK7|D1BNK7_VEIPT Uncharacterized protein OS=Veillonella parvula (strain ATCC 10790 / DSM 2008 / JCM 12972 / Te3) GN=Vpar_1284 PE=4 SV=1	1442200	554650	856440	951097	150428	6.15903	5.74402	5.9327	5.94525	0.169658
D1BP27	Vpar_1457	Nicotinate-nucleotide--dimethylbenzimidazole phosphoribosyltransferase (EC 2.4.2.21)		>tr|D1BP27|D1BP27_VEIPT Nicotinate-nucleotide--dimethylbenzimidazole phosphoribosyltransferase OS=Veillonella parvula (strain ATCC 10790 / DSM 2008 / JCM 12972 / Te3) GN=arsA PE=4 SV=1	2274300	351920	842320	1156180	332961	6.35685	5.54644	5.92548	5.94292	0.331076
D1BLQ2	Vpar_0626	SSU rRNA (adenine(1518)-N(6)/adenine(1519)-N(6))-dimethyltransferase (EC 2.1.1.182)		>tr|D1BLQ2|D1BLQ2_VEIPT Ribosomal RNA small subunit methyltransferase A OS=Veillonella parvula (strain ATCC 10790 / DSM 2008 / JCM 12972 / Te3) GN=rsmA PE=3 SV=1	440160	2950000	518830	1.303e+06	475630	5.64361	6.46982	5.71503	5.94282	0.373786
D1BNT6	Vpar_1365	ABC transporter multidrug efflux pump, fused ATP-binding domains		>tr|D1BNT6|D1BNT6_VEIPT ABC transporter related protein OS=Veillonella parvula (strain ATCC 10790 / DSM 2008 / JCM 12972 / Te3) GN=Vpar_1365 PE=3 SV=1	956900	702980	940440	866773	47362.6	5.98087	5.84694	5.97333	5.93371	0.0614331
D1BQ31	Vpar_1813	FIG01197089: hypothetical protein	Included	>tr|D1BQ31|D1BQ31_VEIPT Uncharacterized protein OS=Veillonella parvula (strain ATCC 10790 / DSM 2008 / JCM 12972 / Te3) GN=Vpar_1813 PE=4 SV=1	2823500	105140	2068400	1665680	467738	6.45079	5.02177	6.31563	5.9294	0.644158
D1BN46	Vpar_1122	CoA-binding		>tr|D1BN46|D1BN46_VEIPT CoA-binding domain protein OS=Veillonella parvula (strain ATCC 10790 / DSM 2008 / JCM 12972 / Te3) GN=Vpar_1122 PE=4 SV=1	2691400	141120	1569600	1.46737e+06	426070	6.42998	5.14959	6.19579	5.92512	0.556654
D1BPY2	Vpar_1763	Methylmalonyl-CoA mutase, small subunit (EC 5.4.99.2)		>tr|D1BPY2|D1BPY2_VEIPT Methylmalonyl-CoA mutase OS=Veillonella parvula (strain ATCC 10790 / DSM 2008 / JCM 12972 / Te3) GN=Vpar_1763 PE=4 SV=1	2297500	191330	1324100	1.27098e+06	351363	6.36126	5.28178	6.12192	5.92165	0.462886
D1BQ30	Vpar_1812	DUF324 domain-containing protein	Included	>tr|D1BQ30|D1BQ30_VEIPT Uncharacterized protein OS=Veillonella parvula (strain ATCC 10790 / DSM 2008 / JCM 12972 / Te3) GN=Vpar_1812 PE=4 SV=1	1214900	0	569330	594743	202616	6.08454		5.75536	5.91995	0.164588
D1BQB8	Vpar_0042	Autotransporter adhesin	Included	>tr|D1BQB8|D1BQB8_VEIPT Hemagluttinin domain protein OS=Veillonella parvula (strain ATCC 10790 / DSM 2008 / JCM 12972 / Te3) GN=Vpar_0042 PE=4 SV=1	2162300	230540	1082100	1.15831e+06	322711	6.33492	5.36275	6.03427	5.91064	0.406399
D1BM12	Vpar_0738	FOG: TPR repeat		>tr|D1BM12|D1BM12_VEIPT Uncharacterized protein OS=Veillonella parvula (strain ATCC 10790 / DSM 2008 / JCM 12972 / Te3) GN=Vpar_0738 PE=4 SV=1	2737900	547500	354120	1.21317e+06	441329	6.43742	5.73838	5.54915	5.90832	0.382023
D1BQC9	Vpar_0053	CELL SURFACE PROTEIN		>tr|D1BQC9|D1BQC9_VEIPT Hemagluttinin domain protein OS=Veillonella parvula (strain ATCC 10790 / DSM 2008 / JCM 12972 / Te3) GN=Vpar_0053 PE=4 SV=1	696760	953320	774990	808357	43831.4	5.84308	5.97924	5.8893	5.90387	0.0565328
D1BNE3	Vpar_1220	FIG017108: hypothetical protein		>tr|D1BNE3|D1BNE3_VEIPT Uncharacterized protein OS=Veillonella parvula (strain ATCC 10790 / DSM 2008 / JCM 12972 / Te3) GN=Vpar_1220 PE=4 SV=1	809440	1553300	379200	913980	197997	5.90818	6.19126	5.57887	5.89277	0.250243
D1BQZ5	Vpar_0274	Putative metal chaperone, involved in Zn homeostasis, GTPase of COG0523 family		>tr|D1BQZ5|D1BQZ5_VEIPT Cobalamin synthesis protein P47K OS=Veillonella parvula (strain ATCC 10790 / DSM 2008 / JCM 12972 / Te3) GN=Vpar_0274 PE=4 SV=1	2151800	237170	903310	1.09743e+06	323988	6.3328	5.37506	5.95584	5.8879	0.393937
D1BN92	Vpar_1169	Translation initiation factor 3		>tr|D1BN92|D1BN92_VEIPT Translation initiation factor IF-3 OS=Veillonella parvula (strain ATCC 10790 / DSM 2008 / JCM 12972 / Te3) GN=infC PE=3 SV=1	492380	0	1192800	561727	199805	5.6923		6.07657	5.88443	0.192134
D1BM96	Vpar_0822	Hydroxyacylglutathione hydrolase (EC 3.1.2.6)		>tr|D1BM96|D1BM96_VEIPT Beta-lactamase domain protein OS=Veillonella parvula (strain ATCC 10790 / DSM 2008 / JCM 12972 / Te3) GN=Vpar_0822 PE=4 SV=1	1203000	0	481380	561460	201828	6.08027		5.68249	5.88138	0.198889
D1BPH1	Vpar_1602	Nicotinate-nucleotide--dimethylbenzimidazole phosphoribosyltransferase (EC 2.4.2.21)		>tr|D1BPH1|D1BPH1_VEIPT Nicotinate-nucleotide-dimethylbenzimidazolephosp horibosyltransferase OS=Veillonella parvula (strain ATCC 10790 / DSM 2008 / JCM 12972 / Te3) GN=Vpar_1602 PE=4 SV=1	923800	588930	802830	771853	56523.5	5.96558	5.77006	5.90462	5.88009	0.0816821
D1BMR8	Vpar_0994	Fe-S oxidoreductase		>tr|D1BMR8|D1BMR8_VEIPT Cobalamin B12-binding domain protein OS=Veillonella parvula (strain ATCC 10790 / DSM 2008 / JCM 12972 / Te3) GN=Vpar_0994 PE=4 SV=1	2187200	456950	434620	1.02626e+06	335156	6.33989	5.65987	5.63811	5.87929	0.325814
D1BNI5	Vpar_1262	Zn-dependent hydrolase YycJ/WalJ, required for cell wall metabolism and coordination of cell division with DNA replication		>tr|D1BNI5|D1BNI5_VEIPT Beta-lactamase domain protein OS=Veillonella parvula (strain ATCC 10790 / DSM 2008 / JCM 12972 / Te3) GN=Vpar_1262 PE=4 SV=1	586820	0	960420	515747	161380	5.7685		5.98246	5.87548	0.106978
D1BMK0	Vpar_0926	Arginine pathway regulatory protein ArgR, repressor of arg regulon		>tr|D1BMK0|D1BMK0_VEIPT Arginine repressor OS=Veillonella parvula (strain ATCC 10790 / DSM 2008 / JCM 12972 / Te3) GN=argR PE=3 SV=1	1017600	512710	810360	780223	84596.8	6.00758	5.70987	5.90868	5.87538	0.123798
D1BL56	Vpar_0429	4-hydroxybenzoyl-CoA thioesterase family active site		>tr|D1BL56|D1BL56_VEIPT Thioesterase superfamily protein OS=Veillonella parvula (strain ATCC 10790 / DSM 2008 / JCM 12972 / Te3) GN=Vpar_0429 PE=4 SV=1	1106500	768740	493620	789620	102324	6.04395	5.88578	5.69339	5.87437	0.143342
D1BPP3	Vpar_1674	Putative transport protein		>tr|D1BPP3|D1BPP3_VEIPT Major facilitator superfamily MFS_1 OS=Veillonella parvula (strain ATCC 10790 / DSM 2008 / JCM 12972 / Te3) GN=Vpar_1674 PE=4 SV=1	850870	588030	815000	751300	47509.6	5.92986	5.7694	5.91116	5.87014	0.0716425
D1BMX1	Vpar_1047	Holo-[acyl-carrier protein] synthase (EC 2.7.8.7)		>tr|D1BMX1|D1BMX1_VEIPT Holo-[acyl-carrier-protein] synthase OS=Veillonella parvula (strain ATCC 10790 / DSM 2008 / JCM 12972 / Te3) GN=acpS PE=3 SV=1	1243800	228790	1410300	960963	213174	6.09475	5.35944	6.14931	5.86783	0.36018
D1BME1	Vpar_0867	PHP C-terminal domain protein		>tr|D1BME1|D1BME1_VEIPT PHP domain protein OS=Veillonella parvula (strain ATCC 10790 / DSM 2008 / JCM 12972 / Te3) GN=Vpar_0867 PE=4 SV=1	1623500	225230	1025700	958143	233860	6.21045	5.35263	6.01102	5.85803	0.366534
D1BMC5	Vpar_0851	Ribosomal RNA large subunit methyltransferase N (EC 2.1.1.-)		>tr|D1BMC5|D1BMC5_VEIPT Probable dual-specificity RNA methyltransferase RlmN OS=Veillonella parvula (strain ATCC 10790 / DSM 2008 / JCM 12972 / Te3) GN=rlmN PE=3 SV=1	709950	656760	798730	721813	23908.2	5.85123	5.81741	5.9024	5.85701	0.0349386
D1BPK0	Vpar_1631	Similar to ribosomal large subunit pseudouridine synthase D, group RluD10		>tr|D1BPK0|D1BPK0_VEIPT Pseudouridine synthase OS=Veillonella parvula (strain ATCC 10790 / DSM 2008 / JCM 12972 / Te3) GN=Vpar_1631 PE=4 SV=1	1356100	1454700	179010	996603	236590	6.13229	6.16277	5.25288	5.84931	0.421928
D1BLE5	Vpar_0519	Exopolysaccharide biosynthesis protein	Included	>tr|D1BLE5|D1BLE5_VEIPT Uncharacterized protein OS=Veillonella parvula (strain ATCC 10790 / DSM 2008 / JCM 12972 / Te3) GN=Vpar_0519 PE=4 SV=1	341480	1223600	833290	799457	147344	5.53337	6.08764	5.9208	5.84727	0.232178
D1BN96	Vpar_1173	FIG01197626: hypothetical protein		>tr|D1BN96|D1BN96_VEIPT Uncharacterized protein OS=Veillonella parvula (strain ATCC 10790 / DSM 2008 / JCM 12972 / Te3) GN=Vpar_1173 PE=4 SV=1	887840	430130	902790	740253	89559.6	5.94833	5.6336	5.95559	5.84584	0.150106
D1BMG8	Vpar_0894	ABC transporter related		>tr|D1BMG8|D1BMG8_VEIPT ABC transporter related protein OS=Veillonella parvula (strain ATCC 10790 / DSM 2008 / JCM 12972 / Te3) GN=Vpar_0894 PE=4 SV=1	932770	424450	834980	730733	89906	5.96977	5.62783	5.92168	5.83976	0.15114
D1BQA4	Vpar_0028	Polysaccharide deacetylase		>tr|D1BQA4|D1BQA4_VEIPT Polysaccharide deacetylase OS=Veillonella parvula (strain ATCC 10790 / DSM 2008 / JCM 12972 / Te3) GN=Vpar_0028 PE=4 SV=1	1525300	246590	878750	883547	213123	6.18336	5.39198	5.94387	5.83973	0.331364
D1BMP1	Vpar_0967	tRNA:m(5)U-54 MTase gid		>tr|D1BMP1|D1BMP1_VEIPT Methylenetetrahydrofolate--tRNA-(uracil-5-)-methyltransferase TrmFO OS=Veillonella parvula (strain ATCC 10790 / DSM 2008 / JCM 12972 / Te3) GN=trmFO PE=3 SV=1	742270	570490	750220	687660	33850	5.87056	5.75625	5.87519	5.834	0.055011
D1BLB0	Vpar_0484	Oligopeptide transport system permease protein OppB (TC 3.A.1.5.1)		>tr|D1BLB0|D1BLB0_VEIPT Binding-protein-dependent transport systems inner membrane component OS=Veillonella parvula (strain ATCC 10790 / DSM 2008 / JCM 12972 / Te3) GN=Vpar_0484 PE=3 SV=1	648660	665710	729410	681260	14187.2	5.81202	5.82329	5.86297	5.83276	0.021854
D1BL65	Vpar_0438	S-adenosylmethionine decarboxylase proenzyme (EC 4.1.1.50), prokaryotic class 1A		>tr|D1BL65|D1BL65_VEIPT S-adenosylmethionine decarboxylase proenzyme OS=Veillonella parvula (strain ATCC 10790 / DSM 2008 / JCM 12972 / Te3) GN=speD PE=3 SV=1	1120200	487080	571620	726300	114579	6.0493	5.6876	5.75711	5.83133	0.156712
D1BLX9	Vpar_0703	Ribonuclease III (EC 3.1.26.3)		>tr|D1BLX9|D1BLX9_VEIPT Ribonuclease 3 OS=Veillonella parvula (strain ATCC 10790 / DSM 2008 / JCM 12972 / Te3) GN=rnc PE=3 SV=1	800900	677570	568790	682420	38710.3	5.90358	5.83095	5.75495	5.82983	0.0606817
D1BMN3	Vpar_0959	DNA polymerase III subunit delta		>tr|D1BMN3|D1BMN3_VEIPT DNA polymerase III delta OS=Veillonella parvula (strain ATCC 10790 / DSM 2008 / JCM 12972 / Te3) GN=Vpar_0959 PE=4 SV=1	1384900	396220	549340	776820	177383	6.14142	5.59794	5.73984	5.8264	0.230163
D1BQQ0	Vpar_0175	FIG01197401: hypothetical protein		>tr|D1BQQ0|D1BQQ0_VEIPT Uncharacterized protein OS=Veillonella parvula (strain ATCC 10790 / DSM 2008 / JCM 12972 / Te3) GN=Vpar_0175 PE=4 SV=1	1111700	348160	778070	745977	127593	6.04599	5.54178	5.89102	5.82626	0.210874
D1BQD6	Vpar_0060	FIG01197162: hypothetical protein		>tr|D1BQD6|D1BQD6_VEIPT TonB family protein OS=Veillonella parvula (strain ATCC 10790 / DSM 2008 / JCM 12972 / Te3) GN=Vpar_0060 PE=4 SV=1	916770	0	472930	463233	152821	5.96226		5.6748	5.81853	0.143732
D1BLR7	Vpar_0641	[NiFe] hydrogenase metallocenter assembly protein HypF		>tr|D1BLR7|D1BLR7_VEIPT (NiFe) hydrogenase maturation protein HypF OS=Veillonella parvula (strain ATCC 10790 / DSM 2008 / JCM 12972 / Te3) GN=Vpar_0641 PE=4 SV=1	770350	428750	843620	680907	73808.6	5.88669	5.6322	5.92615	5.81501	0.130265
D1BKZ8	Vpar_0371	IMP cyclohydrolase (EC 3.5.4.10) / Phosphoribosylaminoimidazolecarboxamide formyltransferase (EC 2.1.2.3)		>tr|D1BKZ8|D1BKZ8_VEIPT Bifunctional purine biosynthesis protein PurH OS=Veillonella parvula (strain ATCC 10790 / DSM 2008 / JCM 12972 / Te3) GN=purH PE=3 SV=1	668380	0	635280	434553	125566	5.82502		5.80297	5.81399	0.0110291
D1BL84	Vpar_0457	Thiazole biosynthesis protein ThiH		>tr|D1BL84|D1BL84_VEIPT Thiazole biosynthesis protein ThiH OS=Veillonella parvula (strain ATCC 10790 / DSM 2008 / JCM 12972 / Te3) GN=Vpar_0457 PE=4 SV=1	0	651430	0	217143	125368		5.81387		5.81387	0
D1BR21	Vpar_0300	Tryptophanyl-tRNA synthetase (EC 6.1.1.2)		>tr|D1BR21|D1BR21_VEIPT Tryptophan--tRNA ligase OS=Veillonella parvula (strain ATCC 10790 / DSM 2008 / JCM 12972 / Te3) GN=trpS PE=3 SV=1	805390	577800	590220	657803	42654.9	5.90601	5.76178	5.77101	5.81293	0.065921
D1BR19	Vpar_0298	FIG01196868: hypothetical protein	Included	>tr|D1BR19|D1BR19_VEIPT Uncharacterized protein OS=Veillonella parvula (strain ATCC 10790 / DSM 2008 / JCM 12972 / Te3) GN=Vpar_0298 PE=4 SV=1	622580	476610	888790	662660	69664.2	5.7942	5.67816	5.9488	5.80705	0.11086
D1BMB3	Vpar_0839	Protein YicC		>tr|D1BMB3|D1BMB3_VEIPT Uncharacterized protein OS=Veillonella parvula (strain ATCC 10790 / DSM 2008 / JCM 12972 / Te3) GN=Vpar_0839 PE=4 SV=1	2854300	117750	783730	1.25193e+06	475696	6.4555	5.07096	5.89417	5.80688	0.568596
D1BNU8	Vpar_1377	Peroxide stress regulator PerR, FUR family		>tr|D1BNU8|D1BNU8_VEIPT Ferric uptake regulator, Fur family OS=Veillonella parvula (strain ATCC 10790 / DSM 2008 / JCM 12972 / Te3) GN=Vpar_1377 PE=4 SV=1	1095100	0	372420	489173	185602	6.03945		5.57103	5.80524	0.23421
D1BM10	Vpar_0736	FIG01197442: hypothetical protein		>tr|D1BM10|D1BM10_VEIPT Uncharacterized protein OS=Veillonella parvula (strain ATCC 10790 / DSM 2008 / JCM 12972 / Te3) GN=Vpar_0736 PE=4 SV=1	1001000	171550	1468700	880417	218976	6.00043	5.23439	6.16693	5.80059	0.40609
D1BL79	Vpar_0452	FIG01197377: hypothetical protein		>tr|D1BL79|D1BL79_VEIPT Uncharacterized protein OS=Veillonella parvula (strain ATCC 10790 / DSM 2008 / JCM 12972 / Te3) GN=Vpar_0452 PE=4 SV=1	1231000	300330	650720	727350	156681	6.09026	5.4776	5.81339	5.79375	0.250503
D1BL85	Vpar_0458	Sulfur carrier protein adenylyltransferase ThiF		>tr|D1BL85|D1BL85_VEIPT Thiamine biosynthesis protein ThiF OS=Veillonella parvula (strain ATCC 10790 / DSM 2008 / JCM 12972 / Te3) GN=Vpar_0458 PE=4 SV=1	0	1402600	272590	558397	247899		6.14693	5.43551	5.79122	0.355712
D1BNM0	Vpar_1298	Molybdopterin biosynthesis protein MoeA		>tr|D1BNM0|D1BNM0_VEIPT Molybdenum cofactor synthesis domain protein OS=Veillonella parvula (strain ATCC 10790 / DSM 2008 / JCM 12972 / Te3) GN=Vpar_1298 PE=4 SV=1	1850300	189840	663250	901130	285136	6.26724	5.27839	5.82168	5.7891	0.404355
D1BLC7	Vpar_0501	Exopolyphosphatase (EC 3.6.1.11)		>tr|D1BLC7|D1BLC7_VEIPT Ppx/GppA phosphatase OS=Veillonella parvula (strain ATCC 10790 / DSM 2008 / JCM 12972 / Te3) GN=Vpar_0501 PE=4 SV=1	557460	0	676110	411190	120336	5.74621		5.83002	5.78812	0.0419018
D1BL21	Vpar_0394	ADP-heptose--lipooligosaccharide heptosyltransferase II (EC 2.4.1.-)		>tr|D1BL21|D1BL21_VEIPT Glycosyl transferase family 9 OS=Veillonella parvula (strain ATCC 10790 / DSM 2008 / JCM 12972 / Te3) GN=Vpar_0394 PE=4 SV=1	755500	199670	1507200	820790	218735	5.87823	5.30031	6.17817	5.78557	0.364324
D1BMZ7	Vpar_1073	6-phosphofructokinase (EC 2.7.1.11)		>tr|D1BMZ7|D1BMZ7_VEIPT ATP-dependent 6-phosphofructokinase OS=Veillonella parvula (strain ATCC 10790 / DSM 2008 / JCM 12972 / Te3) GN=pfkA PE=3 SV=1	848750	238600	1050900	712750	140961	5.92878	5.37767	6.02156	5.776	0.2842
D1BMA2	Vpar_0828	NAD(FAD)-utilizing dehydrogenases		>tr|D1BMA2|D1BMA2_VEIPT HI0933 family protein OS=Veillonella parvula (strain ATCC 10790 / DSM 2008 / JCM 12972 / Te3) GN=Vpar_0828 PE=4 SV=1	967490	693070	306810	655790	110638	5.98565	5.84078	5.48687	5.7711	0.209501
D1BML5	Vpar_0941	FIG01196975: hypothetical protein		>tr|D1BML5|D1BML5_VEIPT Uncharacterized protein OS=Veillonella parvula (strain ATCC 10790 / DSM 2008 / JCM 12972 / Te3) GN=Vpar_0941 PE=4 SV=1	1277800	368200	433240	693080	169142	6.10646	5.56608	5.63673	5.76976	0.239826
D1BLV0	Vpar_0674	Lipopolysaccharide cholinephosphotransferase LicD1 (EC 2.7.8.-)		>tr|D1BLV0|D1BLV0_VEIPT LicD family protein OS=Veillonella parvula (strain ATCC 10790 / DSM 2008 / JCM 12972 / Te3) GN=Vpar_0674 PE=4 SV=1	1035400	353320	546480	645067	117188	6.01511	5.54817	5.73757	5.76695	0.191756
D1BMJ7	Vpar_0923	RNA binding methyltransferase FtsJ like		>tr|D1BMJ7|D1BMJ7_VEIPT Hemolysin A OS=Veillonella parvula (strain ATCC 10790 / DSM 2008 / JCM 12972 / Te3) GN=Vpar_0923 PE=4 SV=1	133300	1660400	889490	894397	254521	5.12483	6.22021	5.94914	5.76473	0.465812
D1BLU9	Vpar_0673	Undecaprenyl-phosphate galactosephosphotransferase (EC 2.7.8.6)		>tr|D1BLU9|D1BLU9_VEIPT Sugar transferase OS=Veillonella parvula (strain ATCC 10790 / DSM 2008 / JCM 12972 / Te3) GN=Vpar_0673 PE=4 SV=1	391090	866420	545180	600897	80837.9	5.59228	5.93773	5.73654	5.75552	0.141667
D1BQQ8	Vpar_0183	hypothetical protein		>tr|D1BQQ8|D1BQQ8_VEIPT Uncharacterized protein OS=Veillonella parvula (strain ATCC 10790 / DSM 2008 / JCM 12972 / Te3) GN=Vpar_0183 PE=4 SV=1	619860	497720	584150	567243	20933.5	5.79229	5.69699	5.76652	5.75193	0.040254
D1BQQ3	Vpar_0178	Cof-like hydrolase		>tr|D1BQQ3|D1BQQ3_VEIPT Cof-like hydrolase OS=Veillonella parvula (strain ATCC 10790 / DSM 2008 / JCM 12972 / Te3) GN=Vpar_0178 PE=4 SV=1	588300	406470	745640	580137	56577.4	5.7696	5.60903	5.87253	5.75039	0.108428
D1BR75	Vpar_0354	G:T/U mismatch-specific uracil/thymine DNA-glycosylase		>tr|D1BR75|D1BR75_VEIPT Uncharacterized protein OS=Veillonella parvula (strain ATCC 10790 / DSM 2008 / JCM 12972 / Te3) GN=Vpar_0354 PE=4 SV=1	824800	604260	345730	591597	79928.6	5.91635	5.78122	5.53874	5.74544	0.156222
D1BN83	Vpar_1159	Superfamily I DNA/RNA helicase protein		>tr|D1BN83|D1BN83_VEIPT Superfamily I DNA and RNA helicase and helicase subunit-like protein OS=Veillonella parvula (strain ATCC 10790 / DSM 2008 / JCM 12972 / Te3) GN=Vpar_1159 PE=4 SV=1	419960	597800	664300	560687	42109.1	5.62321	5.77656	5.82236	5.74071	0.0851647
D1BLA2	Vpar_0475	Molybdenum cofactor biosynthesis protein MoaB		>tr|D1BLA2|D1BLA2_VEIPT Molybdenum cofactor biosynthesis protein B OS=Veillonella parvula (strain ATCC 10790 / DSM 2008 / JCM 12972 / Te3) GN=Vpar_0475 PE=3 SV=1	833660	325580	592770	584003	84717.8	5.92099	5.51266	5.77289	5.73551	0.168782
D1BMD3	Vpar_0859	Ribosome recycling factor		>tr|D1BMD3|D1BMD3_VEIPT Ribosome-recycling factor OS=Veillonella parvula (strain ATCC 10790 / DSM 2008 / JCM 12972 / Te3) GN=frr PE=3 SV=1	403750	937240	411770	584253	101907	5.60611	5.97185	5.61465	5.73087	0.170433
D1BQH2	Vpar_0096	3-isopropylmalate dehydratase small subunit (EC 4.2.1.33)		>tr|D1BQH2|D1BQH2_VEIPT 3-isopropylmalate dehydratase small subunit OS=Veillonella parvula (strain ATCC 10790 / DSM 2008 / JCM 12972 / Te3) GN=leuD PE=3 SV=1	1239300	142150	880080	753843	186454	6.09318	5.15275	5.94452	5.73015	0.41277
D1BR52	Vpar_0331	L,L-diaminopimelate aminotransferase (EC 2.6.1.83)		>tr|D1BR52|D1BR52_VEIPT Aminotransferase class I and II OS=Veillonella parvula (strain ATCC 10790 / DSM 2008 / JCM 12972 / Te3) GN=Vpar_0331 PE=3 SV=1	1092600	213890	627860	644783	146533	6.03846	5.33019	5.79786	5.72217	0.294062
D1BLD4	Vpar_0508	tRNA dihydrouridine synthase B (EC 1.-.-.-)		>tr|D1BLD4|D1BLD4_VEIPT tRNA-dihydrouridine synthase OS=Veillonella parvula (strain ATCC 10790 / DSM 2008 / JCM 12972 / Te3) GN=Vpar_0508 PE=3 SV=1	801850	0	329950	377267	134338	5.90409		5.51845	5.71127	0.192823
D1BQB7	Vpar_0041	FIG01197600: hypothetical protein	Included	>tr|D1BQB7|D1BQB7_VEIPT S-layer domain protein OS=Veillonella parvula (strain ATCC 10790 / DSM 2008 / JCM 12972 / Te3) GN=Vpar_0041 PE=4 SV=1	574530	629250	374370	526050	44725.9	5.75931	5.79882	5.5733	5.71048	0.0983315
D1BPE0	Vpar_1571	Multimodular transpeptidase-transglycosylase (EC 2.4.1.129) (EC 3.4.-.-)		>tr|D1BPE0|D1BPE0_VEIPT Glycosyl transferase family 51 OS=Veillonella parvula (strain ATCC 10790 / DSM 2008 / JCM 12972 / Te3) GN=Vpar_1571 PE=4 SV=1	332510	629420	625090	529007	56728.3	5.5218	5.79894	5.79594	5.70556	0.129942
D1BL00	Vpar_0373	Menaquinone-specific isochorismate synthase (EC 5.4.4.2)		>tr|D1BL00|D1BL00_VEIPT Isochorismate synthase OS=Veillonella parvula (strain ATCC 10790 / DSM 2008 / JCM 12972 / Te3) GN=Vpar_0373 PE=4 SV=1	474920	349120	786040	536693	74971.6	5.67662	5.54297	5.89544	5.70501	0.145289
D1BQT2	Vpar_0208	Hydrogen peroxide-inducible genes activator		>tr|D1BQT2|D1BQT2_VEIPT Transcriptional regulator, LysR family OS=Veillonella parvula (strain ATCC 10790 / DSM 2008 / JCM 12972 / Te3) GN=Vpar_0208 PE=4 SV=1	1075100	209290	576090	620160	144861	6.03145	5.32075	5.76049	5.70423	0.292857
D1BMX9	Vpar_1055	4-oxalocrotonate tautomerase( EC:5.3.2.- )		>tr|D1BMX9|D1BMX9_VEIPT 4-oxalocrotonate tautomerase OS=Veillonella parvula (strain ATCC 10790 / DSM 2008 / JCM 12972 / Te3) GN=Vpar_1055 PE=4 SV=1	0	440780	577790	339523	100637		5.64422	5.76177	5.703	0.0587741
D1BMV0	Vpar_1026	Phosphoglycolate phosphatase (EC 3.1.3.18)		>tr|D1BMV0|D1BMV0_VEIPT Haloacid dehalogenase domain protein hydrolase OS=Veillonella parvula (strain ATCC 10790 / DSM 2008 / JCM 12972 / Te3) GN=Vpar_1026 PE=4 SV=1	865080	195780	751990	604283	119422	5.93706	5.29177	5.87621	5.70168	0.290913
D1BLD1	Vpar_0505	putative integral membrane protein		>tr|D1BLD1|D1BLD1_VEIPT Uncharacterized protein OS=Veillonella parvula (strain ATCC 10790 / DSM 2008 / JCM 12972 / Te3) GN=Vpar_0505 PE=4 SV=1	164250	1029400	725780	639810	146312	5.21551	6.01258	5.8608	5.6963	0.345572
D1BLR9	Vpar_0643	[NiFe] hydrogenase metallocenter assembly protein HypD		>tr|D1BLR9|D1BLR9_VEIPT Hydrogenase formation HypD protein OS=Veillonella parvula (strain ATCC 10790 / DSM 2008 / JCM 12972 / Te3) GN=Vpar_0643 PE=4 SV=1	1028100	234970	507660	590243	134321	6.01204	5.37101	5.70557	5.69621	0.26178
D1BR00	Vpar_0279	protein of unknown function DUF105		>tr|D1BR00|D1BR00_VEIPT Uncharacterized protein OS=Veillonella parvula (strain ATCC 10790 / DSM 2008 / JCM 12972 / Te3) GN=Vpar_0279 PE=4 SV=1	421150	0	582110	334420	100197	5.62444		5.76501	5.69472	0.0702841
D1BNM1	Vpar_1299	Molybdopterin-guanine dinucleotide biosynthesis protein B		>tr|D1BNM1|D1BNM1_VEIPT Molybdopterin-guanine dinucleotide biosynthesis protein OS=Veillonella parvula (strain ATCC 10790 / DSM 2008 / JCM 12972 / Te3) GN=Vpar_1299 PE=4 SV=1	1337900	95841	940040	791260	211418	6.12642	4.98155	5.97315	5.69371	0.507443
D1BQI0	Vpar_0104	Pyrrolidone-carboxylate peptidase (EC 3.4.19.3)		>tr|D1BQI0|D1BQI0_VEIPT Pyrrolidone-carboxylate peptidase OS=Veillonella parvula (strain ATCC 10790 / DSM 2008 / JCM 12972 / Te3) GN=pcp PE=3 SV=1	783470	0	309270	364247	131539	5.89402		5.49034	5.69218	0.201842
D1BLU7	Vpar_0671	Tyrosine-protein kinase EpsD (EC 2.7.10.2)		>tr|D1BLU7|D1BLU7_VEIPT Capsular exopolysaccharide family OS=Veillonella parvula (strain ATCC 10790 / DSM 2008 / JCM 12972 / Te3) GN=Vpar_0671 PE=4 SV=1	744610	0	319500	354703	124517	5.87193		5.50447	5.6882	0.183729
D1BL31	Vpar_0404	Orotate phosphoribosyltransferase (EC 2.4.2.10)		>tr|D1BL31|D1BL31_VEIPT Orotate phosphoribosyltransferase OS=Veillonella parvula (strain ATCC 10790 / DSM 2008 / JCM 12972 / Te3) GN=pyrE PE=3 SV=1	320700	835890	424880	527157	90799.3	5.5061	5.92215	5.62827	5.6855	0.174607
D1BM35	Vpar_0761	Probable DNA polymerase III epsilon chain		>tr|D1BM35|D1BM35_VEIPT Exonuclease RNase T and DNA polymerase III OS=Veillonella parvula (strain ATCC 10790 / DSM 2008 / JCM 12972 / Te3) GN=Vpar_0761 PE=4 SV=1	1145900	169820	522290	612670	164759	6.05915	5.22999	5.71791	5.66902	0.340263
D1BQL1	Vpar_0135	FIG01197638: hypothetical protein		>tr|D1BQL1|D1BQL1_VEIPT Uncharacterized protein OS=Veillonella parvula (strain ATCC 10790 / DSM 2008 / JCM 12972 / Te3) GN=Vpar_0135 PE=4 SV=1	419890	336740	688470	481700	61277	5.62314	5.52729	5.83789	5.66277	0.129859
D1BQ33	Vpar_1815	FIG01197740: hypothetical protein		>tr|D1BQ33|D1BQ33_VEIPT Uncharacterized protein OS=Veillonella parvula (strain ATCC 10790 / DSM 2008 / JCM 12972 / Te3) GN=Vpar_1815 PE=4 SV=1	458830	0	0	152943	88301.9	5.66165			5.66165	0
D1BQ32	Vpar_1814	DUF324 domain-containing protein		>tr|D1BQ32|D1BQ32_VEIPT Uncharacterized protein OS=Veillonella parvula (strain ATCC 10790 / DSM 2008 / JCM 12972 / Te3) GN=Vpar_1814 PE=4 SV=1	1377000	67045	1037300	827115	226600	6.13893	4.82637	6.0159	5.6604	0.591887
D1BNM3	Vpar_1301	GMP reductase (EC 1.7.1.7)		>tr|D1BNM3|D1BNM3_VEIPT GMP reductase OS=Veillonella parvula (strain ATCC 10790 / DSM 2008 / JCM 12972 / Te3) GN=guaC PE=3 SV=1	2445600	33093	1158500	1.2124e+06	402385	6.38839	4.51974	6.0639	5.65734	0.815242
D1BQQ2	Vpar_0177	Catalyzes the cleavage of p-aminobenzoyl-glutamate to p-aminobenzoate and glutamate, subunit A		>tr|D1BQQ2|D1BQQ2_VEIPT Amidohydrolase OS=Veillonella parvula (strain ATCC 10790 / DSM 2008 / JCM 12972 / Te3) GN=Vpar_0177 PE=4 SV=1	1418300	44312	1462600	975071	268788	6.15177	4.64652	6.16513	5.65447	0.712749
D1BPB5	Vpar_1546	FIG01197529: hypothetical protein		>tr|D1BPB5|D1BPB5_VEIPT Uncharacterized protein OS=Veillonella parvula (strain ATCC 10790 / DSM 2008 / JCM 12972 / Te3) GN=Vpar_1546 PE=4 SV=1	407160	465720	475130	449337	12275.9	5.60977	5.66812	5.67681	5.65157	0.0297708
D1BNY4	Vpar_1414	FIG01197436: hypothetical protein	Included	>tr|D1BNY4|D1BNY4_VEIPT Polypeptide-transport-associated domain protein ShlB-type OS=Veillonella parvula (strain ATCC 10790 / DSM 2008 / JCM 12972 / Te3) GN=Vpar_1414 PE=4 SV=1	75725	1708400	660560	814895	275736	4.87924	6.23259	5.81991	5.64391	0.566346
D1BLC3	Vpar_0497	FIG01197104: hypothetical protein	Included	>tr|D1BLC3|D1BLC3_VEIPT Uncharacterized protein OS=Veillonella parvula (strain ATCC 10790 / DSM 2008 / JCM 12972 / Te3) GN=Vpar_0497 PE=4 SV=1	678580	348890	359030	462167	62496	5.8316	5.54269	5.55513	5.64314	0.133359
D1BMC8	Vpar_0854	Ribosome small subunit-stimulated GTPase EngC		>tr|D1BMC8|D1BMC8_VEIPT Putative ribosome biogenesis GTPase RsgA OS=Veillonella parvula (strain ATCC 10790 / DSM 2008 / JCM 12972 / Te3) GN=rsgA PE=3 SV=1	282630	634920	470600	462717	58759.1	5.45122	5.80272	5.67265	5.6422	0.145107
D1BNV7	Vpar_1386	ATP-dependent DNA helicase RecQ		>tr|D1BNV7|D1BNV7_VEIPT ATP-dependent DNA helicase RecQ OS=Veillonella parvula (strain ATCC 10790 / DSM 2008 / JCM 12972 / Te3) GN=Vpar_1386 PE=4 SV=1	493260	310380	527520	443720	38913.2	5.69308	5.49189	5.72224	5.63574	0.102406
D1BLH1	Vpar_0545	3-deoxy-D-manno-octulosonate 8-phosphate phosphatase (EC 3.1.3.45)		>tr|D1BLH1|D1BLH1_VEIPT 3-deoxy-D-manno-octulosonate 8-phosphate phosphatase, YrbI family OS=Veillonella parvula (strain ATCC 10790 / DSM 2008 / JCM 12972 / Te3) GN=Vpar_0545 PE=4 SV=1	701480	142120	788560	544053	116932	5.84602	5.15266	5.89683	5.63184	0.339466
D1BNB4	Vpar_1191	Putative tRNA-m1A22 methylase		>tr|D1BNB4|D1BNB4_VEIPT Uncharacterized protein OS=Veillonella parvula (strain ATCC 10790 / DSM 2008 / JCM 12972 / Te3) GN=Vpar_1191 PE=4 SV=1	629570	301490	390980	440680	56530.9	5.79904	5.47927	5.59215	5.62349	0.132413
D1BL67	Vpar_0440	FIG01197084: hypothetical protein		>tr|D1BL67|D1BL67_VEIPT Uncharacterized protein OS=Veillonella parvula (strain ATCC 10790 / DSM 2008 / JCM 12972 / Te3) GN=Vpar_0440 PE=4 SV=1	654180	0	266220	306800	109658	5.8157		5.42524	5.62047	0.195228
D1BN86	Vpar_1162	FIG01197667: hypothetical protein		>tr|D1BN86|D1BN86_VEIPT Uncharacterized protein OS=Veillonella parvula (strain ATCC 10790 / DSM 2008 / JCM 12972 / Te3) GN=Vpar_1162 PE=4 SV=1	339990	541880	390260	424043	35033.1	5.53147	5.7339	5.59135	5.61891	0.0849101
D1BNA7	Vpar_1184	FIG01197165: hypothetical protein		>tr|D1BNA7|D1BNA7_VEIPT Uncharacterized protein OS=Veillonella parvula (strain ATCC 10790 / DSM 2008 / JCM 12972 / Te3) GN=Vpar_1184 PE=4 SV=1	450570	0	381830	277467	80912.9	5.65376		5.58187	5.61782	0.0359461
D1BMB5	Vpar_0841	Guanylate kinase (EC 2.7.4.8)		>tr|D1BMB5|D1BMB5_VEIPT Guanylate kinase OS=Veillonella parvula (strain ATCC 10790 / DSM 2008 / JCM 12972 / Te3) GN=gmk PE=3 SV=1	510630	723590	190400	474873	89462.5	5.70811	5.85949	5.27967	5.61576	0.245555
D1BPL1	Vpar_1642	oxidoreductase of aldo/keto reductase family, subgroup 1		>tr|D1BPL1|D1BPL1_VEIPT Aldo/keto reductase OS=Veillonella parvula (strain ATCC 10790 / DSM 2008 / JCM 12972 / Te3) GN=Vpar_1642 PE=4 SV=1	202500	521300	607050	443617	71056.5	5.30643	5.71709	5.78322	5.60225	0.210912
D1BN55	Vpar_1131	Sirohydrochlorin cobaltochelatase CbiK (EC 4.99.1.3)		>tr|D1BN55|D1BN55_VEIPT Anaerobic cobalt chelatase OS=Veillonella parvula (strain ATCC 10790 / DSM 2008 / JCM 12972 / Te3) GN=Vpar_1131 PE=4 SV=1	824550	310480	241180	458737	106231	5.91622	5.49203	5.38234	5.59686	0.230214
D1BPH0	Vpar_1601	putative integral membrane protein		>tr|D1BPH0|D1BPH0_VEIPT Uncharacterized protein OS=Veillonella parvula (strain ATCC 10790 / DSM 2008 / JCM 12972 / Te3) GN=Vpar_1601 PE=4 SV=1	226710	653340	409210	429753	71351.9	5.35547	5.81514	5.61195	5.59419	0.188079
D1BR24	Vpar_0303	amino acid ABC transporter, permease protein		>tr|D1BR24|D1BR24_VEIPT Polar amino acid ABC transporter, inner membrane subunit OS=Veillonella parvula (strain ATCC 10790 / DSM 2008 / JCM 12972 / Te3) GN=Vpar_0303 PE=3 SV=1	197140	461120	658470	438910	77155.2	5.29477	5.66381	5.81854	5.59237	0.219711
D1BQC4	Vpar_0048	Type IV fimbrial biogenesis protein PilY1	Included	>tr|D1BQC4|D1BQC4_VEIPT Hemagluttinin domain protein OS=Veillonella parvula (strain ATCC 10790 / DSM 2008 / JCM 12972 / Te3) GN=Vpar_0048 PE=4 SV=1	1022300	110710	448450	527153	153621	6.00958	5.04419	5.65171	5.56849	0.398488
D1BMK1	Vpar_0927	DNA repair protein RecN		>tr|D1BMK1|D1BMK1_VEIPT DNA repair protein RecN OS=Veillonella parvula (strain ATCC 10790 / DSM 2008 / JCM 12972 / Te3) GN=Vpar_0927 PE=3 SV=1	572940	231130	377090	393720	57170.2	5.75811	5.36386	5.57645	5.56614	0.161118
D1BLP7	Vpar_0621	Cell wall-binding protein	Included	>tr|D1BLP7|D1BLP7_VEIPT 3D domain protein OS=Veillonella parvula (strain ATCC 10790 / DSM 2008 / JCM 12972 / Te3) GN=Vpar_0621 PE=4 SV=1	220500	517990	426510	388333	50791.7	5.34341	5.71432	5.62993	5.56255	0.158742
D1BNQ0	Vpar_1329	Molybdenum cofactor biosynthesis protein MoaC		>tr|D1BNQ0|D1BNQ0_VEIPT Cyclic pyranopterin monophosphate synthase accessory protein OS=Veillonella parvula (strain ATCC 10790 / DSM 2008 / JCM 12972 / Te3) GN=moaC PE=3 SV=1	363410	0	0	121137	69938.3	5.5604			5.5604	0
D1BPS8	Vpar_1709	protein of unknown function DUF445		>tr|D1BPS8|D1BPS8_VEIPT Membrane protein-like protein OS=Veillonella parvula (strain ATCC 10790 / DSM 2008 / JCM 12972 / Te3) GN=Vpar_1709 PE=4 SV=1	228890	483560	405040	372497	43472.2	5.35963	5.68445	5.6075	5.55053	0.138593
D1BMF9	Vpar_0885	Ribosomal RNA small subunit methyltransferase E (EC 2.1.1.-)		>tr|D1BMF9|D1BMF9_VEIPT Ribosomal RNA small subunit methyltransferase E OS=Veillonella parvula (strain ATCC 10790 / DSM 2008 / JCM 12972 / Te3) GN=Vpar_0885 PE=3 SV=1	489470	203270	444310	379017	51289	5.68973	5.30807	5.64769	5.5485	0.170868
D1BQR0	Vpar_0185	hypothetical protein		>tr|D1BQR0|D1BQR0_VEIPT Restriction endonuclease OS=Veillonella parvula (strain ATCC 10790 / DSM 2008 / JCM 12972 / Te3) GN=Vpar_0185 PE=4 SV=1	473110	0	262760	245290	79012.8	5.67496		5.41956	5.54726	0.127701
D1BR03	Vpar_0282	Nucleotidase YfbR, HD superfamily		>tr|D1BR03|D1BR03_VEIPT Metal dependent phosphohydrolase OS=Veillonella parvula (strain ATCC 10790 / DSM 2008 / JCM 12972 / Te3) GN=Vpar_0282 PE=4 SV=1	510120	0	229340	246487	85164	5.70767		5.36048	5.53408	0.173596
D1BLZ0	Vpar_0714	23S rRNA (Uracil-5-) -methyltransferase RumA (EC 2.1.1.-)		>tr|D1BLZ0|D1BLZ0_VEIPT RNA methyltransferase, TrmA family OS=Veillonella parvula (strain ATCC 10790 / DSM 2008 / JCM 12972 / Te3) GN=Vpar_0714 PE=4 SV=1	848100	100740	464740	471193	124574	5.92845	5.0032	5.66721	5.53295	0.389477
D1BMG3	Vpar_0889	Transamidase GatB domain protein		>tr|D1BMG3|D1BMG3_VEIPT Uncharacterized protein OS=Veillonella parvula (strain ATCC 10790 / DSM 2008 / JCM 12972 / Te3) GN=Vpar_0889 PE=4 SV=1	717750	158610	0	292120	125680	5.85597	5.20033		5.52815	0.327821
D1BNW7	Vpar_1396	FIG01197298: hypothetical protein		>tr|D1BNW7|D1BNW7_VEIPT Uncharacterized protein OS=Veillonella parvula (strain ATCC 10790 / DSM 2008 / JCM 12972 / Te3) GN=Vpar_1396 PE=4 SV=1	335260	0	0	111753	64520.8	5.52538			5.52538	0
D1BMR1	Vpar_0987	ATP-utilizing enzyme of the PP-loop superfamily		>tr|D1BMR1|D1BMR1_VEIPT ExsB family protein OS=Veillonella parvula (strain ATCC 10790 / DSM 2008 / JCM 12972 / Te3) GN=Vpar_0987 PE=4 SV=1	602560	0	173440	258667	103396	5.78		5.23915	5.50957	0.270426
D1BQ88	Vpar_0012	Hemolysins and related proteins containing CBS domains		>tr|D1BQ88|D1BQ88_VEIPT Uncharacterized protein OS=Veillonella parvula (strain ATCC 10790 / DSM 2008 / JCM 12972 / Te3) GN=Vpar_0012 PE=4 SV=1	459360	264770	273190	332440	36665.5	5.66215	5.42287	5.43646	5.50716	0.109736
D1BNX9	Vpar_1408	hypothetical protein		>tr|D1BNX9|D1BNX9_VEIPT Uncharacterized protein OS=Veillonella parvula (strain ATCC 10790 / DSM 2008 / JCM 12972 / Te3) GN=Vpar_1408 PE=4 SV=1	320300	399430	257980	325903	23630.4	5.50556	5.60144	5.41159	5.50619	0.0775091
D1BN64	Vpar_1140	Cobalt-precorrin-6x reductase (EC 1.3.1.54)		>tr|D1BN64|D1BN64_VEIPT Precorrin-6x reductase OS=Veillonella parvula (strain ATCC 10790 / DSM 2008 / JCM 12972 / Te3) GN=Vpar_1140 PE=4 SV=1	415010	0	247930	220980	69604.5	5.61806		5.39433	5.50619	0.111865
D1BNV1	Vpar_1380	FIG01196891: hypothetical protein		>tr|D1BNV1|D1BNV1_VEIPT Uncharacterized protein OS=Veillonella parvula (strain ATCC 10790 / DSM 2008 / JCM 12972 / Te3) GN=Vpar_1380 PE=4 SV=1	0	499380	196480	231953	83857.6		5.69843	5.29332	5.49587	0.202556
D1BLD9	Vpar_0513	Cobalt-zinc-cadmium resistance protein		>tr|D1BLD9|D1BLD9_VEIPT Cation diffusion facilitator family transporter OS=Veillonella parvula (strain ATCC 10790 / DSM 2008 / JCM 12972 / Te3) GN=Vpar_0513 PE=4 SV=1	0	424920	228230	217717	70885		5.62831	5.35837	5.49334	0.134967
D1BM93	Vpar_0819	FIG01197724: hypothetical protein		>tr|D1BM93|D1BM93_VEIPT RNA binding S1 domain protein OS=Veillonella parvula (strain ATCC 10790 / DSM 2008 / JCM 12972 / Te3) GN=Vpar_0819 PE=4 SV=1	483340	151160	409720	348073	58153.2	5.68425	5.17944	5.61249	5.49206	0.22299
D1BPQ6	Vpar_1687	FIG01197579: hypothetical protein		>tr|D1BPQ6|D1BPQ6_VEIPT Uncharacterized protein OS=Veillonella parvula (strain ATCC 10790 / DSM 2008 / JCM 12972 / Te3) GN=Vpar_1687 PE=4 SV=1	0	405540	232930	212823	67838.8		5.60803	5.36723	5.48763	0.120404
D1BPQ9	Vpar_1690	FIG01197300: hypothetical protein		>tr|D1BPQ9|D1BPQ9_VEIPT Twin-arginine translocation pathway signal OS=Veillonella parvula (strain ATCC 10790 / DSM 2008 / JCM 12972 / Te3) GN=Vpar_1690 PE=4 SV=1	504070	106350	500900	370440	76238	5.70249	5.02674	5.69975	5.47633	0.317909
D1BML0	Vpar_0936	Integrase/recombinase xerD homolog		>tr|D1BML0|D1BML0_VEIPT Integrase family protein OS=Veillonella parvula (strain ATCC 10790 / DSM 2008 / JCM 12972 / Te3) GN=Vpar_0936 PE=4 SV=1	174170	527890	287220	329760	60218.8	5.24097	5.72254	5.45821	5.47391	0.196913
D1BM63	Vpar_0789	tRNA pseudouridine synthase B (EC 4.2.1.70)		>tr|D1BM63|D1BM63_VEIPT tRNA pseudouridine synthase B OS=Veillonella parvula (strain ATCC 10790 / DSM 2008 / JCM 12972 / Te3) GN=truB PE=3 SV=1	145030	558330	322270	341877	69115.5	5.16146	5.74689	5.50822	5.47219	0.240356
D1BM66	Vpar_0792	RecD-like DNA helicase YrrC		>tr|D1BM66|D1BM66_VEIPT ATP-dependent RecD-like DNA helicase OS=Veillonella parvula (strain ATCC 10790 / DSM 2008 / JCM 12972 / Te3) GN=recD2 PE=3 SV=1	420130	0	198630	206253	70056.2	5.62338		5.29804	5.46071	0.162669
D1BNQ2	Vpar_1331	FIG01197589: hypothetical protein		>tr|D1BNQ2|D1BNQ2_VEIPT Uncharacterized protein OS=Veillonella parvula (strain ATCC 10790 / DSM 2008 / JCM 12972 / Te3) GN=Vpar_1331 PE=4 SV=1	224150	0	356250	193467	60032	5.35054		5.55175	5.45115	0.100608
D1BMF2	Vpar_0878	Putative coproporphyrinogen III oxidase of BS HemN-type, oxygen-independent (EC 1.3.99.22), in heat shock gene cluster		>tr|D1BMF2|D1BMF2_VEIPT Oxygen-independent coproporphyrinogen III oxidase OS=Veillonella parvula (strain ATCC 10790 / DSM 2008 / JCM 12972 / Te3) GN=Vpar_0878 PE=4 SV=1	349040	0	223680	190907	58937.6	5.54288		5.34963	5.44625	0.096624
D1BLP4	Vpar_0618	Exopolyphosphatase (EC 3.6.1.11)		>tr|D1BLP4|D1BLP4_VEIPT Ppx/GppA phosphatase OS=Veillonella parvula (strain ATCC 10790 / DSM 2008 / JCM 12972 / Te3) GN=Vpar_0618 PE=4 SV=1	900110	52546	428660	460439	141558	5.9543	4.72054	5.63211	5.43565	0.522486
D1BP91	Vpar_1522	L-serine dehydratase, alpha subunit (EC 4.3.1.17)		>tr|D1BP91|D1BP91_VEIPT L-serine dehydratase, iron-sulfur-dependent, alpha subunit OS=Veillonella parvula (strain ATCC 10790 / DSM 2008 / JCM 12972 / Te3) GN=Vpar_1522 PE=4 SV=1	498990	116470	317670	311043	63782	5.69809	5.06621	5.50198	5.42209	0.264075
D1BNL8	Vpar_1295	Helix-turn-helix, AraC type:Response regulator receiver		>tr|D1BNL8|D1BNL8_VEIPT Transcriptional regulator, AraC family OS=Veillonella parvula (strain ATCC 10790 / DSM 2008 / JCM 12972 / Te3) GN=Vpar_1295 PE=4 SV=1	0	241380	286770	176050	51381.2		5.3827	5.45753	5.42012	0.0374162
D1BMG7	Vpar_0893	FIG01197312: hypothetical protein		>tr|D1BMG7|D1BMG7_VEIPT ABC transporter related protein OS=Veillonella parvula (strain ATCC 10790 / DSM 2008 / JCM 12972 / Te3) GN=Vpar_0893 PE=3 SV=1	120650	617030	239670	325783	86384.1	5.08153	5.79031	5.37961	5.41715	0.290573
D1BL77	Vpar_0450	Autotransporter adhesin	Included	>tr|D1BL77|D1BL77_VEIPT YadA domain protein OS=Veillonella parvula (strain ATCC 10790 / DSM 2008 / JCM 12972 / Te3) GN=Vpar_0450 PE=4 SV=1	196580	339320	261900	265933	23818.5	5.29354	5.53061	5.41814	5.41409	0.0968256
D1BQJ3	Vpar_0117	Type I restriction-modification system, specificity subunit S (EC 3.1.21.3)		>tr|D1BQJ3|D1BQJ3_VEIPT Restriction modification system DNA specificity domain protein OS=Veillonella parvula (strain ATCC 10790 / DSM 2008 / JCM 12972 / Te3) GN=Vpar_0117 PE=4 SV=1	269130	0	234740	167957	48822.5	5.42996		5.37059	5.40027	0.0296875
D1BQ42	Vpar_1824	FIG01197137: hypothetical protein		>tr|D1BQ42|D1BQ42_VEIPT Uncharacterized protein OS=Veillonella parvula (strain ATCC 10790 / DSM 2008 / JCM 12972 / Te3) GN=Vpar_1824 PE=4 SV=1	168910	285590	325210	259903	27084.8	5.22766	5.45574	5.51216	5.39852	0.122996
D1BR18	Vpar_0297	FIG01197434: hypothetical protein		>tr|D1BR18|D1BR18_VEIPT Uncharacterized protein OS=Veillonella parvula (strain ATCC 10790 / DSM 2008 / JCM 12972 / Te3) GN=Vpar_0297 PE=4 SV=1	433650	0	136030	189893	73928.7	5.63714		5.13363	5.38539	0.251752
D1BME8	Vpar_0874	tRNA dimethylallyltransferase (EC 2.5.1.75)		>tr|D1BME8|D1BME8_VEIPT tRNA dimethylallyltransferase OS=Veillonella parvula (strain ATCC 10790 / DSM 2008 / JCM 12972 / Te3) GN=miaA PE=3 SV=1	553820	120930	204410	293053	76551.8	5.74337	5.08253	5.3105	5.3788	0.274073
D1BMN9	Vpar_0965	TolA protein	Included	>tr|D1BMN9|D1BMN9_VEIPT Glycoside hydrolase family 18 OS=Veillonella parvula (strain ATCC 10790 / DSM 2008 / JCM 12972 / Te3) GN=Vpar_0965 PE=3 SV=1	156120	215750	396830	256233	41785.8	5.19346	5.33395	5.5986	5.37534	0.167969
D1BL17	Vpar_0390	Aliphatic amidase amiE (EC 3.5.1.4)		>tr|D1BL17|D1BL17_VEIPT Nitrilase/cyanide hydratase and apolipoprotein N-acyltransferase OS=Veillonella parvula (strain ATCC 10790 / DSM 2008 / JCM 12972 / Te3) GN=Vpar_0390 PE=4 SV=1	218440	254190	199040	223890	9325.34	5.33933	5.40516	5.29894	5.34781	0.0437758
D1BQ46	Vpar_1829	Beta-hexosaminidase (EC 3.2.1.52)	Included	>tr|D1BQ46|D1BQ46_VEIPT Beta-N-acetylhexosaminidase OS=Veillonella parvula (strain ATCC 10790 / DSM 2008 / JCM 12972 / Te3) GN=Vpar_1829 PE=4 SV=1	451690	113080	204750	256507	58379.3	5.65484	5.05339	5.31122	5.33982	0.246374
D1BNP0	Vpar_1318	LemA family protein		>tr|D1BNP0|D1BNP0_VEIPT LemA family protein OS=Veillonella parvula (strain ATCC 10790 / DSM 2008 / JCM 12972 / Te3) GN=Vpar_1318 PE=4 SV=1	0	326630	119000	148543	55102.3		5.51406	5.07555	5.2948	0.219255
D1BQY8	Vpar_0267	Putative aminotransferase		>tr|D1BQY8|D1BQY8_VEIPT Aminotransferase class I and II OS=Veillonella parvula (strain ATCC 10790 / DSM 2008 / JCM 12972 / Te3) GN=Vpar_0267 PE=4 SV=1	607900	0	61136	223012	111574	5.78383		4.7863	5.28506	0.498768
D1BQK0	Vpar_0124	hypothetical protein		>tr|D1BQK0|D1BQK0_VEIPT Uncharacterized protein OS=Veillonella parvula (strain ATCC 10790 / DSM 2008 / JCM 12972 / Te3) GN=Vpar_0124 PE=4 SV=1	310090	285270	80748	225369	41953	5.49149	5.45526	4.90713	5.28463	0.267338
D1BQK1	Vpar_0125	ATP phosphoribosyltransferase regulatory subunit (EC 2.4.2.17) / ATP phosphoribosyltransferase (EC 2.4.2.17)		>tr|D1BQK1|D1BQK1_VEIPT ATP phosphoribosyltransferase OS=Veillonella parvula (strain ATCC 10790 / DSM 2008 / JCM 12972 / Te3) GN=Vpar_0125 PE=3 SV=1	449340	34972	427460	303924	77725.3	5.65258	4.54372	5.6309	5.27573	0.517685
D1BQ35	Vpar_1817	FIG01197207: hypothetical protein		>tr|D1BQ35|D1BQ35_VEIPT Uncharacterized protein OS=Veillonella parvula (strain ATCC 10790 / DSM 2008 / JCM 12972 / Te3) GN=Vpar_1817 PE=4 SV=1	1069000	17575	249700	445425	184121	6.02898	4.2449	5.39742	5.22376	0.738627
D1BNX8	Vpar_1407	FIG01197222: hypothetical protein		>tr|D1BNX8|D1BNX8_VEIPT Uncharacterized protein OS=Veillonella parvula (strain ATCC 10790 / DSM 2008 / JCM 12972 / Te3) GN=Vpar_1407 PE=4 SV=1	80864	0	293240	124701	50485.1	4.90776		5.46722	5.18749	0.279734
D1BNY3	Vpar_1413	FIG01197229: hypothetical protein	Included	>tr|D1BNY3|D1BNY3_VEIPT Filamentous hemagglutinin family outer membrane protein OS=Veillonella parvula (strain ATCC 10790 / DSM 2008 / JCM 12972 / Te3) GN=Vpar_1413 PE=4 SV=1	39562	424300	200110	221324	64414.8	4.59728	5.62767	5.30127	5.17541	0.429968
D1BLK8	Vpar_0582	FIG01197323: hypothetical protein		>tr|D1BLK8|D1BLK8_VEIPT Uncharacterized protein OS=Veillonella parvula (strain ATCC 10790 / DSM 2008 / JCM 12972 / Te3) GN=Vpar_0582 PE=4 SV=1	0	0	149360	49786.7	28744.3			5.17423	5.17423	0
D1BQ27	Vpar_1809	Rossmann fold nucleotide-binding protein Smf possibly involved in DNA uptake		>tr|D1BQ27|D1BQ27_VEIPT Rossmann fold nucleotide-binding protein involved in DNA uptake-like protein OS=Veillonella parvula (strain ATCC 10790 / DSM 2008 / JCM 12972 / Te3) GN=Vpar_1809 PE=4 SV=1	131290	0	0	43763.3	25266.8	5.11823			5.11823	0
D1BL71	Vpar_0444	FIG01197438: hypothetical protein		>tr|D1BL71|D1BL71_VEIPT Type IV secretory pathway VirD4 protein-like protein OS=Veillonella parvula (strain ATCC 10790 / DSM 2008 / JCM 12972 / Te3) GN=Vpar_0444 PE=4 SV=1	109110	0	150310	86473.3	25889.9	5.03786		5.17699	5.10743	0.0695617
D1BQZ8	Vpar_0277	NAD synthetase (EC 6.3.1.5)		>tr|D1BQZ8|D1BQZ8_VEIPT NH(3)-dependent NAD(+) synthetase OS=Veillonella parvula (strain ATCC 10790 / DSM 2008 / JCM 12972 / Te3) GN=Vpar_0277 PE=3 SV=1	0	108870	0	36290	20952		5.03691		5.03691	0
D1BNR4	Vpar_1343	Colicin I receptor precursor	Included	>tr|D1BNR4|D1BNR4_VEIPT TonB-dependent receptor plug OS=Veillonella parvula (strain ATCC 10790 / DSM 2008 / JCM 12972 / Te3) GN=Vpar_1343 PE=3 SV=1	0	132660	75248	69302.7	22176.5		5.12274	4.87649	4.99962	0.123123
D1BML6	Vpar_0942	FIG01197690: hypothetical protein		>tr|D1BML6|D1BML6_VEIPT Uncharacterized protein OS=Veillonella parvula (strain ATCC 10790 / DSM 2008 / JCM 12972 / Te3) GN=Vpar_0942 PE=4 SV=1	130760	0	73313	68024.3	21846.7	5.11647		4.86518	4.99083	0.125647
D1BL05	Vpar_0378	O-succinylbenzoate synthase (EC 4.2.1.113)		>tr|D1BL05|D1BL05_VEIPT o-succinylbenzoate synthase OS=Veillonella parvula (strain ATCC 10790 / DSM 2008 / JCM 12972 / Te3) GN=menC PE=3 SV=1	196270	0	47340	81203.3	34141.1	5.29285		4.67523	4.98404	0.308813
D1BR55	Vpar_0334	metallo-beta-lactamase family protein		>tr|D1BR55|D1BR55_VEIPT Beta-lactamase domain protein OS=Veillonella parvula (strain ATCC 10790 / DSM 2008 / JCM 12972 / Te3) GN=Vpar_0334 PE=4 SV=1	188230	43123	0	77117.7	32870.7	5.27469	4.63471		4.9547	0.31999
D1BN12	Vpar_1088	Triosephosphate isomerase (EC 5.3.1.1)		>tr|D1BN12|D1BN12_VEIPT Triosephosphate isomerase OS=Veillonella parvula (strain ATCC 10790 / DSM 2008 / JCM 12972 / Te3) GN=tpiA PE=3 SV=1	0	0	0	0	0
D1BPX6	Vpar_1757	MotA/TolQ/ExbB proton channel family protein		>tr|D1BPX6|D1BPX6_VEIPT MotA/TolQ/ExbB proton channel OS=Veillonella parvula (strain ATCC 10790 / DSM 2008 / JCM 12972 / Te3) GN=Vpar_1757 PE=3 SV=1	0	0	0	0	0
D1BQN3	Vpar_0158	Anthranilate synthase, aminase component (EC 4.1.3.27)		>tr|D1BQN3|D1BQN3_VEIPT Chorismate binding-like protein OS=Veillonella parvula (strain ATCC 10790 / DSM 2008 / JCM 12972 / Te3) GN=Vpar_0158 PE=4 SV=1	0	0	0	0	0
