# Supplementary material for: Outer Membrane Proteome of Veillonella parvula: A Diderm Firmicute of the Human Microbiome
Source: Front Microbiol. 2017 Jun 30;8:1215. doi: 10.3389/fmicb.2017.01215 (PMC5491611; doi:10.3389/fmicb.2017.01215)
Supplement: Table S6 — IBAQ results for the OM extraction. [file Table6.XLSX]

## Sheet: proteinGroups
Majority protein IDs	Description	Number of proteins	Number of peptide identified	Mol. weight [kDa]	Q-value	Band_1		Band_2		Band_3		Band_4		Band_5		Band_6		Band_7
		If more than 1 : peptides are shared	all sample combined	Theoretical	Statistical Score	Peptides	Sequence coverage [%]	Peptides	Sequence coverage [%]	Peptides	Sequence coverage [%]	Peptides	Sequence coverage [%]	Peptides	Sequence coverage [%]	Peptides	Sequence coverage [%]	Peptides	Sequence coverage [%]
Vpar_0555	OmpM	1	49	45.574	0	7	16.9	8	21.7	7	18.1	49	76.9	36	64.3	5	12.6	8	21.4
Vpar_0556	OmpM	1	39	44.025	0	5	13.7	7	21.4	4	12.5	23	60.8	37	77.8	7	24.4	5	14.5
Vpar_0527	Vpar_0527	1	29	79.23	0	20	28.8	28	37.8	10	15.7	9	15	8	11.2	1	1.2	3	4
Vpar_0882	Chaperone protein DnaK	2	29	65.663	0	21	35.9	28	44.4	6	12.2	0	0	0	0	0	0	1	2.3
Vpar_0453	putative ATP-dependent Clp proteinase (ATP-binding subunit)	1	26	79.227	0	6	10.3	26	34.7	5	9.9	0	0	0	0	0	0	1	2.4
Vpar_0557	OmpM	1	25	43.982	0	0	0	2	6.7	0	0	14	35.2	22	59.4	1	3.7	2	7.5
Vpar_1833	DNA gyrase subunit A (EC 5.99.1.3)	1	25	91.499	0	25	26.4	7	10.1	2	3.4	0	0	1	1.1	0	0	2	3.9
Vpar_1021	ClpB protein	1	22	89.626	0	22	27.7	6	9.1	3	4	0	0	0	0	0	0	0	0
Vpar_0663	High-affinity leucine-specific transport system, periplasmic binding protein LivK (TC 3.A.1.4.1)	1	21	40.65	0	2	11.8	4	15.2	6	22	11	44.8	21	63.4	0	0	4	11.8
Vpar_0769	Polyribonucleotide nucleotidyltransferase (EC 2.7.7.8)	1	20	75.093	0	11	17.6	20	31.5	3	5.1	0	0	0	0	0	0	5	8.7
Vpar_1496	Translation elongation factor Tu	1	15	43.207	0	11	34.4	12	38.2	12	37.7	12	39	8	27.1	2	5.6	3	10.6
Vpar_0800	Protein export cytoplasm protein SecA ATPase RNA helicase (TC 3.A.5.1.1)	1	15	92.543	0	15	19.2	4	5.2	3	3.8	0	0	0	0	0	0	0	0
Vpar_0143	Neutrophil-activating protein A	1	14	16.826	0	5	41	5	41	4	34	3	24.3	3	22.2	13	66	10	64.6
Vpar_0007	DNA gyrase subunit B (EC 5.99.1.3)	1	14	70.121	0	8	13.1	14	26.2	2	3.2	0	0	0	0	0	0	0	0
Vpar_1400	Citrate lyase beta chain (EC 4.1.3.6)	1	12	35.568	0	3	9.3	2	6.5	0	0	8	25.5	12	42.7	0	0	1	3.1
Vpar_1003	RND efflux system: MFP subunit	1	12	40.477	0	1	3.7	3	10.9	4	14.4	12	48.8	11	42.4	0	0	1	3.5
Vpar_1506	LSU ribosomal protein L7/L12 (P1/P2)	1	11	12.233	0	0	0	0	0	0	0	0	0	0	0	0	0	11	71.3
Vpar_0645	Unknown Protein	1	11	15.024	0	3	24.3	3	24.3	3	29.7	2	16.9	1	7.4	9	64.9	9	64.2
Vpar_1536	ATP synthase B chain (EC 3.6.3.14)	1	8	18.67	0	0	0	0	0	0	0	1	5.5	0	0	7	40.6	1	6.7
Vpar_1841	FIG01197652: hypothetical protein	1	6	13.618	0	2	14.4	2	14.4	1	8.8	1	8.8	0	0	2	14.4	6	40
Vpar_0902	Nucleoside diphosphate kinase (EC 2.7.4.6)	1	6	14.852	0	0	0	0	0	0	0	0	0	0	0	6	34.8	1	12.6
