# Supplementary material for: Outer Membrane Proteome of Veillonella parvula: A Diderm Firmicute of the Human Microbiome
Source: Front Microbiol. 2017 Jun 30;8:1215. doi: 10.3389/fmicb.2017.01215 (PMC5491611; doi:10.3389/fmicb.2017.01215)
Supplement: Supplementary file 11 [file DataSheet1.ZIP]

Archive with 10 entries (7 files):
- SupplementalFiles/
- SupplementalFiles/Differential_Analysis_ Condition 1 _vs_ Condition 2_Daniel  (1).pptx
- __MACOSX/
- __MACOSX/SupplementalFiles/
- __MACOSX/SupplementalFiles/._Differential_Analysis_ Condition 1 _vs_ Condition 2_Daniel  (1).pptx
- SupplementalFiles/ProtRibosomal_OMversusControlsamples.pdf
- __MACOSX/SupplementalFiles/._ProtRibosomal_OMversusControlsamples.pdf
- SupplementalFiles/PSMChargesPourcent.pdf
- __MACOSX/SupplementalFiles/._PSMChargesPourcent.pdf
- __MACOSX/._SupplementalFiles
